# Supplementary material for: Integrating genomic and multiomic data for Angelica sinensis provides insights into the evolution and biosynthesis of pharmaceutically bioactive compounds
Source: Commun Biol. 2023 Nov 24;6:1198. doi: 10.1038/s42003-023-05569-5 (PMC10674023; doi:10.1038/s42003-023-05569-5)
Supplement: Supplementary file 4 — Supplementary Data 1-5 [file 42003_2023_5569_MOESM4_ESM.xlsx]

## Sheet: SD1
Supplementary Data1. the 909 genetic variations (affecting 686 genes) were annotated as having a high effect on gene function. Rank/Total: Exon order/total number of exons
Chromosome	Position	Variation Types	Variations	Annotation	Putative impact	Gene ID	Rank/Total
Chr01	3076454	INS	CTTCAAAT	frameshift_variant	HIGH	As01G00196	2/4
Chr01	4432539	INS	TCCTTAAGC	frameshift_variant	HIGH	As01G00260	1/1
Chr01	4437061	INS	GG	frameshift_variant	HIGH	As01G00261	3/3
Chr01	6433149	SNP	T	stop_gained	HIGH	As01G00337	1/6
Chr01	7168358	SNP	A	stop_gained	HIGH	As01G00370	6/11
Chr01	8112216	DEL	G	frameshift_variant	HIGH	As01G00424	1/2
Chr01	8308690	SNP	T	stop_gained	HIGH	As01G00435	1/6
Chr01	8419438	SNP	A	stop_gained	HIGH	As01G00438	1/3
Chr01	8421511	DEL	T	frameshift_variant	HIGH	As01G00438	3/3
Chr01	8598168	DEL	T	frameshift_variant	HIGH	As01G00452	1/7
Chr01	8601065	DEL	A	frameshift_variant	HIGH	As01G00452	3/7
Chr01	12262239	INS	GTCTAG	frameshift_variant	HIGH	As01G00546	3/3
Chr01	13441057	DEL	T	frameshift_variant	HIGH	As01G00606	3/10
Chr01	15276849	DEL	G	frameshift_variant	HIGH	As01G00672	1/6
Chr01	16806048	SNP	T	stop_gained	HIGH	As01G00721	1/1
Chr01	17288352	SNP	A	stop_gained&splice_region_variant	HIGH	As01G00730	5/6
Chr01	22367326	INS	CAAGAAAA	frameshift_variant	HIGH	As01G00899	4/4
Chr01	23017829	SNP	G	stop_gained	HIGH	As01G00919	1/6
Chr01	24148262	DEL	G	frameshift_variant	HIGH	As01G00946	2/2
Chr01	24488745	INS	TTC	frameshift_variant	HIGH	As01G00953	1/1
Chr01	32186427	INS	GG	frameshift_variant	HIGH	As01G01131	1/2
Chr01	42184559	INS	GG	frameshift_variant	HIGH	As01G01336	1/1
Chr01	68359641	SNP	C	start_lost	HIGH	As01G01767	1/2
Chr01	68360922	SNP	G	stop_lost&splice_region_variant	HIGH	As01G01768	8/8
Chr01	103380311	INS	TTAAT	frameshift_variant	HIGH	As01G02540	5/7
Chr01	115073219	SNP	C	start_lost	HIGH	As01G02824	1/2
Chr01	117991842	DEL	G	frameshift_variant	HIGH	As01G02927	1/1
Chr01	124063123	INS	GG	frameshift_variant	HIGH	As01G03131	2/2
Chr01	124651812	DEL	C	frameshift_variant	HIGH	As01G03155	3/3
Chr01	124652290	DEL	G	frameshift_variant	HIGH	As01G03155	2/3
Chr01	127655416	DEL	T	frameshift_variant	HIGH	As01G03250	1/5
Chr01	127655536	DEL	T	frameshift_variant	HIGH	As01G03250	2/5
Chr01	127655547	DEL	G	frameshift_variant	HIGH	As01G03250	2/5
Chr01	127656398	DEL	C	frameshift_variant	HIGH	As01G03250	3/5
Chr01	127656588	INS	TT	frameshift_variant	HIGH	As01G03250	3/5
Chr01	127656597	DEL	T	frameshift_variant	HIGH	As01G03250	3/5
Chr01	127656836	INS	CC	frameshift_variant	HIGH	As01G03250	4/5
Chr01	127656974	INS	AC	frameshift_variant	HIGH	As01G03250	4/5
Chr01	127658084	INS	CA	frameshift_variant	HIGH	As01G03250	5/5
Chr01	129561418	INS	AG	frameshift_variant	HIGH	As01G03304	1/7
Chr01	129972322	SNP	T	stop_gained	HIGH	As01G03323	1/1
Chr01	134115622	INS	GG	frameshift_variant	HIGH	As01G03472	2/3
Chr01	136299159	DEL	A	frameshift_variant	HIGH	As01G03555	3/6
Chr01	139006904	SNP	A	stop_gained	HIGH	As01G03630	2/15
Chr01	143222615	DEL	C	frameshift_variant&splice_region_variant	HIGH	As01G03753	2/6
Chr01	144888099	INS	AC	frameshift_variant	HIGH	As01G03821	4/5
Chr01	152137519	SNP	A	stop_gained	HIGH	As01G04015	1/14
Chr01	153223601	DEL	C	frameshift_variant	HIGH	As01G04053	1/1
Chr01	154873838	DEL	G	frameshift_variant	HIGH	As01G04096	1/2
Chr01	154924425	INS	AC	frameshift_variant	HIGH	As01G04100	1/1
Chr01	155182564	INS	ATGTCCAAGTTA	frameshift_variant	HIGH	As01G04106	5/5
Chr01	162273688	SNP	G	stop_gained	HIGH	As01G04339	1/2
Chr01	162413943	INS	AA	frameshift_variant	HIGH	As01G04345	1/5
Chr01	162414080	INS	AA	frameshift_variant	HIGH	As01G04345	1/5
Chr01	162414112	INS	TG	frameshift_variant	HIGH	As01G04345	1/5
Chr01	162414300	INS	GG	frameshift_variant&splice_region_variant	HIGH	As01G04345	2/5
Chr01	162414345	INS	CA	frameshift_variant	HIGH	As01G04345	2/5
Chr01	162414356	INS	GA	frameshift_variant	HIGH	As01G04345	2/5
Chr01	162414407	INS	CA	frameshift_variant	HIGH	As01G04345	2/5
Chr01	162414684	INS	GG	frameshift_variant	HIGH	As01G04345	3/5
Chr01	162414722	INS	GA	frameshift_variant	HIGH	As01G04345	3/5
Chr01	162414779	INS	GT	frameshift_variant&stop_gained	HIGH	As01G04345	3/5
Chr01	162414823	DEL	C	frameshift_variant	HIGH	As01G04345	3/5
Chr01	162885529	INS	CAGCTG	frameshift_variant	HIGH	As01G04357	1/2
Chr01	168825550	SNP	T	stop_gained	HIGH	As01G04547	1/1
Chr01	183949950	DEL	A	frameshift_variant	HIGH	As01G05139	5/5
Chr01	184414539	DEL	G	frameshift_variant	HIGH	As01G05171	13/13
Chr01	185204423	DEL	C	frameshift_variant	HIGH	As01G05207	2/2
Chr01	189131716	INS	CC	frameshift_variant	HIGH	As01G05477	3/4
Chr01	189799751	SNP	G	stop_lost&splice_region_variant	HIGH	As01G05533	1/1
Chr01	189895334	SNP	A	stop_gained	HIGH	As01G05544	1/1
Chr01	189933326	SNP	G	stop_gained	HIGH	As01G05553	1/2
Chr01	189933818	INS	AG	frameshift_variant	HIGH	As01G05553	1/2
Chr01	189967937	DEL	G	frameshift_variant	HIGH	As01G05557	2/2
Chr01	190700699	INS	GG	frameshift_variant	HIGH	As01G05618	1/1
Chr02	639881	INS	GAG	frameshift_variant	HIGH	As02G00020	1/7
Chr02	2718684	SNP	T	stop_lost&splice_region_variant	HIGH	As02G00220	2/2
Chr02	2756277	DEL	T	frameshift_variant	HIGH	As02G00223	1/2
Chr02	2761145	SNP	T	stop_gained	HIGH	As02G00225	1/2
Chr02	2968716	SNP	A	stop_gained	HIGH	As02G00238	6/6
Chr02	4010463	INS	GT	frameshift_variant&stop_gained	HIGH	As02G00315	1/4
Chr02	4011769	INS	CC	frameshift_variant	HIGH	As02G00316	1/1
Chr02	4011952	INS	AA	frameshift_variant	HIGH	As02G00316	1/1
Chr02	4012300	INS	TC	frameshift_variant	HIGH	As02G00316	1/1
Chr02	4012309	INS	TA	frameshift_variant	HIGH	As02G00316	1/1
Chr02	4012310	INS	GA	frameshift_variant	HIGH	As02G00316	1/1
Chr02	4012474	INS	CA	frameshift_variant	HIGH	As02G00316	1/1
Chr02	4013391	INS	TT	frameshift_variant	HIGH	As02G00316	1/1
Chr02	5146599	SNP	A	stop_gained	HIGH	As02G00400	5/5
Chr02	5380526	INS	TGCTGGAATGTTCATGCTTGTTTCTAT	frameshift_variant&stop_lost&splice_region_variant	HIGH	As02G00421	1/1
Chr02	8756312	DEL	C	frameshift_variant	HIGH	As02G00648	4/7
Chr02	13277497	INS	GG	frameshift_variant	HIGH	As02G00886	2/2
Chr02	16318123	INS	AA	frameshift_variant	HIGH	As02G01007	1/1
Chr02	20358671	SNP	G	stop_lost&splice_region_variant	HIGH	As02G01181	1/1
Chr02	21292859	INS	CCGTAGGT	frameshift_variant	HIGH	As02G01212	2/4
Chr02	21922143	SNP	A	stop_gained	HIGH	As02G01236	2/2
Chr02	21938166	INS	ATAGCACCTATGA	stop_gained&conservative_inframe_insertion	HIGH	As02G01239	1/1
Chr02	21939044	INS	TT	frameshift_variant	HIGH	As02G01240	1/1
Chr02	21949102	SNP	A	stop_gained	HIGH	As02G01244	1/1
Chr02	22427684	SNP	T	stop_gained	HIGH	As02G01266	1/2
Chr02	22819998	DEL	T	frameshift_variant	HIGH	As02G01289	2/2
Chr02	24998898	DEL	T	frameshift_variant	HIGH	As02G01367	2/5
Chr02	26478552	DEL	G	frameshift_variant	HIGH	As02G01435	2/3
Chr02	29551175	DEL	G	frameshift_variant&splice_region_variant	HIGH	As02G01548	3/6
Chr02	33207707	SNP	C	stop_gained	HIGH	As02G01703	2/7
Chr02	33712094	DEL	A	frameshift_variant	HIGH	As02G01725	1/1
Chr02	35216028	SNP	T	stop_gained	HIGH	As02G01789	4/9
Chr02	35899962	SNP	G	start_lost	HIGH	As02G01849	1/5
Chr02	42273281	INS	TT	frameshift_variant&stop_gained	HIGH	As02G02095	1/5
Chr02	45082628	SNP	T	stop_gained	HIGH	As02G02213	2/9
Chr02	47609574	DEL	C	frameshift_variant	HIGH	As02G02318	1/4
Chr02	49722701	DEL	G	frameshift_variant	HIGH	As02G02411	2/2
Chr02	50400736	INS	AATACTTCAC	stop_gained&disruptive_inframe_insertion	HIGH	As02G02446	3/3
Chr02	51863749	DEL	T	frameshift_variant	HIGH	As02G02492	7/7
Chr02	52842520	SNP	G	stop_lost&splice_region_variant	HIGH	As02G02534	1/1
Chr02	52842521	SNP	T	stop_lost&splice_region_variant	HIGH	As02G02534	1/1
Chr02	56269281	INS	AA	frameshift_variant	HIGH	As02G02624	1/1
Chr02	60712277	SNP	T	stop_gained	HIGH	As02G02718	1/1
Chr02	65573709	DEL	C	frameshift_variant	HIGH	As02G02856	1/7
Chr02	65573726	INS	GT	frameshift_variant	HIGH	As02G02856	1/7
Chr02	65573734	DEL	A	frameshift_variant	HIGH	As02G02856	1/7
Chr02	65574238	INS	TT	frameshift_variant	HIGH	As02G02856	2/7
Chr02	65577413	INS	TT	frameshift_variant	HIGH	As02G02856	3/7
Chr02	65577520	DEL	T	frameshift_variant	HIGH	As02G02856	3/7
Chr02	65579573	INS	TC	frameshift_variant	HIGH	As02G02856	4/7
Chr02	65579575	INS	GC	frameshift_variant	HIGH	As02G02856	4/7
Chr02	66065554	INS	AACATATAATATACA	frameshift_variant	HIGH	As02G02867	7/8
Chr02	66065557	INS	GATTT	frameshift_variant	HIGH	As02G02867	7/8
Chr02	66065559	INS	AAGGT	frameshift_variant	HIGH	As02G02867	7/8
Chr02	66065562	INS	TA	frameshift_variant&splice_region_variant	HIGH	As02G02867	7/8
Chr02	70604487	DEL	A	frameshift_variant	HIGH	As02G02973	2/5
Chr02	82355687	SNP	A	stop_gained	HIGH	As02G03219	1/1
Chr02	85313854	INS	GGGGG	frameshift_variant	HIGH	As02G03263	4/9
Chr02	87380332	SNP	T	stop_gained	HIGH	As02G03307	4/4
Chr02	93657849	DEL	C	frameshift_variant	HIGH	As02G03437	1/6
Chr02	94821203	DEL	T	frameshift_variant	HIGH	As02G03472	1/3
Chr02	95981923	SNP	A	stop_gained	HIGH	As02G03494	5/5
Chr02	99158862	SNP	A	stop_gained	HIGH	As02G03553	1/10
Chr02	117128145	DEL	T	frameshift_variant	HIGH	As02G03896	1/1
Chr02	117128148	DEL	T	frameshift_variant	HIGH	As02G03896	1/1
Chr02	117128326	SNP	T	stop_gained	HIGH	As02G03896	1/1
Chr02	123338964	SNP	T	stop_gained	HIGH	As02G04054	1/1
Chr02	123339026	INS	CC	frameshift_variant	HIGH	As02G04054	1/1
Chr02	124538292	INS	GA	frameshift_variant	HIGH	As02G04071	1/3
Chr02	124633667	INS	CAC	frameshift_variant	HIGH	As02G04074	1/1
Chr02	124862589	INS	CTC	frameshift_variant	HIGH	As02G04086	1/2
Chr02	133389125	INS	GT	frameshift_variant	HIGH	As02G04246	1/1
Chr03	5864164	DEL	A	frameshift_variant	HIGH	As03G00260	2/2
Chr03	6595031	INS	AA	frameshift_variant	HIGH	As03G00302	7/7
Chr03	10335937	DEL	C	frameshift_variant	HIGH	As03G00420	1/1
Chr03	10394805	INS	GGGGGGGGG	frameshift_variant	HIGH	As03G00423	3/10
Chr03	11630286	DEL	C	frameshift_variant	HIGH	As03G00461	4/6
Chr03	11939718	SNP	T	stop_gained	HIGH	As03G00468	4/4
Chr03	14638092	INS	CA	frameshift_variant&splice_region_variant	HIGH	As03G00531	2/11
Chr03	14646896	SNP	T	stop_gained	HIGH	As03G00531	10/11
Chr03	15170411	SNP	C	stop_lost&splice_region_variant	HIGH	As03G00540	7/7
Chr03	15282686	INS	AA	frameshift_variant	HIGH	As03G00544	4/5
Chr03	16405022	SNP	C	stop_lost&splice_region_variant	HIGH	As03G00573	4/4
Chr03	22069937	DEL	A	frameshift_variant	HIGH	As03G00729	10/13
Chr03	24073028	SNP	A	stop_lost&splice_region_variant	HIGH	As03G00792	5/5
Chr03	29758424	DEL	G	frameshift_variant	HIGH	As03G00976	1/1
Chr03	29758429	DEL	G	frameshift_variant	HIGH	As03G00976	1/1
Chr03	29758560	DEL	C	frameshift_variant	HIGH	As03G00976	1/1
Chr03	32484470	INS	TT	frameshift_variant	HIGH	As03G01023	1/1
Chr03	42756849	DEL	A	frameshift_variant	HIGH	As03G01256	1/3
Chr03	44286391	SNP	T	stop_gained	HIGH	As03G01298	1/2
Chr03	46887192	INS	GGCCGTGCCGG	frameshift_variant	HIGH	As03G01375	19/19
Chr03	46927461	SNP	A	stop_gained	HIGH	As03G01381	4/14
Chr03	50261817	INS	GAG	frameshift_variant	HIGH	As03G01453	3/9
Chr03	62607645	SNP	C	stop_lost&splice_region_variant	HIGH	As03G01621	2/2
Chr03	62607912	SNP	A	stop_gained	HIGH	As03G01621	1/2
Chr03	67161481	DEL	A	frameshift_variant	HIGH	As03G01703	2/3
Chr03	70968955	DEL	G	frameshift_variant	HIGH	As03G01755	1/1
Chr03	70968973	DEL	C	frameshift_variant	HIGH	As03G01755	1/1
Chr03	70976061	DEL	T	frameshift_variant	HIGH	As03G01756	1/1
Chr03	81081263	INS	GGATC	frameshift_variant&splice_region_variant	HIGH	As03G02019	3/6
Chr03	81081264	INS	ACTGTC	frameshift_variant&splice_region_variant	HIGH	As03G02019	3/6
Chr03	83295200	DEL	C	frameshift_variant	HIGH	As03G02089	3/4
Chr03	83670782	DEL	A	frameshift_variant	HIGH	As03G02104	2/5
Chr03	88392809	DEL	A	frameshift_variant	HIGH	As03G02215	2/2
Chr03	91702315	SNP	A	stop_gained	HIGH	As03G02334	8/10
Chr03	94569293	DEL	G	frameshift_variant	HIGH	As03G02398	1/2
Chr03	102031184	DEL	A	frameshift_variant	HIGH	As03G02572	3/3
Chr03	108481205	DEL	A	frameshift_variant	HIGH	As03G02774	1/23
Chr03	116437325	SNP	T	stop_gained	HIGH	As03G03004	1/3
Chr03	118540479	DEL	G	frameshift_variant	HIGH	As03G03071	11/11
Chr03	118543337	DEL	A	frameshift_variant	HIGH	As03G03071	4/11
Chr03	118550112	DEL	G	frameshift_variant	HIGH	As03G03071	3/11
Chr03	118550414	DEL	G	frameshift_variant	HIGH	As03G03071	2/11
Chr03	118736348	INS	CC	frameshift_variant	HIGH	As03G03083	3/3
Chr03	118999120	INS	AA	frameshift_variant	HIGH	As03G03110	4/6
Chr03	119756128	SNP	T	stop_gained	HIGH	As03G03136	1/3
Chr03	121527899	INS	GCG	frameshift_variant	HIGH	As03G03202	7/9
Chr03	121534770	SNP	T	stop_gained	HIGH	As03G03202	2/9
Chr03	132492044	DEL	G	frameshift_variant	HIGH	As03G03530	2/6
Chr03	137537858	DEL	G	frameshift_variant	HIGH	As03G03715	7/11
Chr03	138235296	SNP	A	stop_gained	HIGH	As03G03733	7/7
Chr03	140940808	SNP	G	stop_lost&splice_region_variant	HIGH	As03G03822	1/1
Chr03	143395340	DEL	A	frameshift_variant	HIGH	As03G03911	6/6
Chr03	146030586	DEL	G	frameshift_variant	HIGH	As03G04028	1/5
Chr03	146808249	INS	CCCCC	frameshift_variant	HIGH	As03G04072	10/10
Chr03	148843341	SNP	T	stop_gained	HIGH	As03G04181	1/2
Chr03	149725742	SNP	T	stop_gained	HIGH	As03G04222	3/3
Chr03	150086311	DEL	A	frameshift_variant	HIGH	As03G04240	1/1
Chr03	150086464	DEL	G	frameshift_variant	HIGH	As03G04241	1/1
Chr03	150787118	DEL	T	frameshift_variant	HIGH	As03G04272	1/3
Chr03	153906378	SNP	A	stop_gained	HIGH	As03G04412	1/1
Chr03	158007267	DEL	C	frameshift_variant	HIGH	As03G04592	1/5
Chr03	159667938	DEL	A	frameshift_variant	HIGH	As03G04669	1/1
Chr03	159669929	DEL	A	frameshift_variant	HIGH	As03G04670	5/5
Chr03	159670017	DEL	A	frameshift_variant	HIGH	As03G04670	5/5
Chr03	159681328	SNP	A	stop_gained	HIGH	As03G04671	2/2
Chr03	160586871	DEL	A	frameshift_variant	HIGH	As03G04726	1/1
Chr03	160607932	DEL	G	frameshift_variant	HIGH	As03G04732	1/1
Chr03	160607959	DEL	G	frameshift_variant	HIGH	As03G04732	1/1
Chr03	160817412	SNP	A	stop_gained	HIGH	As03G04748	3/3
Chr03	160817425	INS	AT	frameshift_variant&stop_gained	HIGH	As03G04748	3/3
Chr03	160817426	INS	AT	frameshift_variant	HIGH	As03G04748	3/3
Chr03	160817427	INS	AT	frameshift_variant&stop_lost&splice_region_variant	HIGH	As03G04748	3/3
Chr03	162020755	DEL	C	frameshift_variant	HIGH	As03G04805	2/2
Chr03	163988164	DEL	G	frameshift_variant	HIGH	As03G04922	2/2
Chr03	163988174	DEL	A	frameshift_variant	HIGH	As03G04922	2/2
Chr03	163988178	DEL	T	stop_lost&conservative_inframe_deletion&splice_region_variant	HIGH	As03G04922	2/2
Chr03	164741620	SNP	T	stop_gained	HIGH	As03G04960	4/6
Chr03	169743190	SNP	A	stop_gained	HIGH	As03G05234	5/6
Chr03	172252682	SNP	A	start_lost	HIGH	As03G05381	1/2
Chr03	172819713	SNP	C	stop_gained	HIGH	As03G05418	1/1
Chr03	174240111	SNP	A	stop_gained	HIGH	As03G05507	5/15
Chr03	176140764	SNP	A	stop_gained	HIGH	As03G05624	1/7
Chr03	177414044	SNP	T	start_lost	HIGH	As03G05724	1/2
Chr03	177774636	DEL	C	frameshift_variant	HIGH	As03G05745	1/1
Chr03	178248908	DEL	G	stop_lost&conservative_inframe_deletion&splice_region_variant	HIGH	As03G05782	4/4
Chr03	180099847	DEL	T	frameshift_variant	HIGH	As03G05919	1/1
Chr03	181468965	SNP	T	stop_gained	HIGH	As03G06016	3/3
Chr03	181469459	SNP	T	stop_gained	HIGH	As03G06016	3/3
Chr03	181500902	DEL	A	frameshift_variant	HIGH	As03G06019	1/1
Chr03	181500909	INS	GA	frameshift_variant	HIGH	As03G06019	1/1
Chr03	181518707	SNP	A	stop_gained	HIGH	As03G06021	13/13
Chr03	182331521	SNP	A	stop_gained	HIGH	As03G06084	1/1
Chr03	183447361	INS	TCTGAGATTATA	frameshift_variant	HIGH	As03G06186	1/1
Chr03	183560804	SNP	A	stop_gained	HIGH	As03G06199	1/1
Chr03	183588239	DEL	G	frameshift_variant	HIGH	As03G06204	1/1
Chr03	183590421	DEL	A	frameshift_variant	HIGH	As03G06206	2/2
Chr03	183606623	DEL	C	frameshift_variant	HIGH	As03G06207	2/4
Chr03	183615318	DEL	T	frameshift_variant	HIGH	As03G06209	1/1
Chr03	183714191	DEL	C	frameshift_variant&splice_region_variant	HIGH	As03G06220	23/24
Chr03	183722614	INS	CCC	frameshift_variant	HIGH	As03G06220	10/24
Chr03	183723312	INS	TC	frameshift_variant	HIGH	As03G06220	6/24
Chr03	183723320	INS	TC	frameshift_variant	HIGH	As03G06220	6/24
Chr03	183723439	INS	CC	frameshift_variant&splice_region_variant	HIGH	As03G06220	5/24
Chr03	183726701	DEL	T	frameshift_variant	HIGH	As03G06221	1/1
Chr03	183726777	DEL	A	frameshift_variant	HIGH	As03G06221	1/1
Chr03	183726795	INS	AG	frameshift_variant	HIGH	As03G06221	1/1
Chr03	183817968	INS	GGG	frameshift_variant	HIGH	As03G06232	1/4
Chr03	184143587	SNP	A	stop_gained	HIGH	As03G06256	1/2
Chr04	1616637	DEL	T	frameshift_variant	HIGH	As04G00122	14/17
Chr04	4288983	INS	CC	frameshift_variant	HIGH	As04G00350	5/10
Chr04	4647020	DEL	T	frameshift_variant	HIGH	As04G00384	5/20
Chr04	4648940	INS	TGA	frameshift_variant&splice_region_variant	HIGH	As04G00384	13/20
Chr04	5137315	DEL	G	frameshift_variant	HIGH	As04G00413	1/3
Chr04	6768980	INS	AT	frameshift_variant	HIGH	As04G00511	1/2
Chr04	6768983	INS	TTC	frameshift_variant	HIGH	As04G00511	1/2
Chr04	7390939	DEL	G	frameshift_variant	HIGH	As04G00563	1/4
Chr04	16536231	DEL	T	frameshift_variant	HIGH	As04G00971	1/1
Chr04	17363123	SNP	G	stop_lost&splice_region_variant	HIGH	As04G00995	3/3
Chr04	17437438	DEL	C	start_lost&conservative_inframe_deletion	HIGH	As04G01001	1/4
Chr04	17614144	DEL	C	frameshift_variant	HIGH	As04G01011	1/1
Chr04	17614150	DEL	C	frameshift_variant	HIGH	As04G01011	1/1
Chr04	17614161	DEL	T	frameshift_variant	HIGH	As04G01011	1/1
Chr04	17614171	INS	TGG	frameshift_variant	HIGH	As04G01011	1/1
Chr04	17614467	INS	TTTTAAACG	frameshift_variant	HIGH	As04G01011	1/1
Chr04	18213186	SNP	G	stop_lost&splice_region_variant	HIGH	As04G01036	1/1
Chr04	18217235	INS	TC	frameshift_variant	HIGH	As04G01038	2/2
Chr04	20174984	DEL	G	frameshift_variant	HIGH	As04G01091	13/13
Chr04	23158405	SNP	T	stop_gained	HIGH	As04G01194	10/13
Chr04	23247746	INS	CC	frameshift_variant	HIGH	As04G01197	1/4
Chr04	24523454	SNP	T	stop_gained	HIGH	As04G01256	5/6
Chr04	24523466	SNP	C	stop_gained	HIGH	As04G01256	5/6
Chr04	24523539	SNP	A	stop_gained	HIGH	As04G01256	5/6
Chr04	24566259	INS	AAT	frameshift_variant	HIGH	As04G01259	6/7
Chr04	24566289	INS	GT	frameshift_variant	HIGH	As04G01259	6/7
Chr04	24566613	INS	TC	frameshift_variant	HIGH	As04G01259	5/7
Chr04	25104957	INS	TAG	frameshift_variant	HIGH	As04G01278	5/11
Chr04	28340012	INS	AAGAGTAGCTGATTAGGCATTGCCACCGTA	frameshift_variant	HIGH	As04G01407	1/1
Chr04	29567884	SNP	C	stop_lost&splice_region_variant	HIGH	As04G01457	1/1
Chr04	30735388	SNP	C	start_lost	HIGH	As04G01503	1/1
Chr04	32124861	INS	CC	frameshift_variant	HIGH	As04G01552	1/1
Chr04	32249973	SNP	A	stop_gained	HIGH	As04G01553	1/1
Chr04	33751433	DEL	C	frameshift_variant	HIGH	As04G01624	2/4
Chr04	35136970	DEL	T	frameshift_variant	HIGH	As04G01662	2/8
Chr04	42835035	DEL	G	frameshift_variant	HIGH	As04G01885	12/13
Chr04	46254887	INS	AG	frameshift_variant	HIGH	As04G01952	1/1
Chr04	46255104	DEL	T	frameshift_variant	HIGH	As04G01952	1/1
Chr04	46255175	DEL	A	frameshift_variant	HIGH	As04G01952	1/1
Chr04	61262942	INS	GCCTTAGCTC	stop_gained&disruptive_inframe_insertion	HIGH	As04G02329	1/2
Chr04	90627394	DEL	C	frameshift_variant	HIGH	As04G03034	1/16
Chr04	90627402	DEL	C	frameshift_variant	HIGH	As04G03034	1/16
Chr04	90627405	DEL	A	frameshift_variant	HIGH	As04G03034	1/16
Chr04	95945314	SNP	T	stop_gained	HIGH	As04G03165	3/4
Chr04	102217247	SNP	G	stop_lost&splice_region_variant	HIGH	As04G03282	1/1
Chr04	106983911	INS	CC	frameshift_variant	HIGH	As04G03374	3/12
Chr04	112208482	INS	TT	frameshift_variant	HIGH	As04G03489	3/3
Chr04	113626616	DEL	A	frameshift_variant	HIGH	As04G03511	1/2
Chr04	115864565	INS	GGG	frameshift_variant	HIGH	As04G03546	9/10
Chr04	124169853	DEL	G	frameshift_variant	HIGH	As04G03703	2/2
Chr04	126623079	DEL	A	frameshift_variant	HIGH	As04G03746	6/8
Chr04	138385430	SNP	T	stop_gained	HIGH	As04G03894	5/5
Chr04	148926179	DEL	T	frameshift_variant&splice_region_variant	HIGH	As04G04047	12/19
Chr04	167826848	DEL	C	frameshift_variant	HIGH	As04G04428	1/2
Chr04	173849085	INS	AAG	frameshift_variant&stop_lost&splice_region_variant	HIGH	As04G04554	1/1
Chr04	173919625	SNP	A	stop_gained	HIGH	As04G04562	2/2
Chr04	173947614	SNP	A	stop_gained	HIGH	As04G04569	1/1
Chr04	183937038	INS	AA	frameshift_variant	HIGH	As04G04802	1/1
Chr04	184713158	DEL	A	frameshift_variant	HIGH	As04G04817	4/4
Chr04	185263147	INS	GG	frameshift_variant	HIGH	As04G04848	4/8
Chr04	188709640	DEL	T	frameshift_variant	HIGH	As04G04923	7/7
Chr04	189497183	DEL	T	frameshift_variant&splice_region_variant	HIGH	As04G04932	4/8
Chr04	189497477	DEL	G	frameshift_variant	HIGH	As04G04932	3/8
Chr04	191456361	INS	GAG	frameshift_variant&splice_region_variant	HIGH	As04G04971	13/18
Chr04	198746685	INS	CC	frameshift_variant	HIGH	As04G05057	4/5
Chr04	198777199	DEL	A	frameshift_variant&stop_lost&splice_region_variant	HIGH	As04G05068	1/1
Chr04	198777208	DEL	C	frameshift_variant	HIGH	As04G05068	1/1
Chr04	205227173	INS	AG	frameshift_variant	HIGH	As04G05222	3/3
Chr04	211521718	DEL	T	frameshift_variant	HIGH	As04G05459	5/6
Chr04	216538465	SNP	A	stop_gained&splice_region_variant	HIGH	As04G05646	2/3
Chr04	217250324	SNP	A	stop_gained	HIGH	As04G05678	4/4
Chr04	217252182	INS	GT	frameshift_variant	HIGH	As04G05678	2/4
Chr04	217254585	SNP	A	stop_gained	HIGH	As04G05678	1/4
Chr04	219938869	SNP	A	stop_gained	HIGH	As04G05812	1/1
Chr04	221439269	DEL	C	frameshift_variant	HIGH	As04G05896	7/8
Chr04	221735257	DEL	A	frameshift_variant	HIGH	As04G05909	1/8
Chr04	221735275	DEL	T	frameshift_variant	HIGH	As04G05909	1/8
Chr04	221735277	DEL	T	frameshift_variant&start_lost	HIGH	As04G05909	1/8
Chr04	221906127	SNP	T	stop_gained	HIGH	As04G05920	1/2
Chr04	222565437	SNP	A	stop_gained	HIGH	As04G05956	1/1
Chr04	223343227	SNP	T	start_lost	HIGH	As04G06080	1/1
Chr04	223459225	SNP	A	stop_gained	HIGH	As04G06096	1/2
Chr04	223960600	INS	AGCTGGGC	frameshift_variant	HIGH	As04G06172	5/5
Chr04	224129263	INS	CCCCCCCCCCCCCCC	frameshift_variant	HIGH	As04G06197	6/10
Chr04	226831402	DEL	C	frameshift_variant	HIGH	As04G06579	4/4
Chr04	226983495	SNP	A	stop_lost&splice_region_variant	HIGH	As04G06600	4/4
Chr04	227933242	SNP	A	stop_gained	HIGH	As04G06746	1/1
Chr05	2611195	SNP	C	stop_lost&splice_region_variant	HIGH	As05G00233	4/4
Chr05	2833120	SNP	C	stop_lost&splice_region_variant	HIGH	As05G00250	3/3
Chr05	2899606	DEL	A	frameshift_variant	HIGH	As05G00258	1/5
Chr05	5134655	DEL	G	frameshift_variant	HIGH	As05G00459	1/5
Chr05	6475253	DEL	G	frameshift_variant	HIGH	As05G00534	1/5
Chr05	6475396	SNP	A	stop_gained	HIGH	As05G00534	1/5
Chr05	6475421	SNP	C	stop_gained	HIGH	As05G00534	1/5
Chr05	6475446	DEL	A	frameshift_variant	HIGH	As05G00534	1/5
Chr05	6475470	SNP	G	start_lost	HIGH	As05G00534	1/5
Chr05	9159391	DEL	T	frameshift_variant	HIGH	As05G00643	1/6
Chr05	10519167	INS	TG	frameshift_variant	HIGH	As05G00738	1/1
Chr05	10912231	DEL	C	frameshift_variant	HIGH	As05G00770	1/12
Chr05	10912274	INS	TC	frameshift_variant	HIGH	As05G00770	1/12
Chr05	10947988	DEL	A	frameshift_variant	HIGH	As05G00771	9/9
Chr05	13270578	INS	TGG	frameshift_variant	HIGH	As05G00942	1/1
Chr05	15177084	SNP	T	start_lost	HIGH	As05G01020	1/1
Chr05	16040262	SNP	A	start_lost	HIGH	As05G01084	1/5
Chr05	16041544	SNP	T	stop_gained	HIGH	As05G01085	2/4
Chr05	16769357	INS	GGG	frameshift_variant	HIGH	As05G01136	4/4
Chr05	18057614	DEL	C	frameshift_variant	HIGH	As05G01218	1/4
Chr05	18167218	SNP	T	stop_gained	HIGH	As05G01227	1/1
Chr05	21894582	INS	AA	frameshift_variant	HIGH	As05G01448	1/1
Chr05	24297457	SNP	T	stop_gained	HIGH	As05G01575	1/1
Chr05	24650244	DEL	A	frameshift_variant&splice_region_variant	HIGH	As05G01599	5/6
Chr05	24759104	SNP	A	stop_lost&splice_region_variant	HIGH	As05G01605	1/1
Chr05	24876679	DEL	A	frameshift_variant	HIGH	As05G01616	5/5
Chr05	25008968	DEL	T	frameshift_variant&stop_lost&splice_region_variant	HIGH	As05G01627	2/2
Chr05	26889936	DEL	G	frameshift_variant	HIGH	As05G01732	5/5
Chr05	31007083	DEL	A	frameshift_variant	HIGH	As05G01900	1/5
Chr05	31226325	INS	CTC	frameshift_variant	HIGH	As05G01915	1/2
Chr05	31226469	INS	AA	frameshift_variant	HIGH	As05G01916	2/2
Chr05	32123894	INS	TT	frameshift_variant	HIGH	As05G01986	1/9
Chr05	32123897	SNP	T	stop_gained	HIGH	As05G01986	1/9
Chr05	37242637	INS	GGGGGG	frameshift_variant	HIGH	As05G02328	1/1
Chr05	37585758	DEL	A	frameshift_variant	HIGH	As05G02354	5/5
Chr05	38514764	SNP	A	stop_gained	HIGH	As05G02425	1/2
Chr05	38663920	SNP	T	stop_gained	HIGH	As05G02441	1/1
Chr05	38915879	DEL	C	frameshift_variant	HIGH	As05G02455	1/1
Chr05	39831120	SNP	T	stop_gained	HIGH	As05G02523	4/4
Chr05	42016287	INS	GGTGGGCCCTATCTTTGG	frameshift_variant	HIGH	As05G02676	1/3
Chr05	43248267	DEL	A	frameshift_variant	HIGH	As05G02741	3/3
Chr05	43766416	SNP	C	stop_lost&splice_region_variant	HIGH	As05G02773	2/2
Chr05	44542808	INS	CT	frameshift_variant	HIGH	As05G02823	1/9
Chr05	44542809	INS	CT	frameshift_variant	HIGH	As05G02823	1/9
Chr05	45738178	SNP	A	stop_gained	HIGH	As05G02883	1/1
Chr05	47022871	DEL	G	frameshift_variant	HIGH	As05G02961	1/3
Chr05	47394581	SNP	A	stop_gained	HIGH	As05G02987	1/1
Chr05	47992795	DEL	A	frameshift_variant	HIGH	As05G03015	3/3
Chr05	53878265	INS	AG	frameshift_variant	HIGH	As05G03327	2/2
Chr05	53878351	INS	AA	frameshift_variant	HIGH	As05G03327	2/2
Chr05	53878539	DEL	C	frameshift_variant	HIGH	As05G03327	2/2
Chr05	53879358	INS	CC	frameshift_variant	HIGH	As05G03327	1/2
Chr05	53882637	INS	CC	frameshift_variant	HIGH	As05G03328	1/2
Chr05	53888033	DEL	C	frameshift_variant	HIGH	As05G03329	1/5
Chr05	53888089	INS	ATA	frameshift_variant	HIGH	As05G03329	1/5
Chr05	53888125	INS	AA	frameshift_variant	HIGH	As05G03329	1/5
Chr05	53888131	INS	AC	frameshift_variant	HIGH	As05G03329	1/5
Chr05	59232443	SNP	G	stop_lost&splice_region_variant	HIGH	As05G03643	3/3
Chr05	61202962	DEL	A	frameshift_variant	HIGH	As05G03755	3/7
Chr05	65034735	INS	TAC	frameshift_variant	HIGH	As05G03950	1/1
Chr05	70485306	DEL	G	frameshift_variant	HIGH	As05G04192	2/2
Chr05	70485310	SNP	T	stop_gained	HIGH	As05G04192	2/2
Chr05	73797235	SNP	G	start_lost	HIGH	As05G04318	1/4
Chr05	77243763	SNP	T	stop_gained	HIGH	As05G04474	2/2
Chr05	78497480	SNP	G	start_lost	HIGH	As05G04529	1/2
Chr05	80370742	DEL	C	frameshift_variant	HIGH	As05G04617	1/1
Chr05	80370796	DEL	T	frameshift_variant	HIGH	As05G04617	1/1
Chr05	80370828	DEL	G	frameshift_variant	HIGH	As05G04617	1/1
Chr05	80370831	DEL	G	frameshift_variant	HIGH	As05G04617	1/1
Chr05	80371100	DEL	A	frameshift_variant	HIGH	As05G04617	1/1
Chr05	80371135	DEL	A	frameshift_variant	HIGH	As05G04617	1/1
Chr05	80371387	INS	TG	frameshift_variant	HIGH	As05G04617	1/1
Chr05	80371478	DEL	T	frameshift_variant	HIGH	As05G04617	1/1
Chr05	80371667	DEL	C	frameshift_variant	HIGH	As05G04617	1/1
Chr05	80371677	DEL	G	frameshift_variant	HIGH	As05G04617	1/1
Chr05	80371681	INS	GC	frameshift_variant	HIGH	As05G04617	1/1
Chr05	80371687	SNP	A	stop_gained	HIGH	As05G04617	1/1
Chr05	80371722	DEL	A	frameshift_variant	HIGH	As05G04617	1/1
Chr05	80371768	DEL	T	frameshift_variant	HIGH	As05G04617	1/1
Chr05	80371786	INS	GC	frameshift_variant	HIGH	As05G04617	1/1
Chr05	87819792	INS	TGAACGTAG	frameshift_variant&splice_region_variant	HIGH	As05G04921	2/3
Chr05	89210321	SNP	A	stop_gained	HIGH	As05G04994	1/2
Chr05	90472392	SNP	T	stop_gained	HIGH	As05G05041	4/8
Chr05	91397362	SNP	G	stop_gained	HIGH	As05G05090	1/4
Chr05	98580387	INS	TCTAGGCAAAGCATTTT	frameshift_variant	HIGH	As05G05384	2/2
Chr05	99985330	INS	CC	frameshift_variant	HIGH	As05G05461	3/3
Chr05	100412373	DEL	A	frameshift_variant	HIGH	As05G05478	3/5
Chr05	101067814	INS	GG	frameshift_variant	HIGH	As05G05512	1/4
Chr05	101075397	DEL	A	frameshift_variant	HIGH	As05G05514	1/2
Chr05	101485148	DEL	C	frameshift_variant	HIGH	As05G05547	1/3
Chr05	115435322	DEL	T	frameshift_variant	HIGH	As05G06140	1/1
Chr05	120224425	SNP	T	stop_gained	HIGH	As05G06347	1/1
Chr05	121091867	SNP	A	stop_gained	HIGH	As05G06388	3/3
Chr05	122698500	SNP	T	stop_gained	HIGH	As05G06418	4/6
Chr05	123728110	SNP	T	stop_gained	HIGH	As05G06469	1/1
Chr05	125086761	DEL	C	frameshift_variant	HIGH	As05G06532	1/9
Chr05	130606808	INS	CC	frameshift_variant	HIGH	As05G06712	1/1
Chr05	131010296	INS	CTC	frameshift_variant	HIGH	As05G06744	20/20
Chr05	136078450	DEL	G	frameshift_variant	HIGH	As05G06920	4/5
Chr05	136078521	INS	CC	frameshift_variant	HIGH	As05G06920	4/5
Chr05	136078860	DEL	A	frameshift_variant	HIGH	As05G06920	3/5
Chr05	136078906	DEL	A	frameshift_variant	HIGH	As05G06920	3/5
Chr05	136079325	INS	CA	frameshift_variant	HIGH	As05G06920	3/5
Chr05	136079468	INS	CA	frameshift_variant	HIGH	As05G06920	3/5
Chr05	136079474	INS	TC	frameshift_variant	HIGH	As05G06920	3/5
Chr05	139015953	DEL	A	frameshift_variant	HIGH	As05G07069	19/19
Chr05	139017528	INS	TT	frameshift_variant	HIGH	As05G07070	3/4
Chr05	140979146	INS	GAG	frameshift_variant	HIGH	As05G07154	1/6
Chr05	141170073	INS	GG	frameshift_variant	HIGH	As05G07162	3/4
Chr05	141236447	INS	CC	frameshift_variant	HIGH	As05G07164	2/13
Chr05	141485961	SNP	C	start_lost	HIGH	As05G07174	1/1
Chr05	147482180	DEL	G	frameshift_variant	HIGH	As05G07395	14/17
Chr05	148903556	DEL	A	frameshift_variant	HIGH	As05G07427	6/6
Chr05	148903559	SNP	T	stop_gained	HIGH	As05G07427	6/6
Chr05	148939221	SNP	A	stop_gained	HIGH	As05G07429	1/1
Chr05	158061784	DEL	A	frameshift_variant	HIGH	As05G07651	1/3
Chr05	158068563	SNP	C	stop_lost&splice_region_variant	HIGH	As05G07657	2/2
Chr05	158821039	DEL	A	frameshift_variant	HIGH	As05G07686	1/1
Chr05	164614670	SNP	T	stop_gained	HIGH	As05G07774	2/3
Chr05	167188947	DEL	G	frameshift_variant	HIGH	As05G07833	5/6
Chr05	182210922	DEL	C	frameshift_variant	HIGH	As05G08190	3/3
Chr05	184255000	SNP	T	stop_gained	HIGH	As05G08270	2/3
Chr05	185786474	INS	CTCTCTCTCTC	frameshift_variant	HIGH	As05G08313	1/1
Chr05	186263400	INS	AC	frameshift_variant	HIGH	As05G08327	3/5
Chr05	186333585	INS	CCCCCTCCCCC	frameshift_variant	HIGH	As05G08332	1/1
Chr05	186333593	INS	CTCCG	frameshift_variant	HIGH	As05G08332	1/1
Chr05	186333604	INS	TCCGC	frameshift_variant	HIGH	As05G08332	1/1
Chr05	186843392	DEL	A	frameshift_variant	HIGH	As05G08347	1/3
Chr05	187183159	DEL	A	frameshift_variant	HIGH	As05G08358	1/4
Chr05	191246579	SNP	A	stop_gained	HIGH	As05G08467	1/2
Chr05	191603953	INS	TT	frameshift_variant	HIGH	As05G08481	3/3
Chr05	192649069	INS	CC	frameshift_variant	HIGH	As05G08511	1/2
Chr05	196533635	DEL	A	frameshift_variant&start_lost	HIGH	As05G08630	1/1
Chr05	197205128	INS	TGG	frameshift_variant	HIGH	As05G08642	11/16
Chr05	203421642	INS	TTTCTCGGCGGCGGC	frameshift_variant	HIGH	As05G08807	1/1
Chr05	203421644	INS	GC	frameshift_variant	HIGH	As05G08807	1/1
Chr05	206708967	SNP	C	stop_gained	HIGH	As05G08907	2/3
Chr05	207043193	SNP	A	stop_gained	HIGH	As05G08925	1/1
Chr05	207206773	DEL	C	frameshift_variant	HIGH	As05G08932	1/3
Chr05	207633031	INS	CTTGGAGAATGTATTCTTCCCCAACATCAC	frameshift_variant	HIGH	As05G08945	2/9
Chr05	212655418	SNP	A	stop_gained	HIGH	As05G09104	3/4
Chr05	215170768	SNP	T	start_lost	HIGH	As05G09193	1/5
Chr06	936289	DEL	G	frameshift_variant	HIGH	As06G00075	2/4
Chr06	1515618	INS	ATATATATATA	frameshift_variant	HIGH	As06G00134	2/2
Chr06	3457926	SNP	T	stop_gained	HIGH	As06G00284	1/8
Chr06	3528096	DEL	A	frameshift_variant&splice_region_variant	HIGH	As06G00289	2/6
Chr06	3721930	DEL	A	frameshift_variant&stop_lost&splice_region_variant	HIGH	As06G00310	1/1
Chr06	4319233	DEL	G	frameshift_variant	HIGH	As06G00354	1/1
Chr06	4385217	DEL	G	frameshift_variant	HIGH	As06G00360	9/13
Chr06	4385252	INS	TG	frameshift_variant&splice_region_variant	HIGH	As06G00360	9/13
Chr06	4508369	DEL	C	frameshift_variant	HIGH	As06G00367	6/7
Chr06	4508382	DEL	C	frameshift_variant	HIGH	As06G00367	6/7
Chr06	4509502	DEL	T	frameshift_variant	HIGH	As06G00367	5/7
Chr06	4509509	INS	CA	frameshift_variant	HIGH	As06G00367	5/7
Chr06	4510662	DEL	G	frameshift_variant&start_lost	HIGH	As06G00367	1/7
Chr06	6098009	SNP	T	stop_gained	HIGH	As06G00468	5/6
Chr06	13320887	INS	GAACACATG	frameshift_variant	HIGH	As06G00848	4/4
Chr06	16566510	SNP	T	stop_gained	HIGH	As06G01018	1/1
Chr06	16913921	DEL	A	frameshift_variant	HIGH	As06G01037	1/5
Chr06	17900044	SNP	A	stop_gained	HIGH	As06G01084	3/5
Chr06	19187670	INS	GA	frameshift_variant	HIGH	As06G01139	7/7
Chr06	20089754	SNP	T	stop_gained	HIGH	As06G01189	2/3
Chr06	23220458	INS	CC	frameshift_variant	HIGH	As06G01325	9/10
Chr06	23455461	DEL	C	frameshift_variant	HIGH	As06G01337	1/9
Chr06	25904501	DEL	T	frameshift_variant	HIGH	As06G01425	4/4
Chr06	25910193	SNP	A	stop_gained	HIGH	As06G01426	1/1
Chr06	27530124	INS	CC	frameshift_variant	HIGH	As06G01493	4/4
Chr06	27534695	INS	GGGGG	frameshift_variant	HIGH	As06G01496	1/1
Chr06	29262411	INS	GG	frameshift_variant	HIGH	As06G01564	1/1
Chr06	31002580	DEL	A	frameshift_variant	HIGH	As06G01627	2/2
Chr06	37144888	INS	CC	frameshift_variant	HIGH	As06G01916	6/6
Chr06	39200720	SNP	G	stop_lost&splice_region_variant	HIGH	As06G01989	3/3
Chr06	68094719	INS	AA	frameshift_variant	HIGH	As06G02812	9/20
Chr06	75119913	DEL	T	frameshift_variant	HIGH	As06G02985	4/4
Chr06	76019177	DEL	G	frameshift_variant	HIGH	As06G03010	1/1
Chr06	83160734	DEL	A	frameshift_variant	HIGH	As06G03178	1/1
Chr06	84131597	INS	CTCTCTCTCTCTCTCTC	frameshift_variant	HIGH	As06G03218	2/15
Chr06	84725141	DEL	T	frameshift_variant	HIGH	As06G03248	2/2
Chr06	94599616	DEL	A	frameshift_variant	HIGH	As06G03519	6/7
Chr06	136136965	INS	GG	frameshift_variant	HIGH	As06G04278	1/4
Chr06	144117941	SNP	G	stop_lost&splice_region_variant	HIGH	As06G04413	5/5
Chr06	144118873	SNP	A	stop_gained	HIGH	As06G04413	2/5
Chr06	146460095	INS	AA	frameshift_variant	HIGH	As06G04460	1/1
Chr06	152466334	SNP	A	stop_gained	HIGH	As06G04635	1/1
Chr06	152752495	SNP	A	stop_lost&splice_region_variant	HIGH	As06G04643	8/8
Chr06	156050083	DEL	C	frameshift_variant	HIGH	As06G04757	1/2
Chr06	156050087	INS	AT	frameshift_variant	HIGH	As06G04757	1/2
Chr06	156552692	INS	GG	frameshift_variant	HIGH	As06G04772	1/1
Chr07	329871	SNP	G	stop_gained	HIGH	As07G00014	2/3
Chr07	330273	INS	AT	frameshift_variant	HIGH	As07G00014	3/3
Chr07	330295	INS	AC	frameshift_variant	HIGH	As07G00014	3/3
Chr07	3765905	DEL	T	frameshift_variant	HIGH	As07G00250	1/1
Chr07	5778058	SNP	A	stop_gained	HIGH	As07G00352	2/2
Chr07	5778126	SNP	A	stop_gained	HIGH	As07G00352	2/2
Chr07	5778140	SNP	G	stop_lost&splice_region_variant	HIGH	As07G00352	2/2
Chr07	6073373	DEL	G	frameshift_variant	HIGH	As07G00365	1/1
Chr07	6073933	DEL	G	frameshift_variant	HIGH	As07G00365	1/1
Chr07	8308284	SNP	A	stop_gained	HIGH	As07G00451	2/2
Chr07	11142526	DEL	C	frameshift_variant	HIGH	As07G00549	1/1
Chr07	11909544	INS	GGA	frameshift_variant	HIGH	As07G00564	1/1
Chr07	12095742	DEL	G	frameshift_variant	HIGH	As07G00575	1/1
Chr07	12101644	DEL	T	frameshift_variant	HIGH	As07G00581	1/1
Chr07	12101651	DEL	T	frameshift_variant	HIGH	As07G00581	1/1
Chr07	13846410	INS	GGG	frameshift_variant	HIGH	As07G00627	1/1
Chr07	17005137	SNP	A	stop_gained	HIGH	As07G00718	2/2
Chr07	25296230	INS	CAATTACACGG	frameshift_variant	HIGH	As07G00907	6/8
Chr07	31037509	SNP	A	stop_gained	HIGH	As07G01003	4/4
Chr07	31341154	SNP	G	stop_lost&splice_region_variant	HIGH	As07G01007	9/9
Chr07	48365342	DEL	A	frameshift_variant&start_lost	HIGH	As07G01319	1/2
Chr07	61767282	INS	ATT	frameshift_variant	HIGH	As07G01545	1/8
Chr07	61767283	INS	CA	frameshift_variant	HIGH	As07G01545	1/8
Chr07	61767287	INS	TCAGC	frameshift_variant&stop_gained	HIGH	As07G01545	1/8
Chr07	61767291	INS	AACATC	frameshift_variant	HIGH	As07G01545	1/8
Chr07	87323558	DEL	C	frameshift_variant	HIGH	As07G01992	1/1
Chr07	103104089	SNP	A	stop_gained	HIGH	As07G02337	1/2
Chr07	105607044	SNP	T	stop_gained	HIGH	As07G02428	6/9
Chr07	106904738	DEL	T	frameshift_variant	HIGH	As07G02468	11/16
Chr07	107110846	INS	AAAAGCGG	frameshift_variant	HIGH	As07G02473	5/9
Chr07	111068642	SNP	T	stop_gained	HIGH	As07G02559	1/11
Chr07	117744984	INS	CA	frameshift_variant	HIGH	As07G02744	3/7
Chr07	119001859	SNP	C	stop_lost&splice_region_variant	HIGH	As07G02798	1/1
Chr07	119663266	INS	AA	frameshift_variant	HIGH	As07G02826	2/2
Chr07	121100728	SNP	A	stop_gained	HIGH	As07G02876	8/8
Chr07	138064623	INS	GACTAATTAATGTG	frameshift_variant&stop_gained	HIGH	As07G03539	1/3
Chr07	140743421	DEL	C	frameshift_variant	HIGH	As07G03608	1/1
Chr07	142073163	SNP	T	stop_gained	HIGH	As07G03649	1/1
Chr07	146938177	DEL	T	frameshift_variant	HIGH	As07G03782	12/13
Chr07	162698056	SNP	T	stop_gained	HIGH	As07G04330	1/2
Chr07	167089226	SNP	G	stop_lost&splice_region_variant	HIGH	As07G04460	3/3
Chr07	170863717	SNP	A	stop_gained	HIGH	As07G04569	3/4
Chr07	183363036	DEL	T	frameshift_variant	HIGH	As07G05057	2/2
Chr07	183363092	SNP	G	stop_gained	HIGH	As07G05057	2/2
Chr07	183463824	SNP	A	stop_gained	HIGH	As07G05065	5/7
Chr07	186909428	INS	CCCCC	frameshift_variant	HIGH	As07G05213	7/11
Chr07	190672251	DEL	G	frameshift_variant	HIGH	As07G05390	1/1
Chr07	190692302	SNP	T	stop_gained	HIGH	As07G05393	10/13
Chr07	192646374	DEL	T	frameshift_variant	HIGH	As07G05523	2/3
Chr07	192661170	DEL	A	frameshift_variant&start_lost	HIGH	As07G05524	1/2
Chr07	192665097	DEL	G	frameshift_variant	HIGH	As07G05525	12/23
Chr07	193304954	DEL	A	frameshift_variant	HIGH	As07G05556	3/3
Chr07	193305860	DEL	C	frameshift_variant	HIGH	As07G05556	2/3
Chr07	193305867	DEL	T	frameshift_variant	HIGH	As07G05556	2/3
Chr07	193305875	DEL	A	frameshift_variant	HIGH	As07G05556	2/3
Chr07	193305879	DEL	A	frameshift_variant	HIGH	As07G05556	2/3
Chr07	193380949	SNP	T	start_lost	HIGH	As07G05561	1/3
Chr07	193867831	DEL	A	frameshift_variant	HIGH	As07G05607	2/3
Chr07	195607531	SNP	G	stop_lost&splice_region_variant	HIGH	As07G05729	4/4
Chr07	195719532	INS	GT	frameshift_variant	HIGH	As07G05750	1/3
Chr07	196113502	INS	TT	frameshift_variant	HIGH	As07G05760	10/10
Chr07	196113544	DEL	A	frameshift_variant	HIGH	As07G05760	10/10
Chr07	196116263	DEL	A	frameshift_variant	HIGH	As07G05761	1/4
Chr07	196306185	INS	CCTCTCTCT	frameshift_variant	HIGH	As07G05780	1/1
Chr07	196404414	DEL	C	frameshift_variant	HIGH	As07G05794	1/2
Chr07	196404416	DEL	A	frameshift_variant	HIGH	As07G05794	1/2
Chr07	196404426	DEL	C	frameshift_variant	HIGH	As07G05794	1/2
Chr07	196406610	SNP	T	stop_gained	HIGH	As07G05797	2/2
Chr07	196407047	DEL	C	frameshift_variant	HIGH	As07G05797	2/2
Chr07	196407057	DEL	T	frameshift_variant	HIGH	As07G05797	2/2
Chr07	196912903	INS	TT	frameshift_variant	HIGH	As07G05839	6/7
Chr07	197354945	SNP	C	stop_gained	HIGH	As07G05866	17/17
Chr07	197355164	DEL	A	frameshift_variant	HIGH	As07G05866	16/17
Chr07	197355324	DEL	A	frameshift_variant	HIGH	As07G05866	16/17
Chr07	197367059	SNP	A	stop_gained	HIGH	As07G05866	12/17
Chr07	197628283	SNP	G	start_lost	HIGH	As07G05900	1/1
Chr07	198232737	SNP	T	stop_gained	HIGH	As07G05973	1/1
Chr07	198238163	DEL	G	frameshift_variant	HIGH	As07G05977	1/1
Chr07	198531413	DEL	T	frameshift_variant	HIGH	As07G06013	1/1
Chr07	198758918	INS	AG	frameshift_variant	HIGH	As07G06045	4/5
Chr07	199374683	DEL	C	frameshift_variant	HIGH	As07G06093	1/6
Chr07	199717906	INS	GG	frameshift_variant	HIGH	As07G06122	4/4
Chr08	1599092	SNP	C	start_lost	HIGH	As08G00141	1/1
Chr08	2656869	INS	TT	frameshift_variant	HIGH	As08G00226	1/1
Chr08	3239393	INS	CCTCC	frameshift_variant	HIGH	As08G00275	1/6
Chr08	4627693	DEL	T	frameshift_variant	HIGH	As08G00364	1/1
Chr08	5782331	DEL	A	frameshift_variant	HIGH	As08G00444	1/5
Chr08	5782337	SNP	A	stop_gained	HIGH	As08G00444	1/5
Chr08	5782342	SNP	A	stop_gained	HIGH	As08G00444	1/5
Chr08	5782343	INS	AT	frameshift_variant	HIGH	As08G00444	1/5
Chr08	5782350	INS	AG	frameshift_variant	HIGH	As08G00444	1/5
Chr08	5782354	INS	CG	frameshift_variant	HIGH	As08G00444	1/5
Chr08	5782359	DEL	G	frameshift_variant	HIGH	As08G00444	1/5
Chr08	5782372	DEL	G	frameshift_variant	HIGH	As08G00444	1/5
Chr08	8154435	SNP	T	stop_gained	HIGH	As08G00613	1/1
Chr08	8501401	DEL	T	frameshift_variant	HIGH	As08G00650	1/1
Chr08	9849802	DEL	G	frameshift_variant	HIGH	As08G00740	1/1
Chr08	10805322	INS	GGGGG	frameshift_variant	HIGH	As08G00801	4/4
Chr08	11415693	INS	TCGCATCTGTGGCTGAGT	frameshift_variant	HIGH	As08G00843	2/2
Chr08	13905574	DEL	C	frameshift_variant	HIGH	As08G00972	1/5
Chr08	13910006	INS	TG	frameshift_variant	HIGH	As08G00973	9/14
Chr08	14734763	DEL	A	frameshift_variant	HIGH	As08G01022	3/3
Chr08	17077757	DEL	A	frameshift_variant&start_lost	HIGH	As08G01137	1/5
Chr08	17446026	INS	ATCTTTTGGTCCACGAT	frameshift_variant	HIGH	As08G01164	7/11
Chr08	30052236	DEL	T	frameshift_variant	HIGH	As08G01600	1/1
Chr08	33036370	INS	GTCGGGTCGGG	frameshift_variant	HIGH	As08G01684	6/8
Chr08	36894791	DEL	T	frameshift_variant	HIGH	As08G01846	2/2
Chr08	38501083	SNP	T	start_lost	HIGH	As08G01900	1/4
Chr08	47992367	SNP	A	stop_gained&splice_region_variant	HIGH	As08G02147	4/7
Chr08	47992604	DEL	A	frameshift_variant	HIGH	As08G02147	4/7
Chr08	69406009	SNP	A	stop_gained	HIGH	As08G02764	22/26
Chr08	73513362	DEL	C	frameshift_variant	HIGH	As08G02859	1/1
Chr08	77526664	INS	TAC	frameshift_variant	HIGH	As08G03001	8/8
Chr08	83773527	SNP	T	stop_lost&splice_region_variant	HIGH	As08G03177	1/1
Chr08	89688199	INS	GC	frameshift_variant	HIGH	As08G03334	1/2
Chr08	89688203	INS	CA	frameshift_variant	HIGH	As08G03334	1/2
Chr08	89688449	INS	GG	frameshift_variant	HIGH	As08G03334	2/2
Chr08	99339894	INS	CAGTACTGAAG	frameshift_variant&stop_gained	HIGH	As08G03601	5/5
Chr08	146579023	SNP	A	stop_gained	HIGH	As08G04620	3/13
Chr08	153678136	SNP	A	stop_gained	HIGH	As08G04763	1/3
Chr08	156812953	INS	TC	frameshift_variant	HIGH	As08G04807	1/1
Chr08	159979211	DEL	A	frameshift_variant&start_lost	HIGH	As08G04856	1/1
Chr08	162233537	SNP	A	stop_gained	HIGH	As08G04904	3/3
Chr08	163834649	DEL	G	frameshift_variant	HIGH	As08G04944	1/1
Chr08	163837599	SNP	A	stop_gained	HIGH	As08G04945	1/1
Chr08	164314299	DEL	G	frameshift_variant	HIGH	As08G04958	4/4
Chr08	166139009	INS	CGCCGTGGC	frameshift_variant	HIGH	As08G04986	2/2
Chr08	166392792	INS	AA	frameshift_variant	HIGH	As08G04995	10/11
Chr08	176296813	DEL	T	frameshift_variant	HIGH	As08G05261	3/4
Chr08	179541839	INS	TC	frameshift_variant	HIGH	As08G05337	2/5
Chr08	179595021	DEL	T	frameshift_variant	HIGH	As08G05341	1/3
Chr08	180028846	SNP	A	stop_gained	HIGH	As08G05347	1/1
Chr08	182424698	DEL	G	frameshift_variant	HIGH	As08G05405	2/5
Chr08	184359947	DEL	G	frameshift_variant	HIGH	As08G05454	1/3
Chr08	184364107	SNP	C	stop_lost&splice_region_variant	HIGH	As08G05454	3/3
Chr08	184366788	DEL	T	frameshift_variant	HIGH	As08G05455	1/1
Chr08	185464560	DEL	G	frameshift_variant	HIGH	As08G05484	4/6
Chr08	185588522	DEL	C	frameshift_variant	HIGH	As08G05487	5/9
Chr08	187530837	INS	CTGTAGTCTAGATCCATTAAAACGATTATGAGGAGGCACATAACCAAA	frameshift_variant	HIGH	As08G05540	1/3
Chr08	191085486	DEL	C	frameshift_variant	HIGH	As08G05645	11/17
Chr08	191185270	INS	GG	frameshift_variant	HIGH	As08G05655	9/9
Chr08	191228090	SNP	T	stop_gained	HIGH	As08G05664	1/4
Chr08	191341337	INS	TACAGTGGTG	stop_gained&conservative_inframe_insertion	HIGH	As08G05676	4/4
Chr08	192961371	SNP	G	stop_gained	HIGH	As08G05744	2/2
Chr08	193467733	SNP	A	stop_gained	HIGH	As08G05778	1/3
Chr08	193881470	INS	TT	frameshift_variant	HIGH	As08G05801	1/1
Chr08	195556726	INS	GA	frameshift_variant	HIGH	As08G05906	2/2
Chr08	196277722	SNP	T	stop_gained	HIGH	As08G05937	1/1
Chr09	707599	SNP	C	stop_lost&splice_region_variant	HIGH	As09G00049	1/1
Chr09	707819	INS	AGCGA	frameshift_variant	HIGH	As09G00049	1/1
Chr09	1708087	DEL	G	frameshift_variant	HIGH	As09G00140	1/17
Chr09	3052141	SNP	A	stop_gained	HIGH	As09G00190	9/9
Chr09	6462061	DEL	C	frameshift_variant	HIGH	As09G00397	3/3
Chr09	7630638	SNP	A	stop_gained	HIGH	As09G00476	1/1
Chr09	7630819	SNP	T	stop_gained	HIGH	As09G00476	1/1
Chr09	7630863	INS	GT	frameshift_variant	HIGH	As09G00476	1/1
Chr09	7631296	SNP	A	stop_gained	HIGH	As09G00477	1/1
Chr09	8206109	INS	ATTTTTTGACA	frameshift_variant&stop_gained	HIGH	As09G00508	1/2
Chr09	10302127	SNP	G	stop_lost&splice_region_variant	HIGH	As09G00623	4/4
Chr09	10827813	DEL	A	frameshift_variant	HIGH	As09G00656	4/5
Chr09	14740942	INS	GG	frameshift_variant	HIGH	As09G00788	1/4
Chr09	22046657	INS	CACACACC	frameshift_variant	HIGH	As09G01085	9/11
Chr09	30366903	SNP	G	start_lost	HIGH	As09G01421	1/1
Chr09	34428184	INS	GG	frameshift_variant	HIGH	As09G01560	4/4
Chr09	35188702	DEL	C	frameshift_variant	HIGH	As09G01581	1/2
Chr09	55137373	DEL	C	frameshift_variant	HIGH	As09G02101	6/6
Chr09	55139786	DEL	C	frameshift_variant	HIGH	As09G02101	2/6
Chr09	70000791	INS	GGGTTTTGTTCAAG	frameshift_variant	HIGH	As09G02445	1/1
Chr09	71385441	SNP	T	stop_gained	HIGH	As09G02468	1/6
Chr09	89048601	DEL	C	frameshift_variant	HIGH	As09G02798	1/2
Chr09	89049531	SNP	C	stop_lost&splice_region_variant	HIGH	As09G02798	2/2
Chr09	91637470	SNP	C	start_lost	HIGH	As09G02851	1/4
Chr09	128495231	INS	CTC	frameshift_variant	HIGH	As09G03429	1/1
Chr09	153246450	INS	GG	frameshift_variant	HIGH	As09G04018	1/4
Chr09	160513911	DEL	A	frameshift_variant	HIGH	As09G04239	3/3
Chr09	164290451	SNP	T	stop_gained	HIGH	As09G04315	1/1
Chr09	166852326	INS	TT	frameshift_variant&splice_region_variant	HIGH	As09G04377	3/5
Chr09	166899452	SNP	A	stop_gained	HIGH	As09G04378	4/4
Chr09	168689780	INS	AGA	frameshift_variant	HIGH	As09G04431	2/4
Chr09	175129565	DEL	G	frameshift_variant	HIGH	As09G04603	5/5
Chr09	177598274	DEL	T	frameshift_variant	HIGH	As09G04672	3/3
Chr09	177598334	DEL	G	frameshift_variant	HIGH	As09G04672	3/3
Chr09	181831038	DEL	G	frameshift_variant&stop_lost&splice_region_variant	HIGH	As09G04779	1/1
Chr09	185135852	SNP	A	stop_gained	HIGH	As09G04860	2/2
Chr09	186851148	SNP	G	start_lost	HIGH	As09G04910	1/6
Chr09	187389588	INS	AG	frameshift_variant	HIGH	As09G04952	2/2
Chr09	187472511	INS	GT	frameshift_variant	HIGH	As09G04961	1/1
Chr09	187473293	SNP	T	stop_gained	HIGH	As09G04963	1/2
Chr09	187544553	DEL	C	frameshift_variant	HIGH	As09G04973	1/14
Chr09	187555609	DEL	A	frameshift_variant	HIGH	As09G04973	11/14
Chr09	187555673	DEL	T	frameshift_variant	HIGH	As09G04973	11/14
Chr09	189388263	SNP	T	stop_gained	HIGH	As09G05077	7/7
Chr09	191813518	SNP	C	start_lost	HIGH	As09G05170	1/1
Chr09	193823001	DEL	A	frameshift_variant	HIGH	As09G05276	5/9
Chr09	194180096	DEL	A	frameshift_variant	HIGH	As09G05304	8/8
Chr09	194271900	DEL	G	frameshift_variant	HIGH	As09G05313	6/6
Chr09	194570362	INS	CA	frameshift_variant	HIGH	As09G05324	1/2
Chr09	198225878	DEL	C	frameshift_variant	HIGH	As09G05525	2/2
Chr09	198579596	INS	ACAACAGATGTTCAGGAGGGGCC	frameshift_variant	HIGH	As09G05550	2/2
Chr09	198579629	SNP	T	stop_gained	HIGH	As09G05550	2/2
Chr09	198720513	SNP	C	stop_lost&splice_region_variant	HIGH	As09G05560	2/2
Chr09	198720758	DEL	A	frameshift_variant	HIGH	As09G05561	1/1
Chr09	198720763	DEL	T	frameshift_variant	HIGH	As09G05561	1/1
Chr09	201505003	INS	GG	frameshift_variant	HIGH	As09G05725	3/7
Chr09	201987493	SNP	A	stop_gained	HIGH	As09G05758	1/1
Chr09	201987494	SNP	A	stop_gained	HIGH	As09G05758	1/1
Chr09	202033531	SNP	A	stop_gained	HIGH	As09G05764	1/1
Chr09	202033532	SNP	A	stop_gained	HIGH	As09G05764	1/1
Chr09	202492251	DEL	A	frameshift_variant	HIGH	As09G05816	2/7
Chr10	884556	INS	CC	frameshift_variant	HIGH	As10G00074	1/1
Chr10	4846533	INS	TT	frameshift_variant	HIGH	As10G00371	2/3
Chr10	4884148	SNP	A	stop_lost&splice_region_variant	HIGH	As10G00372	3/3
Chr10	6232752	SNP	A	stop_gained	HIGH	As10G00460	1/1
Chr10	7119561	INS	TT	frameshift_variant	HIGH	As10G00521	1/1
Chr10	7700531	DEL	A	frameshift_variant	HIGH	As10G00562	1/2
Chr10	9423282	INS	TAC	frameshift_variant	HIGH	As10G00663	1/2
Chr10	9432604	SNP	A	start_lost	HIGH	As10G00668	1/4
Chr10	10197075	SNP	A	stop_gained	HIGH	As10G00714	10/10
Chr10	10831615	DEL	T	frameshift_variant	HIGH	As10G00744	1/1
Chr10	18295637	DEL	C	frameshift_variant&splice_region_variant	HIGH	As10G01073	1/4
Chr10	25650611	DEL	T	frameshift_variant	HIGH	As10G01291	2/3
Chr10	26763074	SNP	A	stop_gained	HIGH	As10G01334	1/2
Chr10	29037353	SNP	T	stop_gained	HIGH	As10G01419	1/2
Chr10	45687078	DEL	A	frameshift_variant	HIGH	As10G01837	3/6
Chr10	46351275	INS	CC	frameshift_variant	HIGH	As10G01847	2/7
Chr10	54585832	SNP	T	stop_gained	HIGH	As10G02081	1/6
Chr10	67322744	DEL	T	frameshift_variant	HIGH	As10G02311	10/10
Chr10	71267266	SNP	T	stop_gained	HIGH	As10G02385	3/7
Chr10	77342296	INS	GG	frameshift_variant	HIGH	As10G02511	8/8
Chr10	85735387	INS	GG	frameshift_variant	HIGH	As10G02660	32/32
Chr10	93900585	INS	AGA	frameshift_variant	HIGH	As10G02806	1/2
Chr10	98022659	INS	GAGAA	frameshift_variant	HIGH	As10G02861	1/1
Chr10	109002746	SNP	T	stop_gained	HIGH	As10G03040	7/12
Chr10	110956918	DEL	T	frameshift_variant	HIGH	As10G03077	2/2
Chr10	111199272	SNP	G	stop_gained	HIGH	As10G03085	1/1
Chr10	111335374	DEL	G	frameshift_variant	HIGH	As10G03094	4/4
Chr10	114210938	INS	GG	frameshift_variant	HIGH	As10G03140	2/9
Chr10	114540215	INS	AA	frameshift_variant	HIGH	As10G03145	4/4
Chr10	117892579	DEL	A	frameshift_variant	HIGH	As10G03225	1/1
Chr10	133367344	DEL	A	frameshift_variant	HIGH	As10G03536	1/2
Chr10	135295547	DEL	A	frameshift_variant&splice_region_variant	HIGH	As10G03577	2/3
Chr10	135524397	INS	GGC	frameshift_variant	HIGH	As10G03586	1/1
Chr10	136542149	DEL	G	frameshift_variant	HIGH	As10G03610	1/1
Chr10	137791374	DEL	T	frameshift_variant	HIGH	As10G03640	8/8
Chr10	137791377	INS	AC	frameshift_variant	HIGH	As10G03640	8/8
Chr10	137898299	INS	GAG	frameshift_variant	HIGH	As10G03642	1/1
Chr10	138834977	SNP	A	start_lost	HIGH	As10G03663	1/1
Chr10	143629857	SNP	A	stop_gained	HIGH	As10G03761	1/1
Chr10	146581855	SNP	C	stop_lost&splice_region_variant	HIGH	As10G03837	3/3
Chr10	146581884	DEL	G	frameshift_variant	HIGH	As10G03837	3/3
Chr10	146737628	SNP	T	stop_gained	HIGH	As10G03845	2/2
Chr10	146737919	SNP	T	stop_gained	HIGH	As10G03845	2/2
Chr10	146739186	DEL	T	frameshift_variant	HIGH	As10G03845	2/2
Chr10	160528036	DEL	A	frameshift_variant	HIGH	As10G04256	1/2
Chr10	176036703	SNP	T	stop_gained	HIGH	As10G04825	1/3
Chr10	176056485	INS	CC	frameshift_variant	HIGH	As10G04832	2/2
Chr10	176058612	INS	TC	frameshift_variant	HIGH	As10G04833	1/2
Chr10	176087455	INS	GGT	frameshift_variant	HIGH	As10G04834	2/2
Chr10	178721606	DEL	C	frameshift_variant&start_lost	HIGH	As10G04938	1/2
Chr10	178777404	DEL	C	frameshift_variant&splice_region_variant	HIGH	As10G04945	1/6
Chr10	179837691	SNP	T	stop_gained	HIGH	As10G05001	5/8
Chr10	180649834	DEL	A	frameshift_variant	HIGH	As10G05046	2/2
Chr10	181272940	SNP	A	stop_gained	HIGH	As10G05066	6/6
Chr10	181867523	SNP	A	stop_gained	HIGH	As10G05101	1/4
Chr10	183835675	DEL	T	frameshift_variant	HIGH	As10G05207	2/10
Chr10	183844720	SNP	T	stop_gained	HIGH	As10G05207	10/10
Chr10	184457756	DEL	A	frameshift_variant	HIGH	As10G05236	1/1
Chr10	184457775	INS	AT	frameshift_variant&start_lost	HIGH	As10G05236	1/1
Chr10	184982464	SNP	G	stop_gained	HIGH	As10G05269	3/4
Chr11	840518	SNP	G	stop_lost&splice_region_variant	HIGH	As11G00057	5/5
Chr11	840602	INS	TT	frameshift_variant	HIGH	As11G00057	5/5
Chr11	3937125	SNP	T	stop_gained	HIGH	As11G00315	2/2
Chr11	4322677	INS	CCCCC	frameshift_variant	HIGH	As11G00337	2/2
Chr11	4347204	INS	CT	frameshift_variant	HIGH	As11G00340	1/2
Chr11	5052841	DEL	C	frameshift_variant	HIGH	As11G00384	9/9
Chr11	6825981	SNP	A	stop_gained	HIGH	As11G00483	1/1
Chr11	8653293	DEL	G	frameshift_variant	HIGH	As11G00554	4/4
Chr11	8653315	DEL	C	frameshift_variant	HIGH	As11G00554	4/4
Chr11	8653888	DEL	G	frameshift_variant	HIGH	As11G00554	3/4
Chr11	9261138	INS	TTGGA	frameshift_variant	HIGH	As11G00588	2/3
Chr11	11935551	DEL	A	frameshift_variant	HIGH	As11G00720	2/10
Chr11	14474855	DEL	G	frameshift_variant	HIGH	As11G00809	2/4
Chr11	22501763	DEL	A	frameshift_variant	HIGH	As11G01071	4/5
Chr11	23675603	INS	GC	frameshift_variant	HIGH	As11G01119	1/2
Chr11	23675965	SNP	C	stop_lost&splice_region_variant	HIGH	As11G01119	2/2
Chr11	24918699	DEL	T	frameshift_variant	HIGH	As11G01159	3/3
Chr11	24918702	DEL	A	frameshift_variant	HIGH	As11G01159	3/3
Chr11	24918707	DEL	A	frameshift_variant	HIGH	As11G01159	3/3
Chr11	26642807	INS	CGGGTCGTGCC	frameshift_variant	HIGH	As11G01219	1/2
Chr11	26646034	INS	CG	frameshift_variant	HIGH	As11G01219	2/2
Chr11	26730035	DEL	A	frameshift_variant	HIGH	As11G01220	1/12
Chr11	27153365	INS	TTT	frameshift_variant	HIGH	As11G01232	9/9
Chr11	28278898	SNP	G	stop_lost&splice_region_variant	HIGH	As11G01271	8/8
Chr11	29651539	DEL	T	frameshift_variant	HIGH	As11G01309	1/8
Chr11	29842964	SNP	T	stop_lost&splice_region_variant	HIGH	As11G01313	1/1
Chr11	30654267	INS	GG	frameshift_variant	HIGH	As11G01343	5/5
Chr11	31102321	SNP	A	stop_gained	HIGH	As11G01363	10/14
Chr11	32739688	SNP	T	stop_gained	HIGH	As11G01431	1/1
Chr11	34807139	SNP	T	stop_gained	HIGH	As11G01498	1/5
Chr11	35381973	DEL	T	frameshift_variant	HIGH	As11G01520	1/6
Chr11	47725918	INS	TA	frameshift_variant	HIGH	As11G01803	1/1
Chr11	58064124	DEL	A	frameshift_variant&start_lost	HIGH	As11G02015	1/3
Chr11	59157360	DEL	T	frameshift_variant	HIGH	As11G02040	1/1
Chr11	65522556	SNP	T	stop_gained&splice_region_variant	HIGH	As11G02183	9/12
Chr11	65957751	DEL	T	frameshift_variant	HIGH	As11G02191	4/4
Chr11	66049773	SNP	A	stop_gained	HIGH	As11G02194	4/11
Chr11	68449750	SNP	A	stop_gained	HIGH	As11G02244	4/7
Chr11	110026385	SNP	T	stop_gained	HIGH	As11G02885	1/7
Chr11	111681120	INS	GAAGAAGGGAGAGAG	frameshift_variant	HIGH	As11G02904	1/1
Chr11	119033206	DEL	G	frameshift_variant	HIGH	As11G03044	3/5
Chr11	119224224	SNP	C	stop_gained	HIGH	As11G03051	1/1
Chr11	119224261	SNP	A	stop_gained	HIGH	As11G03051	1/1
Chr11	119241454	SNP	A	stop_gained	HIGH	As11G03053	1/1
Chr11	148791987	DEL	T	frameshift_variant	HIGH	As11G03629	5/5
Chr11	148792610	INS	GT	frameshift_variant&stop_gained	HIGH	As11G03629	3/5
Chr11	148795053	INS	AG	frameshift_variant	HIGH	As11G03629	1/5
Chr11	148795073	DEL	A	frameshift_variant	HIGH	As11G03629	1/5
Chr11	158875548	INS	CT	frameshift_variant&splice_region_variant	HIGH	As11G03894	6/7
Chr11	162560245	SNP	A	stop_gained	HIGH	As11G03958	1/1
Chr11	163896648	INS	CCC	frameshift_variant	HIGH	As11G03986	1/3
Chr11	166054071	INS	GG	frameshift_variant	HIGH	As11G04048	2/2
Chr11	168002235	SNP	T	start_lost	HIGH	As11G04077	1/1
Chr11	174451413	SNP	A	stop_gained	HIGH	As11G04249	1/1
Chr11	175082989	SNP	T	stop_gained	HIGH	As11G04265	1/3
Chr11	177131860	INS	AT	frameshift_variant&start_lost	HIGH	As11G04326	1/1
Chr11	177140048	SNP	C	stop_lost&splice_region_variant	HIGH	As11G04328	1/1
Chr11	177140060	INS	AC	frameshift_variant	HIGH	As11G04328	1/1
Chr11	182488082	DEL	C	frameshift_variant	HIGH	As11G04464	3/3
Chr11	182488172	DEL	C	frameshift_variant	HIGH	As11G04464	3/3
Chr11	182488194	SNP	A	stop_gained	HIGH	As11G04464	3/3
Chr11	182768482	DEL	T	frameshift_variant	HIGH	As11G04474	4/5
Chr11	189496292	SNP	A	stop_gained	HIGH	As11G04736	1/1
Chr11	189496473	INS	AC	frameshift_variant	HIGH	As11G04736	1/1
Chr11	189496476	DEL	A	frameshift_variant	HIGH	As11G04736	1/1
Chr11	189496530	DEL	A	frameshift_variant	HIGH	As11G04736	1/1
Chr11	189496583	SNP	A	stop_gained	HIGH	As11G04736	1/1
Chr11	189496683	DEL	C	frameshift_variant	HIGH	As11G04736	1/1
Chr11	189889543	DEL	A	frameshift_variant	HIGH	As11G04764	2/3
Chr11	189890670	INS	TTC	frameshift_variant	HIGH	As11G04764	3/3
Chr11	193312668	INS	GG	frameshift_variant	HIGH	As11G04916	1/1
ChrUn	2983366	INS	TC	frameshift_variant	HIGH	AsUnG00594	1/1
ChrUn	3351693	DEL	A	frameshift_variant	HIGH	AsUnG00664	1/1
ChrUn	3353898	DEL	G	frameshift_variant	HIGH	AsUnG00666	2/2
ChrUn	5910747	INS	GC	frameshift_variant	HIGH	AsUnG01100	2/2
ChrUn	5910751	INS	GA	frameshift_variant	HIGH	AsUnG01100	2/2
ChrUn	5911472	DEL	G	frameshift_variant	HIGH	AsUnG01101	1/1
ChrUn	5911554	INS	CA	frameshift_variant	HIGH	AsUnG01101	1/1
ChrUn	5921155	DEL	C	frameshift_variant	HIGH	AsUnG01102	1/3
ChrUn	5922366	SNP	T	stop_gained	HIGH	AsUnG01102	3/3
ChrUn	7639787	DEL	T	frameshift_variant	HIGH	AsUnG01181	2/2
ChrUn	7639790	DEL	G	frameshift_variant	HIGH	AsUnG01181	2/2
ChrUn	7639798	DEL	T	frameshift_variant	HIGH	AsUnG01181	2/2
ChrUn	7649271	DEL	G	frameshift_variant	HIGH	AsUnG01182	1/2
ChrUn	7649359	DEL	A	frameshift_variant	HIGH	AsUnG01182	1/2
ChrUn	8485861	INS	CT	frameshift_variant	HIGH	AsUnG01223	1/1
ChrUn	8486006	SNP	A	stop_gained	HIGH	AsUnG01224	1/1
ChrUn	8486071	DEL	C	frameshift_variant	HIGH	AsUnG01224	1/1
ChrUn	8486100	INS	TC	frameshift_variant	HIGH	AsUnG01224	1/1
ChrUn	8486120	DEL	G	frameshift_variant	HIGH	AsUnG01224	1/1
ChrUn	8486133	DEL	T	frameshift_variant	HIGH	AsUnG01224	1/1
ChrUn	8487877	INS	CG	frameshift_variant	HIGH	AsUnG01226	1/1
ChrUn	8487918	INS	CG	frameshift_variant	HIGH	AsUnG01226	1/1
ChrUn	8487968	DEL	C	frameshift_variant	HIGH	AsUnG01226	1/1
ChrUn	8488051	INS	AT	frameshift_variant	HIGH	AsUnG01226	1/1
ChrUn	8488063	DEL	C	frameshift_variant	HIGH	AsUnG01226	1/1
ChrUn	8488118	SNP	G	stop_gained	HIGH	AsUnG01226	1/1
ChrUn	8488909	DEL	A	frameshift_variant	HIGH	AsUnG01227	1/1
ChrUn	8488925	DEL	G	frameshift_variant	HIGH	AsUnG01227	1/1
ChrUn	9263846	DEL	G	frameshift_variant	HIGH	AsUnG01261	6/10
ChrUn	9264356	SNP	T	stop_gained	HIGH	AsUnG01261	7/10
ChrUn	10867598	DEL	G	frameshift_variant	HIGH	AsUnG01283	1/1
ChrUn	10867868	INS	CG	frameshift_variant	HIGH	AsUnG01284	1/1
ChrUn	10869681	DEL	C	frameshift_variant	HIGH	AsUnG01286	1/1
ChrUn	10869759	INS	TG	frameshift_variant	HIGH	AsUnG01286	1/1
ChrUn	10869818	INS	TG	frameshift_variant	HIGH	AsUnG01286	1/1
ChrUn	10869836	DEL	C	frameshift_variant	HIGH	AsUnG01286	1/1
ChrUn	11068114	DEL	A	frameshift_variant	HIGH	AsUnG01300	1/1
ChrUn	11976350	DEL	A	frameshift_variant	HIGH	AsUnG01313	2/9
ChrUn	13386494	DEL	G	frameshift_variant	HIGH	AsUnG01350	1/1

## Sheet: SD2
Supplementary Data2. The detailed information of metabolites identified by metabolite profiling
Index	Formula	Compounds	Class I	Class II	CAS	Level	root_NG1	root_NG2	root_NG3	root_EF1	root_EF2	root_EF3	VIP	Fold_Change	Log2FC	Type	cpd_ID	kegg_map
pme3200	C2H7N3	1-methylguanidine	Nucleotides and derivatives	Nucleotides and derivatives	471-29-4	B	24400	19500	29200	5970	8070	8270	1.27701	0.305198	-1.71218	down	C02294	--
pme2292	C4H12N2	Putrescine	Alkaloids	Phenolamine	110-60-1	B	300000	400000	201000	8540	21500	23000	1.27946	0.0588679	-4.08637	down	C00134	ko00330,ko00472,ko00480,ko00960,ko01100,ko01110,ko02010
Lmgn000188	C3H6O3	D-Lactic Acid*	Organic acids	Organic acids	10326-41-7	B	20000	28900	11100	17100	10700	7750	0.761249	0.5925	-0.755113	insig	C00256	ko00620,ko01100,ko01502
Zmyn000268	C3H6O3	2,3-Dihydroxypropanal*	Others	Saccharides and Alcohols	56-82-6	B	6820	13600	9	9	9	12100	0.422409	0.593176	-0.753467	insig	C02154	--
Lmqp000873	C4H4O3	Succinic anhydride	Organic acids	Organic acids	108-30-5	B	524000	654000	393000	517000	484000	507000	0.0930079	0.959898	-0.0590468	insig	C19524	--
mws4052	C4H7NO2	1-Aminocyclopropane-1-carboxylic acid	Organic acids	Organic acids	22059-21-8	B	391000	298000	484000	262000	370000	210000	0.81681	0.717818	-0.478311	insig	C01234	ko00270,ko01100,ko01110
Lmgn000219	C4H6O3	Succinic semialdehyde	Organic acids	Organic acids	692-29-5	B	27600	31100	24000	14100	20200	16600	1.17355	0.615478	-0.700222	insig	C00232	ko00250,ko00350,ko00650,ko00750,ko00760,ko01100,ko01200
pme1841	C5H14N2	Cadaverine	Alkaloids	Phenolamine	462-94-2	B	131000	83200	179000	154000	117000	123000	0.120183	1.00203	0.00293231	insig	C01672	ko00310,ko00480,ko00960,ko01100,ko01110
pme3017	C4H9NO2	2-Aminoisobutyric acid*	Amino acids and derivatives	Amino acids and derivatives	62-57-7	A	9460000	10500000	8470000	4730000	4810000	3990000	1.28961	0.475906	-1.07125	down	C03665	--
pme3011	C4H9NO2	γ-Aminobutyric acid*	Organic acids	Organic acids	1956/12/2	A	23900000	23000000	24800000	4790000	5500000	4460000	1.31805	0.205718	-2.28126	down	C00334	ko00250,ko00330,ko00410,ko00650,ko00760,ko01100
pme3033	C4H9NO2	N,N-Dimethylglycine*	Amino acids and derivatives	Amino acids and derivatives	1118-68-9	A	14700000	14000000	15400000	3200000	3410000	3180000	1.32079	0.221995	-2.1714	down	C01026	ko00260,ko01100
pmb0484	C5H13NO	Choline	Alkaloids	Alkaloids	62-49-7	A	18000000	19900000	16000000	9300000	8750000	8000000	1.29499	0.483302	-1.049	down	C00114	ko00260,ko00564,ko01100,ko02010
Lmbn000193	C3H4O4	Tartronate semialdehyde*	Organic acids	Organic acids	2480-77-5	B	59600	72500	46700	112000	68400	80500	0.915528	1.45917	0.54515	insig	C01146	ko00053,ko00630,ko01100
ML10172161	C3H4O4	Hydroxypyruvic acid*	Organic acids	Organic acids	1113-60-6	B	176000	229000	123000	243000	213000	262000	0.872485	1.35985	0.443446	insig	C00168	ko00260,ko00630,ko01100,ko01110,ko01200
mws0574	C4H8O3	2-Hydroxyisobutyric acid*	Organic acids	Organic acids	594-61-6	A	204000	302000	105000	124000	56900	77700	0.971491	0.423241	-1.24045	insig	C21297	--
mws0576	C4H8O3	3-Hydroxybutyric acid*	Organic acids	Organic acids	300-85-6	A	789000	908000	669000	1110000	883000	916000	0.893822	1.2295	0.298073	insig	C01089	ko00072,ko00650,ko01100
pme1975	C3H4O4	Malonic acid	Organic acids	Organic acids	141-82-2	A	846000	1010000	680000	1060000	815000	909000	0.449724	1.09779	0.134604	insig	C00383	ko00061,ko00240,ko00410,ko01100,ko01212
pme0010	C3H7NO3	L-Serine	Amino acids and derivatives	Amino acids and derivatives	56-45-1	A	1680000	1470000	1890000	623000	791000	532000	1.27244	0.386111	-1.37291	down	C00065	ko00260,ko00261,ko00270,ko00460,ko00600,ko00630,ko00920,ko00970,ko01100,ko01110,ko01200,ko01230,ko01502,ko02010
mws0255	C4H5N3O	Cytosine	Nucleotides and derivatives	Nucleotides and derivatives	71-30-7	A	173000	202000	143000	153000	138000	156000	0.723357	0.862934	-0.212677	insig	C00380	ko00240,ko01100
pme2122	C5H9N3	Histamine	Amino acids and derivatives	Amino acids and derivatives	51-45-6	B	167000	166000	168000	101000	95500	142000	1.12722	0.675649	-0.565655	insig	C00388	ko00340,ko01100,ko01110
pme0257	C4H4N2O2	Uracil	Nucleotides and derivatives	Nucleotides and derivatives	66-22-8	A	256000	268000	243000	221000	200000	205000	1.22673	0.816167	-0.293064	insig	C00106	ko00240,ko00410,ko00770,ko01100
pme0006	C5H9NO2	L-Proline	Amino acids and derivatives	Amino acids and derivatives	147-85-3	A	20400000	17900000	23000000	11500000	29500000	23200000	0.0468736	1.04731	0.0666862	insig	C00148	ko00330,ko00332,ko00970,ko01100,ko01110,ko01230,ko02010
mws0376	C4H4O4	Fumaric acid	Organic acids	Organic acids	110-17-8	B	128000	129000	127000	51500	172000	158000	0.22395	0.99349	-0.00942325	insig	C00122	ko00020,ko00190,ko00220,ko00250,ko00350,ko00360,ko00620,ko00650,ko00760,ko01100,ko01110,ko01200
pme0275	C5H8O3	4-Oxopentanoic Acid*	Organic acids	Organic acids	123-76-2	B	7140	6730	7550	7660	20900	10400	0.855565	1.81886	0.863035	insig	--	--
mws0823	C5H8O3	3-Methyl-2-Oxobutanoic acid*	Organic acids	Organic acids	759-05-7	B	37400	32800	41900	60000	132000	57400	1.04679	2.2248	1.15368	up	C00141	ko00280,ko00290,ko00770,ko00966,ko01100,ko01110,ko01210,ko01230
pme3193	C4H7NO3	N-Acetyl-L-glycine	Amino acids and derivatives	Amino acids and derivatives	543-24-8	B	18000	29700	6360	4860	6310	11600	0.775395	0.421199	-1.24743	insig	--	--
pmb1096	C8H7N	Indole	Alkaloids	Plumerane	120-72-9	B	8670	10400	6930	13900	15300	15600	1.20843	1.72308	0.784987	insig	C00463	ko00380,ko00400,ko00402,ko01100,ko01110
pme0120	C5H11NO2	5-Aminovaleric acid*	Amino acids and derivatives	Amino acids and derivatives	660-88-8	A	48500	51500	45400	36400	36500	23400	1.08394	0.662311	-0.59442	insig	C00431	ko00310,ko00330,ko01100
mws0191	C5H11NO2	Betaine*	Alkaloids	Alkaloids	107-43-7	A	864000	1030000	700000	307000	316000	319000	1.2912	0.363146	-1.46138	down	C00719	ko00260,ko01100,ko02010
mws0256	C5H11NO2	L-Valine*	Amino acids and derivatives	Amino acids and derivatives	72-18-4	A	7400000	7040000	7750000	5770000	9760000	9480000	0.346686	1.12708	0.172595	insig	C00183	ko00280,ko00290,ko00311,ko00460,ko00770,ko00966,ko00970,ko01100,ko01110,ko01210,ko01230,ko02010
mws0470	C4H6O4	Methylmalonic acid*	Organic acids	Organic acids	516-05-2	A	30900000	40400000	21300000	28800000	31300000	29800000	0.00695232	0.970842	-0.0426911	insig	C02170	ko00240,ko00280,ko00640,ko01100
pme1730	C4H6O4	D-Erythronolactone	Organic acids	Organic acids	15667-21-7	B	18700	28500	8920	66600	97700	72300	1.19486	4.21597	2.07586	up	--	--
mws0192	C4H6O4	Succinic acid*	Organic acids	Organic acids	110-15-6	A	32100000	42100000	22200000	32100000	31500000	31000000	0.0467891	0.981328	-0.027193	insig	C00042	ko00020,ko00190,ko00250,ko00310,ko00350,ko00360,ko00620,ko00630,ko00640,ko00650,ko00760,ko00920,ko01100,ko01110,ko01200
mws0147	C5H10O3	β-Hydroxyisovaleric acid	Organic acids	Organic acids	625-08-1	B	95900	104000	87700	28200	54300	48400	1.17996	0.455146	-1.1356	down	C20827	ko00280,ko01100
pme3096	C3H5NO4	Aminomalonic acid	Organic acids	Organic acids	1068-84-4	A	1560000	2080000	1040000	1440000	1520000	1500000	0.034923	0.952991	-0.0694648	insig	C00872	--
mws0671	C4H9NO3	L-Homoserine*	Organic acids	Organic acids	672-15-1	A	3330000	2550000	4100000	1080000	2180000	1550000	1.10678	0.481964	-1.053	down	C00263	ko00260,ko00270,ko00300,ko00920,ko01100,ko01110,ko01230
mws0230	C4H9NO3	L-Threonine*	Amino acids and derivatives	Amino acids and derivatives	72-19-5	A	3210000	2370000	4040000	979000	1990000	1410000	1.11399	0.455198	-1.13544	down	C00188	ko00260,ko00261,ko00290,ko00860,ko00970,ko01100,ko01110,ko01230,ko02010
pmp001287	C8H9N	N-Benzylmethylene isomethylamine	Alkaloids	Alkaloids	-	A	2610000	2160000	3060000	1410000	1880000	999000	1.10073	0.547765	-0.868371	insig	--	--
pma0134	C4H8O4	D-(-)-Threose	Others	Saccharides and Alcohols	95-43-2	B	13200	14300	12100	43200	12100	15200	0.614063	1.7803	0.832123	insig	C06463	--
pme0195	C3H7NO2S	L-Cysteine	Amino acids and derivatives	Amino acids and derivatives	52-90-4	A	9	9	9	46200	79900	67600	1.32146	7174.07	12.8086	up	C00097	ko00260,ko00270,ko00311,ko00332,ko00430,ko00460,ko00480,ko00730,ko00770,ko00920,ko00970,ko01100,ko01110,ko01200,ko01230,ko04122
Lmgp002593	C7H6O2	3-hydroxybenzaldehyde*	Organic acids	Organic acids	100-83-4	B	40800	47200	34400	58000	48100	73300	1.02764	1.46569	0.551576	insig	C03067	--
mws0628	C7H6O2	4-Hydroxybenzaldehyde*	Phenolic acids	Phenolic acids	123-08-0	B	51600	58100	45200	171000	203000	208000	1.30866	3.75726	1.90968	up	C00633	ko01100
mws0133	C6H6N2O	Nicotinamide	Others	Vitamin	98-92-0	A	829000	978000	680000	444000	513000	433000	1.22564	0.558906	-0.839322	insig	C00153	ko00760,ko01100
pme2134	C4H10O4	D-Threitol	Others	Saccharides and Alcohols	2418-52-2	B	517000	430000	604000	581000	533000	343000	0.267902	0.939394	-0.0901978	insig	C16884	--
pme1216	C6H5NO2	2-Picolinic acid*	Organic acids	Organic acids	98-98-6	B	191000	235000	146000	50100	67400	51100	1.27583	0.294755	-1.76241	down	C10164	ko00380,ko01100
pme0490	C6H5NO2	Nicotinic acid*	Others	Vitamin	59-67-6	A	434000	523000	346000	105000	118000	64600	1.2727	0.220721	-2.1797	down	C00253	ko00760,ko00960,ko01100,ko01110
Lmbp000668	C6H5NO2	Isonicotinic acid*	Organic acids	Organic acids	55-22-1	A	456000	551000	362000	101000	126000	65700	1.2719	0.213806	-2.22563	down	C07446	--
mws0236	C2H7NO3S	2-Aminoethanesulfonic acid	Organic acids	Organic acids	107-35-7	B	6390	7120	5670	1000	669	1700	1.2629	0.175652	-2.50921	down	C00245	ko00430,ko00920,ko01100,ko02010
pmp001086	C6H6O3	5-Hydroxymethylfurfural	Phenolic acids	Phenolic acids	67-47-0	A	694000	595000	793000	515000	1220000	847000	0.389843	1.24015	0.310519	insig	C11101	--
mws0251	C5H6N2O2	Thymine	Nucleotides and derivatives	Nucleotides and derivatives	65-71-4	A	9	9	9	6410	6080	3790	1.32024	602.963	9.23593	up	C00178	ko00240,ko01100
pmb0812	C5H6N2O2	Imidazole-4-acetate	Alkaloids	Plumerane	645-65-8	B	71200	86500	55900	82700	95000	72500	0.645155	1.17135	0.22817	insig	C02835	ko00340,ko01100
ML10181668	C6H11NO2	Cycloleucine	Amino acids and derivatives	Amino acids and derivatives	52-52-8	B	38200000	37000000	39400000	14900000	11600000	8180000	1.2726	0.302618	-1.72443	down	C03969	--
Rfmb319	C6H11NO2	Pipecolic acid	Amino acids and derivatives	Amino acids and derivatives	4043-87-2	A	12000000	15500000	8530000	3120000	757000	918000	1.21481	0.133084	-2.9096	down	C00408	ko00310,ko00960,ko01100,ko01110
Zmgn000217	C5H6O4	Methylenesuccinic acid	Organic acids	Organic acids	97-65-4	B	115000	119000	111000	80400	38400	14700	1.01481	0.386957	-1.36976	down	C00490	ko00660,ko01100
pme2693	C6H14N2O	N-Acetylputrescine	Alkaloids	Phenolamine	18233-70-0	B	35300	34400	36100	23900	35500	35300	0.571811	0.895085	-0.159903	insig	C02714	ko00330,ko01100
pmb0501	C5H14N4	Agmatine	Alkaloids	Phenolamine	306-60-5	B	29000	43300	14800	15800	14500	13800	0.907452	0.506315	-0.981894	insig	C00179	ko00330,ko01100
mws0216	C5H9NO3	Trans-4-Hydroxy-L-proline	Amino acids and derivatives	Amino acids and derivatives	51-35-4	B	577000	461000	693000	86400	338000	257000	1.02524	0.393645	-1.34503	down	C01157	ko00330,ko01100,ko02010
Zmpn000638	C4H9N3O2	3-Guanidinopropionic acid	Organic acids	Organic acids	353-09-3	B	43400	59000	27800	29300	30600	30100	0.789806	0.691244	-0.532733	insig	C03065	--
mws1587	C6H13NO2	L-Norleucine*	Amino acids and derivatives	Amino acids and derivatives	327-57-1	A	1120000	1130000	1100000	778000	1810000	1800000	0.44537	1.30985	0.389402	insig	C01933	--
mws0227	C6H13NO2	L-Leucine*	Amino acids and derivatives	Amino acids and derivatives	61-90-5	A	1120000	1100000	1140000	806000	1820000	1870000	0.49753	1.3381	0.420181	insig	C00123	ko00280,ko00290,ko00966,ko00970,ko01100,ko01110,ko01210,ko01230,ko02010
mws0258	C6H13NO2	L-Isoleucine*	Amino acids and derivatives	Amino acids and derivatives	73-32-5	A	1120000	1100000	1130000	780000	1830000	1810000	0.455314	1.3194	0.399885	insig	C00407	ko00280,ko00290,ko00460,ko00960,ko00966,ko00970,ko01100,ko01110,ko01210,ko01230,ko02010
pmp001198	C6H13NO2	6-Deoxyfagomine*	Alkaloids	Alkaloids	197449-09-5	A	3790000	3790000	3790000	2650000	5320000	5790000	0.350505	1.2102	0.275248	insig	--	--
Lmbn001364	C5H8O4	4-Hydroxy-2-Oxopentanoic Acid*	Organic acids	Organic acids	3318-73-8	B	91900	87200	96600	14600	45400	23500	1.1794	0.302865	-1.72325	down	C03589	ko00360,ko01100
Lmbn001288	C5H8O4	(S)-2-hydroxy-2-methyl-3-oxobutanoic acid*	Organic acids	Organic acids	71698-08-3	B	107000	100000	114000	20500	54700	25200	1.1927	0.312773	-1.67681	down	C06010	ko00290,ko00650,ko00660,ko00770,ko01100,ko01110,ko01210,ko01230
mws0473	C5H8O4	2-Methylsuccinic acid*	Organic acids	Organic acids	498-21-5	A	623000	786000	460000	879000	1170000	663000	0.832046	1.45104	0.537091	insig	--	--
pme0243	C5H8O4	Glutaric acid*	Organic acids	Organic acids	110-94-1	B	566000	721000	411000	820000	1030000	598000	0.827549	1.4417	0.527767	insig	C00489	ko00071,ko00310,ko01100
Lmgn000160	C4H8N2O3	3-Ureidopropionic Acid*	Organic acids	Organic acids	462-88-4	A	230000	191000	270000	42400	54300	43600	1.30551	0.203039	-2.30017	down	C02642	ko00240,ko00410,ko00770,ko01100
mws0001	C4H8N2O3	L-Asparagine*	Amino acids and derivatives	Amino acids and derivatives	70-47-3	A	2560000	1310000	3810000	596000	982000	442000	1.13471	0.263021	-1.92675	down	C00152	ko00250,ko00460,ko00970,ko01100,ko01110,ko01230
pmc0682	C8H8N2	4-Aminoindole	Alkaloids	Plumerane	5192-23-4	B	136000	202000	71200	300000	34500	26400	0.491677	0.881965	-0.181207	insig	--	--
mws0972	C6H12O3	6-Hydroxyhexanoic acid	Organic acids	Organic acids	1191-25-9	A	34900	42200	27500	25300	72100	20800	0.0400954	1.13002	0.176347	insig	C06103	--
Lmrn002746	C6H12O3	2-Hydroxy-4-methylpentanoic acid	Organic acids	Organic acids	498-36-2	A	7660	15300	9	9	9	9	0.938588	0.0011755	-9.73251	insig	--	--
mws0341	C6H12O3	2-Hydroxyisocaproic acid	Organic acids	Organic acids	20312-37-2	A	146000	211000	81300	117000	78600	104000	0.624712	0.68355	-0.548881	insig	C03264	--
pme2527	C5H12N2O2	L-Ornithine	Amino acids and derivatives	Amino acids and derivatives	70-26-8	B	62300	65200	59400	9140	4470	10800	1.2794	0.130605	-2.93672	down	C00077	ko00220,ko00330,ko00472,ko00480,ko01100,ko01110,ko01210,ko01230,ko02010
mws0219	C4H7NO4	L-Aspartic Acid	Amino acids and derivatives	Amino acids and derivatives	56-84-8	A	9920000	4970000	14900000	2560000	4480000	2430000	1.08848	0.317892	-1.65339	down	C00049	ko00220,ko00250,ko00260,ko00261,ko00270,ko00300,ko00340,ko00410,ko00460,ko00710,ko00760,ko00770,ko00970,ko01100,ko01110,ko01200,ko01210,ko01230,ko02010
mws0275	C4H6O5	L-(-)-Malic acid*	Organic acids	Organic acids	97-67-6	A	942000	1080000	808000	2360000	2020000	2030000	1.28499	2.26502	1.17952	up	C00149	ko00020,ko00620,ko00630,ko00710,ko01100,ko01110,ko01200
Lmbn000198	C4H6O5	3-Dehydro-L-Threonic Acid*	Organic acids	Organic acids	-	A	17500000	20900000	14200000	59500000	37700000	43900000	1.24456	2.68251	1.42358	up	C03064	ko00053,ko01100
pmb0374	C5H5N5	2-Aminopurine	Alkaloids	Alkaloids	452-06-2	B	25500	29300	21700	12100	12400	13700	1.27553	0.499346	-1.00189	down	--	--
pme0040	C5H5N5	Adenine	Nucleotides and derivatives	Nucleotides and derivatives	73-24-5	A	590000	705000	475000	471000	613000	331000	0.661512	0.799435	-0.322947	insig	C00147	ko00230,ko00908,ko01100
HJKP000649	C8H9NO	N-benzylformamide	Alkaloids	Alkaloids	6343-54-0	A	620000	603000	637000	578000	825000	867000	0.771455	1.22043	0.28739	insig	C15561	--
mws0889	C4H8O5	D-Threonic Acid	Others	Saccharides and Alcohols	3909/12/4	B	663000	822000	504000	135000	142000	195000	1.28154	0.237305	-2.07518	down	C21649	--
pme0033	C5H4N4O	Hypoxanthine	Nucleotides and derivatives	Nucleotides and derivatives	68-94-0	A	26900	46700	7140	16500	14200	12500	0.422123	0.535051	-0.902252	insig	C00262	ko00230,ko01100
pme1002	C8H11NO	L-Tyramine	Amino acids and derivatives	Amino acids and derivatives	51-67-2	B	106000	184000	29000	69900	56400	24500	0.564063	0.472727	-1.08092	insig	C00483	ko00350,ko00950,ko01100,ko01110
Lmgn001670	C7H6O3	Salicylic acid	Phenolic acids	Phenolic acids	69-72-7	A	34600	41700	27400	85300	88300	93100	1.27915	2.57184	1.3628	up	C00805	ko00360,ko01100,ko01110,ko04075
Lmbn002862	C7H6O3	3-Hydroxybenzoic Acid	Organic acids	Organic acids	1999/6/9	B	2880000	4680000	1080000	1320000	1100000	1640000	0.744074	0.469907	-1.08955	insig	C00587	ko00400
mws2368	C8H10O2	Tyrosol	Phenolic acids	Phenolic acids	501-94-0	B	20100	28800	11400	15900	18700	17300	0.203456	0.860697	-0.216423	insig	C06044	ko00350,ko01100
pme3207	C6H6O4	Muconic acid	Organic acids	Organic acids	1119-72-8	A	9560000	11100000	7990000	10800000	10300000	11400000	0.736941	1.13438	0.181905	insig	C02480	ko01100
pmb0764	C6H9NOS	4-Methyl-5-thiazoleethanol	Others	Others	137-00-8	A	18500	18900	18100	8150	9610	5990	1.26072	0.427928	-1.22456	down	C04294	ko00730,ko01100
pmp000966	C7H13NO2	Stachydrine	Alkaloids	Pyrrole alkaloids	471-87-4	B	5310000	5170000	5460000	6650000	7380000	6270000	1.21876	1.27353	0.348828	insig	C10172	--
mws0103	C9H7NO	Indole-3-carboxaldehyde	Alkaloids	Plumerane	487-89-8	B	10000	12400	7630	12600	16000	14700	1.01762	1.44189	0.527963	insig	C08493	--
pme0295	C6H11NO3	4-Acetamidobutyric acid	Organic acids	Organic acids	3025-96-5	B	201000	236000	167000	136000	133000	201000	0.809775	0.778146	-0.361888	insig	C02946	ko00330,ko01100
mws0567	C5H11N3O2	4-Guanidinobutyric acid	Organic acids	Organic acids	463-00-3	B	345000	444000	247000	720000	593000	568000	1.13246	1.81564	0.860476	insig	C01035	ko00330,ko01100
mws0017	C7H19N3	Spermidine	Alkaloids	Phenolamine	124-20-9	B	15800	14300	17400	16200	22400	18500	0.834907	1.20211	0.265563	insig	C00315	ko00330,ko00410,ko00480,ko00940,ko01100,ko02010
pme2380	C5H6O5	α-Ketoglutaric acid	Organic acids	Organic acids	328-50-7	A	197000	312000	81000	327000	336000	390000	0.879729	1.78475	0.835719	insig	C00026	ko00020,ko00040,ko00053,ko00220,ko00250,ko00300,ko00310,ko00340,ko00430,ko00630,ko00650,ko00660,ko01100,ko01110,ko01200,ko01210,ko01230
Lmgn000224	C5H6O5	(S)-2-methyl-3-oxosuccinic acid	Organic acids	Organic acids	-	B	10400	20800	9	14200	11500	21400	0.588211	1.50918	0.593765	insig	C06030	ko00660
mws0208	C6H10O4	Adipic Acid*	Organic acids	Organic acids	124-04-9	A	540000	635000	444000	244000	218000	220000	1.2822	0.421248	-1.24726	down	C06104	ko01100
Wmzn000227	C6H10O4	2,2-Dimethylsuccinic acid	Organic acids	Organic acids	597-43-3	A	259000	203000	316000	101000	118000	73600	1.23429	0.376093	-1.41084	down	--	--
Lmbn001609	C6H10O4	(S)-2-Acetyl-2-Hydroxybutanoic Acid*	Organic acids	Organic acids	-	B	123000	143000	104000	56400	66300	51600	1.26345	0.471081	-1.08595	down	C06006	ko00290,ko01100,ko01110,ko01210,ko01230
mws0924	C6H10O4	2-Methylglutaric acid*	Organic acids	Organic acids	617-62-9	A	429000	495000	364000	226000	202000	193000	1.2757	0.482143	-1.05247	down	--	--
pme0193	C5H10N2O3	L-Glutamine	Amino acids and derivatives	Amino acids and derivatives	56-85-9	A	1720000	738000	2710000	849000	1410000	810000	0.592146	0.593847	-0.751837	insig	C00064	ko00220,ko00230,ko00240,ko00250,ko00630,ko00910,ko00970,ko01100,ko01230,ko02010
pme3146	C5H10N2O3	β-Ureidoisobutyric acid	Organic acids	Organic acids	2905-86-4	B	3880	5310	2460	6380	4930	2960	0.395485	1.22489	0.292655	insig	C05100	--
pme0026	C6H14N2O2	L-Lysine	Amino acids and derivatives	Amino acids and derivatives	56-87-1	A	1230000	490000	1980000	581000	986000	563000	0.577179	0.575676	-0.796672	insig	C00047	ko00300,ko00310,ko00780,ko00960,ko00970,ko01100,ko01110,ko01210,ko01230,ko02010
pme0014	C5H9NO4	L-Glutamic acid*	Amino acids and derivatives	Amino acids and derivatives	56-86-0	A	18700000	18500000	18900000	16100000	17000000	8480000	0.8124	0.741176	-0.432111	insig	C00025	ko00220,ko00250,ko00330,ko00332,ko00340,ko00430,ko00480,ko00630,ko00650,ko00660,ko00860,ko00910,ko00970,ko01100,ko01110,ko01200,ko01210,ko01230,ko02010
Zmzn000113	C5H9NO4	L-threo-3-Methylaspartate*	Amino acids and derivatives	Amino acids and derivatives	6061-13-8	A	1050000	1200000	909000	595000	652000	327000	1.1225	0.498259	-1.00503	down	C03618	ko00630,ko00660,ko01100,ko01200
mws1050	C5H9NO4	O-Acetylserine*	Amino acids and derivatives	Amino acids and derivatives	5147-00-2	B	521000	728000	314000	154000	171000	144000	1.21524	0.300064	-1.73666	down	C00979	ko00270,ko00908,ko00920,ko01100,ko01110,ko01200,ko01230,ko04122
pmp001285	C8H4O3	Phthalic anhydride	Phenolic acids	Phenolic acids	85-44-9	A	504000	427000	581000	594000	616000	574000	0.911173	1.17989	0.238657	insig	--	--
Zmyn000247	C5H8O5	(S)-2-Hydroxyglutaric Acid*	Organic acids	Organic acids	13095-48-2	B	181000	211000	151000	162000	161000	213000	0.0613734	0.987109	-0.0187192	insig	C03196	ko00310,ko01100
pmb2826	C5H8O5	L-Citramalic acid*	Organic acids	Organic acids	6236/9/5	A	302000	351000	254000	156000	108000	36600	1.08298	0.331422	-1.59326	down	C02614	ko00660,ko01100
Lmbn000216	C5H8O5	(2R,3S)-3-methylmalic acid*	Organic acids	Organic acids	152204-30-3	A	187000	227000	146000	187000	211000	188000	0.283972	1.04643	0.0654738	insig	C06032	ko00290,ko00660,ko01100,ko01210,ko01230
Lmgp000796	C8H7NO2	4-Hydroxymandelonitrile	Alkaloids	Alkaloids	13093-65-7	A	1910000	1860000	1970000	2910000	5230000	3900000	1.19348	2.09756	1.06871	up	C00650	--
pme1210	C5H11NO2S	L-Methionine	Amino acids and derivatives	Amino acids and derivatives	63-68-3	A	1930000	1890000	1960000	2980000	5290000	3800000	1.19637	2.08824	1.06228	up	C00073	ko00270,ko00966,ko00970,ko01100,ko01110,ko01210,ko01230
mws0847	C6H7N5	1-Methyladenine	Nucleotides and derivatives	Nucleotides and derivatives	5142-22-3	B	46800	42700	50800	65200	117000	95700	1.16267	1.98076	0.986051	insig	C02216	--
mws0262	C4H6O6	L-Tartaric acid	Organic acids	Organic acids	87-69-4	B	547000	656000	438000	289000	372000	322000	1.16242	0.599025	-0.739312	insig	C00898	ko00630,ko01100
Zmgn000173	C5H10O5	D-Ribose*	Others	Saccharides and Alcohols	50-69-1	B	36500	43900	29000	42900	53700	90300	0.9343	1.70841	0.772654	insig	C00121	ko00030,ko01100,ko02010
mws1499	C5H10O5	D-(-)-Arabinose*	Others	Saccharides and Alcohols	10323-20-3	A	342000	397000	287000	174000	135000	196000	1.22523	0.492203	-1.02268	down	C00216	--
pme0183	C5H5N5O	Isoguanine	Nucleotides and derivatives	Nucleotides and derivatives	3373-53-3	A	91200	93900	88500	104000	192000	161000	1.0531	1.67032	0.740126	insig	--	--
pme1109	C5H5N5O	Guanine	Nucleotides and derivatives	Nucleotides and derivatives	73-40-5	A	52100	72100	32200	62600	38400	48700	0.0306967	0.957161	-0.0631663	insig	C00242	ko00230,ko01100
pme0256	C5H4N4O2	Xanthine	Nucleotides and derivatives	Nucleotides and derivatives	69-89-6	B	27100	43200	11100	18700	16000	15300	0.529182	0.614251	-0.703101	insig	C00385	ko00230,ko00232,ko01100,ko01110
mws0437	C5H12O5	D-Arabitol*	Others	Saccharides and Alcohols	488-82-4	B	57700	68600	46800	15200	10000	7380	1.27546	0.188215	-2.40955	down	C01904	ko00040,ko01100
pme0513	C5H12O5	Xylitol*	Others	Saccharides and Alcohols	87-99-0	B	42200	54700	29800	8010	3620	8400	1.24997	0.15809	-2.66118	down	C00379	ko00040,ko01100,ko02010
mws0596	C7H7NO3	3-Hydroxyanthranilic acid	Organic acids	Organic acids	548-93-6	B	17500	19500	15500	25400	11400	18100	0.00899818	1.04571	0.0644887	insig	C00632	ko00380,ko01100
mws0639	C7H6O4	2,3-Dihydroxybenzoic Acid	Organic acids	Organic acids	303-38-8	B	85300	63600	107000	163000	63400	79100	0.230925	1.19383	0.255592	insig	C00196	ko01110
pmb3099	C4H11O4P	Diethyl phosphate	Organic acids	Organic acids	598-02-7	B	5630	6960	4290	5860	6870	6210	0.53648	1.12204	0.166121	insig	C06608	--
mws0254	C6H9N3O2	L-Histidine	Amino acids and derivatives	Amino acids and derivatives	71-00-1	A	3480000	2350000	4610000	242000	996000	1480000	1.05482	0.260345	-1.9415	down	C00135	ko00340,ko00410,ko00970,ko01100,ko01110,ko01230,ko02010
pmb0819	C10H8N2	3-Indoleacetonitrile	Alkaloids	Plumerane	771-51-7	B	16100	15100	17100	12400	19400	14300	0.297352	0.954451	-0.0672564	insig	C02938	ko00380,ko01100
Lmbn001467	C7H13NO3	5-Acetamidopentanoic Acid	Organic acids	Organic acids	1072-10-2	B	55700	76400	34900	175000	189000	156000	1.22707	3.11377	1.63866	up	C03087	ko00310,ko01100
mws0987	C10H8O2	6-MethylCoumarin	Lignans and Coumarins	Coumarins	92-48-8	B	13400	11700	15100	15900	19400	16000	1.03125	1.27612	0.351763	insig	--	--
Lmbn002072	C7H12O4	2-Propylsuccinic acid*	Organic acids	Organic acids	618-57-5	B	153000	166000	139000	92200	111000	87300	1.2346	0.634279	-0.656809	insig	C16657	--
Zmjn001813	C7H12O4	Pimelic acid*	Organic acids	Organic acids	111-16-0	B	159000	178000	139000	89300	124000	90400	1.15322	0.638025	-0.648315	insig	C02656	ko00780,ko01100
mws0005	C10H12N2	Tryptamine	Alkaloids	Plumerane	61-54-1	B	8720	12300	5140	7670	24100	24500	0.800759	2.15099	1.105	insig	C00398	ko00380,ko00901,ko01100,ko01110
mws1417	C9H7NO2	Indole-3-carboxylic acid*	Alkaloids	Plumerane	771-50-6	B	14900	15800	13900	15000	19400	12700	0.200573	1.05605	0.0786833	insig	C19837	--
mws0102	C9H7NO2	Indole-5-carboxylic acid*	Alkaloids	Plumerane	1670-81-1	B	4780	4980	4580	8500	5510	4470	0.651133	1.2887	0.36592	insig	--	--
mws1550	C6H11NO2S	S-Allyl-L-cysteine	Amino acids and derivatives	Amino acids and derivatives	21593-77-1	B	41000	74700	7200	9	9	9	1.30373	0.000219691	-12.1522	down	C16759	--
pme3382	C6H11NO4	N-Acetyl-L-threonine	Amino acids and derivatives	Amino acids and derivatives	17093-74-2	B	38100	46400	29800	31600	29600	31500	0.794082	0.811024	-0.302184	insig	--	--
pme2914	C6H10O5	3-Hydroxy-3-methylpentane-1,5-dioic acid	Amino acids and derivatives	Amino acids and derivatives	503-49-1	A	657000	934000	380000	803000	527000	566000	0.0147925	0.961948	-0.0559688	insig	C03761	--
pmf0440	C10H10O2	4-MethoxycinnaMaldehyde	Phenolic acids	Phenolic acids	1963-36-6	B	186000	215000	158000	292000	272000	212000	1.02528	1.38819	0.473208	insig	C10475	--
pme1419	C6H13NO2S	L-Methionine methyl ester	Amino acids and derivatives	Amino acids and derivatives	10332-17-9	B	33700	40100	27200	25200	28400	26800	0.900274	0.79604	-0.329088	insig	--	--
Lmbp000123	C6H13NO2S	L-Homomethionine	Amino acids and derivatives	Amino acids and derivatives	25148-30-5	B	281000	333000	229000	191000	262000	402000	0.0557139	1.01423	0.0203918	insig	C17213	ko00966,ko01110,ko01210
Lmmn001643	C9H8O3	2-Hydroxycinnamic acid*	Organic acids	Organic acids	583-17-5	A	1010000	1440000	581000	777000	741000	718000	0.547231	0.73771	-0.438874	insig	C01772	ko00360,ko00940,ko01100,ko01110
Lmbn002648	C9H8O3	α-Hydroxycinnamic Acid*	Phenolic acids	Phenolic acids	5801-57-0	A	1170000	1550000	787000	888000	771000	837000	0.802148	0.711719	-0.490619	insig	C02763	ko00360,ko01100
mws0159	C9H8O3	Phenylpyruvic acid	Organic acids	Organic acids	156-06-9	A	216000	284000	148000	51500	53000	43700	1.27678	0.228704	-2.12845	down	C00166	ko00360,ko00400,ko00960,ko01100,ko01110,ko01210,ko01230
pme2435	C6H12O5	L-Fucose	Others	Saccharides and Alcohols	2438-80-4	B	70400	79500	61200	23800	18700	15600	1.29234	0.275225	-1.86132	down	C01019	ko00051,ko00520,ko01100
Lmmn004032	C11H16O	Cis-Jasmone	Others	Others	488-10-8	B	12200	23300	1010	5590	9	2910	0.646693	0.233059	-2.10123	insig	C08490	--
pme2617	C5H11NO3S	L-Methionine Sulfoxide	Amino acids and derivatives	Amino acids and derivatives	3226-65-1	A	10100000	9790000	10400000	13200000	12000000	10200000	0.920345	1.1687	0.224908	insig	C02989	ko00270
pme3968	C6H7N5O	7-Methylguanine	Nucleotides and derivatives	Nucleotides and derivatives	578-76-7	B	17100	17400	16900	42300	21500	23900	1.00031	1.70623	0.770808	insig	C02242	--
pme0021	C9H11NO2	L-Phenylalanine	Amino acids and derivatives	Amino acids and derivatives	63-91-2	A	6940000	5480000	8410000	3720000	5160000	2550000	1.05301	0.548728	-0.865837	insig	C00079	ko00360,ko00400,ko00460,ko00940,ko00960,ko00966,ko00970,ko00998,ko01100,ko01110,ko01210,ko01230,ko02010
pme0282	C8H6O4	Phthalic acid*	Organic acids	Organic acids	88-99-3	A	638000	203000	1070000	106000	88000	165000	1.08081	0.18786	-2.41227	down	C01606	ko01100,ko02010
pme0281	C8H6O4	Terephthalic acid*	Phenolic acids	Phenolic acids	100-21-0	A	14100000	7690000	20500000	5700000	5830000	6820000	1.04769	0.433909	-1.20454	down	C06337	ko01100
pmc0274	C6H6N4S	6-Methylmercaptopurine	Nucleotides and derivatives	Nucleotides and derivatives	50-66-8	B	7070000	5810000	8340000	3730000	5420000	2670000	1.06139	0.557022	-0.844195	insig	C16614	--
mws0344	C5H10O6	D-Xylonic acid	Organic acids	Organic acids	526-91-0	A	11000000	12100000	10000000	4860000	5650000	4890000	1.29926	0.465257	-1.1039	down	C00502	ko00040,ko01100
Lmrn003000	C9H10O3	2-Hydroxy-3-phenylpropanoic acid	Organic acids	Organic acids	7326-19-4	B	17200	21800	12500	6120	9590	6560	1.17942	0.432427	-1.20947	down	C05607	ko00360,ko00960,ko01100
mws0467	C9H10O3	3-(4-Hydroxyphenyl)-propionic acid	Phenolic acids	Phenolic acids	501-97-3	B	19600	28100	11100	9680	24500	11900	0.419128	0.783673	-0.351675	insig	C01744	--
pmn001681	C10H14O2	1-(4-Methoxyphenyl)-1-propanol	Phenolic acids	Phenolic acids	5349-60-0	B	43800	45300	42400	51900	52600	40400	0.598656	1.1019	0.139995	insig	--	--
Zmjp000624	C8H9NO3	Pyridoxal	Others	Vitamin	66-72-8	B	116000	131000	100000	145000	106000	86900	0.173259	0.973775	-0.0383393	insig	C00250	ko00750,ko01100
mws2125	C3H5O6P	Phosphoenolpyruvate	Organic acids	Organic acids	138-08-9	B	238000	335000	142000	81900	179000	101000	0.934625	0.506154	-0.982352	insig	C00074	ko00010,ko00020,ko00400,ko00440,ko00620,ko00710,ko00998,ko01100,ko01110,ko01200,ko01230
Zmsp001834	C8H8O4	2,6-Dimethoxy-1,4-benzoquinone	Quinones	Quinones	530-55-2	A	39400	57600	21200	71500	183000	43500	0.823604	2.52115	1.33408	insig	C10331	--
Hmbp001276	C8H8O4	Gallacetophenone	Phenolic acids	Phenolic acids	528-21-2	A	1750000	2030000	1480000	2650000	2010000	2180000	0.965881	1.30038	0.378934	insig	--	--
mws0028	C8H8O4	Vanillic acid	Phenolic acids	Phenolic acids	121-34-6	B	151000	186000	117000	138000	151000	146000	0.128309	0.95815	-0.0616769	insig	C06672	--
pme1383	C8H11NO3	Pyridoxine	Others	Vitamin	65-23-6	A	577000	571000	582000	299000	295000	249000	1.30569	0.487283	-1.03717	down	C00314	ko00750,ko01100
Zmzn000078	C3H7O6P	Dihydroxyacetone phosphate	Others	Saccharides and Alcohols	1957/4/5	B	60500	43000	78000	61500	70200	44300	0.0594511	0.969697	-0.0443941	insig	C00111	ko00010,ko00040,ko00051,ko00052,ko00561,ko00562,ko00564,ko00640,ko00710,ko00760,ko01100,ko01110,ko01200,ko01230
pme3186	C3H7O6P	DL-Glyceraldehyde-3-phosphate	Organic acids	Organic acids	591-59-3	B	36900	47600	26200	37900	55900	55600	0.775214	1.34959	0.432525	insig	C00661	--
ML10176345	C7H8O5	3-Dehydroshikimic acid	Organic acids	Organic acids	2922-42-1	B	5950	7780	4130	5410	3200	4620	0.685924	0.740761	-0.432919	insig	C02637	ko00400,ko01100,ko01110,ko01230
Lmbn003524	C9H16O3	9-Oxononanoic acid	Organic acids	Organic acids	2553-17-5	B	23400	28700	18100	29400	102000	27400	0.763626	2.26211	1.17767	insig	C16322	ko00592,ko01110
pme0253	C8H15NO3	N-Acetyl-L-leucine	Amino acids and derivatives	Amino acids and derivatives	1188-21-2	B	42400	52300	32600	14900	25100	23900	1.12569	0.501964	-0.994345	insig	C02710	--
MA10039492	C6H6O6	Dehydroascorbic acid	Others	Vitamin	490-83-5	B	109000	166000	51900	5710	19100	21400	1.16287	0.141358	-2.82257	down	C05422	ko00053,ko00480,ko01100
pme3009	C6H6O6	Trans-Citridic acid*	Organic acids	Organic acids	4023-65-8	A	1440000	992000	1890000	1130000	1010000	1380000	0.519535	0.814438	-0.296124	insig	C02341	ko00660,ko01100
pme2550	C6H6O6	Cis-Aconitic acid*	Organic acids	Organic acids	585-84-2	A	54200	46100	62200	3910	3450	9	1.00787	0.0453477	-4.46283	down	C00417	ko00020,ko00630,ko00660,ko01100,ko01110,ko01210
mws0154	C7H10O5	Shikimic acid	Organic acids	Organic acids	138-59-0	B	188000	173000	203000	16100	5520	8830	1.29453	0.0539894	-4.21118	down	C00493	ko00400,ko01100,ko01110,ko01230
mws0242	C8H14O4	Suberic Acid	Organic acids	Organic acids	505-48-6	B	128000	146000	110000	57000	61400	49700	1.28465	0.43776	-1.19179	down	C08278	--
Lmgn002555	C8H14O4	2-Propylglutaric acid	Organic acids	Organic acids	32806-62-5	B	12600	11000	14100	7880	9920	6330	1.11106	0.640053	-0.643737	insig	C16658	--
Zmyn000155	C7H14N2O3	N-α-Acetyl-L-ornithine	Amino acids and derivatives	Amino acids and derivatives	6205/8/9	B	4860000	4720000	5000000	70300	349000	475000	1.23223	0.0613374	-4.02709	down	C00437	ko00220,ko01100,ko01110,ko01210,ko01230
mws1401	C7H14N2O3	L-Theanine	Amino acids and derivatives	Amino acids and derivatives	3081-61-6	B	210000	199000	220000	236000	170000	146000	0.612052	0.877583	-0.188392	insig	C01047	--
mws0260	C6H14N4O2	L-Arginine	Amino acids and derivatives	Amino acids and derivatives	74-79-3	A	123000000	114000000	132000000	5960000	17400000	30900000	1.20108	0.147046	-2.76566	down	C00062	ko00220,ko00261,ko00330,ko00472,ko00970,ko01100,ko01110,ko01230,ko02010
pme2559	C6H9NO5	N-Acetyl-L-Aspartic Acid	Amino acids and derivatives	Amino acids and derivatives	997-55-7	B	47900	76000	19700	70200	62800	49300	0.537578	1.2695	0.344259	insig	C01042	ko00250,ko01100
pme1651	C10H9NO2	Indole 3-acetic acid (IAA)	Alkaloids	Plumerane	87-51-4	B	40500	46100	34900	18200	31200	30600	0.992358	0.658436	-0.602884	insig	C00954	ko00380,ko01100,ko04075
pme0008	C6H13N3O3	L-Citrulline	Amino acids and derivatives	Amino acids and derivatives	372-75-8	B	3670000	2440000	4890000	151000	262000	365000	1.28319	0.0707273	-3.82159	down	C00327	ko00220,ko01100,ko01110,ko01230
Zmgn001448	C7H12O5	2-Propylmalic Acid*	Organic acids	Organic acids	-	A	2300000	4180000	413000	359000	241000	199000	1.04261	0.115915	-3.10886	down	C05994	ko00620
Lmbn001754	C7H12O5	3-Isopropylmalic Acid*	Organic acids	Organic acids	921-28-8	A	2470000	4520000	410000	459000	250000	215000	1.00239	0.124865	-3.00156	down	C04411	ko00290,ko01100,ko01110,ko01210,ko01230
pmb3101	C7H12O5	2-Isopropylmalic Acid*	Organic acids	Organic acids	49601-06-1	A	1390000	2580000	189000	265000	132000	126000	0.94816	0.125751	-2.99135	insig	C02504	ko00290,ko00620,ko01100,ko01110,ko01210,ko01230
pme2024	C10H12N2O	Serotonin*	Alkaloids	Plumerane	50-67-9	B	9	9	9	14700	215000	9	0.91536	8507.74	13.0546	insig	C00780	ko00380,ko01100
pmb0774	C10H12N2O	N-Hydroxytryptamine*	Alkaloids	Phenolamine	-	B	9	9	9	8400	168000	9	0.909619	6533.67	12.6737	insig	C17203	ko00380,ko01100
mws1013	C9H6O4	Esculetin	Lignans and Coumarins	Coumarins	305-01-1	B	30700	42400	19000	31500	21900	29900	0.156907	0.904452	-0.144885	insig	C09263	--
pme1021	C6H10O6	D-Glucono-1,5-lactone*	Others	Saccharides and Alcohols	90-80-2	B	42800	49600	36100	34000	32700	38300	0.910757	0.817121	-0.291379	insig	C00198	ko00030,ko01100,ko01110,ko01200
pme2253	C6H10O6	L-Gulono-1,4-Lactone*	Others	Saccharides and Alcohols	1128-23-0	B	49600	55900	43300	23900	19600	31800	1.20221	0.506048	-0.982653	insig	C01040	ko00053,ko01100
mws0009	C10H10O3	Coniferaldehyde	Phenolic acids	Phenolic acids	20649-42-7	A	65200	90000	40400	143000	130000	148000	1.14292	2.15235	1.10591	up	C02666	ko00940,ko01100,ko01110
mws1195	C10H10O3	p-Coumaric acid methyl ester	Phenolic acids	Phenolic acids	3943-97-3	A	289000	134000	444000	267000	276000	354000	0.253472	1.0346	0.049076	insig	--	--
pmb0786	C6H13NO5	D-Glucosamine	Others	Saccharides and Alcohols	3416-24-8	B	91400	78300	104000	70700	67200	64400	1.1412	0.73913	-0.436099	insig	C00329	ko00520,ko01100
mws2212	C9H8O4	Caffeic acid	Phenolic acids	Phenolic acids	331-39-5	A	1120000	1440000	797000	1070000	727000	1050000	0.445239	0.848079	-0.23773	insig	C01197	ko00940,ko01100,ko01110
pme0516	C6H12O6	Inositol*	Others	Saccharides and Alcohols	87-89-8	A	651000	787000	515000	688000	533000	399000	0.58998	0.829493	-0.269698	insig	C00137	ko00052,ko00053,ko00562,ko01100,ko01110,ko02010,ko04070
mws1164	C6H12O6	D-Fructose*	Others	Saccharides and Alcohols	7660-25-5	A	363000	411000	316000	373000	273000	235000	0.780731	0.808257	-0.307114	insig	C05003	--
mws4170	C6H12O6	D-Glucose*	Others	Saccharides and Alcohols	14431-43-7	A	11000000	13000000	8960000	7760000	5110000	6260000	1.13995	0.5804	-0.784879	insig	C00031	ko00010,ko00030,ko00052,ko00500,ko00520,ko00901,ko01100,ko01110,ko02010,ko04933
mws0250	C9H11NO3	L-Tyrosine	Amino acids and derivatives	Amino acids and derivatives	60-18-4	A	13400000	13700000	13200000	14000000	19200000	18900000	1.01491	1.2928	0.370504	insig	C00082	ko00130,ko00261,ko00350,ko00360,ko00400,ko00460,ko00730,ko00940,ko00950,ko00965,ko00966,ko00970,ko00998,ko01100,ko01110,ko01210,ko01230
Hmtn001288	C9H10O4	Methyl 2,4-dihydroxyphenylacetate	Phenolic acids	Phenolic acids	67828-42-6	B	5990	10100	1880	5840	5880	6480	0.28437	1.0128	0.018348	insig	--	--
pme2237	C6H14O6	Dulcitol*	Others	Saccharides and Alcohols	608-66-2	B	51400	48900	53800	49000	38900	32400	0.965456	0.780662	-0.35723	insig	C01697	ko00052,ko01100
mws1155	C6H14O6	Mannitol*	Others	Saccharides and Alcohols	69-65-8	B	14300	15100	13500	17900	12200	12100	0.164711	0.983683	-0.0237346	insig	C00392	ko00051,ko01100,ko02010
mws0214	C6H14O6	D-Sorbitol*	Others	Saccharides and Alcohols	50-70-4	B	95900	118000	73500	81200	58000	51900	0.967031	0.664927	-0.588732	insig	C00794	ko00051,ko00052,ko01100,ko02010
pme2596	C8H9NO4	4-Pyridoxic acid	Others	Vitamin	82-82-6	B	6370	6230	6500	15900	12200	9400	1.19643	1.96335	0.973318	insig	C00847	ko00750,ko01100
Wmmn002441	C10H16O3	(E)-Linalool-1-oic acid	Lipids	Free fatty acids	-	B	16300	21100	11500	11700	16300	10500	0.611349	0.787321	-0.344976	insig	--	--
pme2602	C3H8NO6P	O-Phospho-L-serine	Amino acids and derivatives	Amino acids and derivatives	407-41-0	B	14100	20000	8190	3640	5310	6110	1.13028	0.356113	-1.48959	down	C01005	ko00260,ko00270,ko00970,ko01100,ko01110,ko01200,ko01230
Zmgn000447	C3H7O7P	3-Phospho-D-glyceric acid	Others	Saccharides and Alcohols	820-11-1	A	1090000	1380000	800000	500000	901000	654000	0.94233	0.62844	-0.670152	insig	C00197	ko00010,ko00030,ko00260,ko00270,ko00561,ko00630,ko00710,ko01100,ko01110,ko01200,ko01230
mws1668	C11H6O3	Angelicin*	Lignans and Coumarins	Coumarins	523-50-2	A	124000	248000	9	9	9	9	0.939479	7.25789e-05	-13.7501	insig	C09060	ko01110
pme3553	C11H6O3	Psoralen*	Lignans and Coumarins	Coumarins	66-97-7	A	97700	32900	162000	31200	26900	26500	0.981247	0.289132	-1.7902	insig	C09305	ko01110
pme2732	C12H10O2	1-Naphthylacetic acid	Organic acids	Organic acids	86-87-3	B	182000	73900	291000	50600	53100	43600	1.08466	0.269336	-1.89252	down	C13014	--
mws0752	C11H22O2	Undecylic Acid	Lipids	Free fatty acids	112-37-8	A	483000	476000	490000	652000	1420000	622000	0.940213	1.85921	0.894692	insig	C17715	--
pmn001492	C11H8O3	Ayapin	Lignans and Coumarins	Coumarins	494-56-4	A	43400	54700	32000	57700	56900	43900	0.671722	1.21829	0.284862	insig	C18078	--
pme0137	C7H12N2O4	N-Acetyl-L-Glutamine	Amino acids and derivatives	Amino acids and derivatives	2490-97-3	B	34700	28500	40900	22900	20000	19000	1.19961	0.594621	-0.749959	insig	--	--
pmp000243	C12H12O2	E-Butylphthalide	Others	Others	-	A	7980000	2610000	13400000	1500000	1480000	1600000	1.09986	0.190913	-2.38901	down	--	--
pmp000017	C12H12O2	Z-Butylidenephthalide	Phenolic acids	Phenolic acids	72917-31-8	A	8780000	2820000	14800000	1530000	1540000	1700000	1.10628	0.180682	-2.46848	down	C16924	--
mws0237	C9H16O4	Anchoic Acid*	Organic acids	Organic acids	123-99-9	A	1000000	1160000	841000	1210000	1350000	970000	0.675462	1.17627	0.234225	insig	C08261	--
pmn001380	C9H16O4	Eucommiol*	Others	Others	55930-44-4	A	61900	73100	50700	80900	78200	59500	0.652671	1.17717	0.23532	insig	C17878	--
pme0122	C8H16N2O3	N6-Acetyl-L-lysine	Amino acids and derivatives	Amino acids and derivatives	692-04-6	A	490000	540000	441000	172000	190000	215000	1.29997	0.39225	-1.35015	down	C02727	ko00310,ko01100
mws0736	C8H16N2O3	N-Glycyl-L-leucine*	Amino acids and derivatives	Amino acids and derivatives	869-19-2	A	84000	101000	66900	72500	81700	56000	0.642101	0.834458	-0.261088	insig	C02155	--
mws5041	C8H16N2O3	L-Glycyl-L-isoleucine*	Amino acids and derivatives	Amino acids and derivatives	19461-38-2	A	63300	70900	55800	44400	57400	38000	0.998422	0.735789	-0.442635	insig	--	--
pme3388	C7H16N4O2	Homoarginine*	Amino acids and derivatives	Amino acids and derivatives	156-86-5	A	969000	826000	1110000	109000	219000	270000	1.24674	0.205852	-2.28032	down	C01924	--
Zmjp000182	C7H16N4O2	N-Monomethyl-L-arginine*	Amino acids and derivatives	Amino acids and derivatives	17035-90-4	A	5220000	4810000	5630000	508000	1030000	1300000	1.25756	0.181226	-2.46414	down	C03884	--
pme0075	C7H11NO5	N-Acetyl-L-glutamic acid	Amino acids and derivatives	Amino acids and derivatives	1188-37-0	B	653000	731000	575000	44400	62400	39600	1.31391	0.074732	-3.74213	down	C00624	ko00220,ko01100,ko01110,ko01210,ko01230
mws0193	C7H15N3O3	L-Homocitrulline	Amino acids and derivatives	Amino acids and derivatives	1190-49-4	B	89900	88300	91400	78800	65500	90100	0.820728	0.869436	-0.201848	insig	C02427	--
pme0278	C7H14N2O4	2,6-Diaminooimelic acid	Amino acids and derivatives	Amino acids and derivatives	583-93-7	B	134000	117000	151000	80800	121000	87100	1.00905	0.718657	-0.476625	insig	C00666	ko00300,ko01100,ko01110,ko01230
mws1611	C12H14O2	Z-Ligustilide	Others	Others	4431-01-0	A	546000	361000	731000	527000	766000	718000	0.590708	1.22772	0.295978	insig	C16987	--
pmp001232	C12H14O2	Neoligustilide	Others	Others	-	A	3500000	3240000	3760000	1990000	604000	925000	1.14477	0.335143	-1.57715	down	--	--
pmp001233	C12H14O2	Butylphthalide	Others	Others	6066-49-5	B	217000	81100	353000	111000	93600	70500	0.817282	0.422516	-1.24292	insig	C17854	--
pmb2561	C7H13NO3S	N-Acetyl-L-methionine	Amino acids and derivatives	Amino acids and derivatives	65-82-7	B	9380	13900	4830	56200	36700	64700	1.22885	5.60655	2.48711	up	C02712	--
mws0281	C6H8O7	Citric Acid	Organic acids	Organic acids	77-92-9	A	30500000	31400000	29600000	14900000	15200000	6260000	1.14317	0.397377	-1.33142	down	C00158	ko00020,ko00250,ko00630,ko01100,ko01110,ko01200,ko01210,ko01230
Zmyn000453	C6H8O7	Isocitric Acid	Organic acids	Organic acids	320-77-4	A	13000000	13200000	12700000	6010000	6540000	2770000	1.16223	0.39383	-1.34435	down	C00311	ko00020,ko00630,ko01100,ko01110,ko01200,ko01210,ko01230
Cmpp003619	C10H8O4	6,7-Dihydroxy-4-methylcoumarin	Lignans and Coumarins	Coumarins	529-84-0	A	68500	87100	50000	410000	209000	273000	1.24753	4.33852	2.1172	up	--	--
Hmcp002123	C10H8O4	Isoscopoletin (6-Hydroxy-7-Methoxycoumarin)	Lignans and Coumarins	Coumarins	776-86-3	A	860000	1670000	48600	501000	9	176000	0.610211	0.262549	-1.92934	insig	C18079	--
mws0277	C7H12O6	Quinic Acid	Organic acids	Organic acids	77-95-2	A	22700000	20800000	24500000	9450000	12800000	5970000	1.18894	0.415	-1.26882	down	C00296	ko00400,ko01100
pmp001227	C12H16O2	Senkyunolide A	Others	Others	63038-10-8	A	363000	396000	331000	69900	30700	25300	1.27448	0.115505	-3.11398	down	C17853	--
mws1189	C6H10O7	D-Galacturonic acid*	Organic acids	Organic acids	685-73-4	A	17900000	16600000	19100000	2870000	2040000	1990000	1.31287	0.128731	-2.95756	down	C00333	ko00040,ko00053,ko00520,ko01100,ko02010
pme3705	C6H10O7	D-Glucoronic acid*	Others	Saccharides and Alcohols	6556/12/3	A	18400000	16400000	20400000	3030000	2160000	1930000	1.30884	0.128986	-2.95472	down	C00191	ko00040,ko00053,ko00520,ko00562,ko01100
mws0014	C10H10O4	Ferulic acid	Phenolic acids	Phenolic acids	537-98-4	A	5230000	6410000	4050000	1230000	1810000	2050000	1.24461	0.32441	-1.62411	down	C01494	ko00940,ko01100,ko01110
pmp001235	C12H18O2	Cinidilide	Others	Others	-	A	1980000	2870000	1090000	3310000	563000	6570000	0.191042	1.75808	0.814001	insig	--	--
pme0534	C6H12O7	Gluconic acid	Others	Saccharides and Alcohols	526-95-4	A	11800000	12700000	11000000	2010000	2090000	2090000	1.32084	0.174366	-2.51981	down	C00257	ko00030,ko01100,ko01110,ko01200
pme3827	C9H11NO4	3,4-Dihydroxy-L-phenylalanine	Amino acids and derivatives	Amino acids and derivatives	59-92-7	B	367000	387000	347000	2840000	1190000	1310000	1.23945	4.85014	2.27803	up	C00355	ko00350,ko00950,ko00965,ko01100,ko01110
Zmzn000079	C4H9O7P	D-Erythrose-4-phosphate	Others	Saccharides and Alcohols	585-18-2	A	274000	537000	11400	7470	13100	15300	0.924608	0.0436162	-4.51899	insig	C00279	ko00030,ko00400,ko00710,ko00750,ko00998,ko01100,ko01110,ko01200,ko01230
pmb2640	C12H24O2	Lauric acid	Organic acids	Organic acids	143-07-7	A	6520	6620	6410	9260	17900	5250	0.623159	1.6578	0.72927	insig	C02679	ko00061,ko01100,ko01110
mws1070	C11H6O4	Xanthotoxol	Lignans and Coumarins	Coumarins	2009-24-7	B	11100	14100	8040	6350	9	9	0.98752	0.191576	-2.38401	insig	C00841	--
Cmpp004099	C11H6O4	Bergaptol	Lignans and Coumarins	Coumarins	486-60-2	B	20900	25100	16700	27300	22400	28600	0.839987	1.2488	0.320547	insig	C00758	--
pmb0130	C12H14N2O	Acetryptine	Alkaloids	Phenolamine	3551-18-6	B	8890	8140	9630	6890	6220	7430	1.15965	0.770443	-0.376241	insig	--	--
pme0266	C10H18O4	Sebacate	Organic acids	Organic acids	111-20-6	B	2270	1910	2620	2590	1340	1980	0.483775	0.869118	-0.202377	insig	C08277	--
mws5037	C9H18N2O3	L-Alanyl-L-leucine	Amino acids and derivatives	Amino acids and derivatives	3303-34-2	B	24800	32600	17000	35100	57600	90800	1.04756	2.4664	1.30241	up	--	--
NK10251888	C8H18N4O2	NG,NG-Dimethyl-L-arginine	Amino acids and derivatives	Amino acids and derivatives	30315-93-6	B	504000	482000	527000	75100	82000	94700	1.31758	0.166424	-2.58706	down	C03626	--
mws0018	C10H26N4	Spermine	Alkaloids	Phenolamine	71-44-3	A	18600000	17800000	19300000	24200000	23800000	19700000	1.06524	1.21544	0.281479	insig	C00750	ko00330,ko00410,ko00480,ko01100
Wmhn001652	C11H8O4	3-Methoxy-juglone	Quinones	Quinones	-	B	5230000	4990000	5480000	5530000	6400000	5100000	0.627177	1.08471	0.117314	insig	--	--
pmp001228	C12H12O3	Senkyunolide B	Others	Others	93236-67-0	A	1240000	1800000	673000	830000	854000	133000	0.749089	0.489362	-1.03103	insig	C09921	--
mws0282	C11H12N2O2	L-Tryptophan	Amino acids and derivatives	Amino acids and derivatives	73-22-3	A	6860000	6230000	7490000	6050000	7730000	6610000	0.0844212	0.990768	-0.0133812	insig	C00078	ko00260,ko00380,ko00400,ko00901,ko00966,ko00970,ko00998,ko01100,ko01110,ko01210,ko01230
Zmtn001464	C10H7NO4	4,8-Dihydroxyquinoline-2-carboxylic acid	Organic acids	Organic acids	59-00-7	B	24300	19500	29000	42000	4930	22000	0.361038	0.946841	-0.0788064	insig	C02470	ko00380
pmb0818	C11H11NO3	Methoxyindoleacetic acid	Alkaloids	Plumerane	3471-31-6	B	187000	182000	193000	196000	235000	226000	1.05854	1.16904	0.225323	insig	C05660	ko00380
pme1261	C9H19NO4	D-Panthenol	Others	Saccharides and Alcohols	81-13-0	B	3400	4600	2200	5190	2890	1640	0.191432	0.952941	-0.0695409	insig	C05944	ko00770
pmp000250	C12H14O3	Z-6,7-Epoxyligustilide	Others	Others	-	A	90100	25700	155000	25100	24600	17100	0.967559	0.246677	-2.01931	insig	--	--
pmp000249	C12H14O3	Senkyunolide F	Others	Others	94530-84-4	A	1010000	760000	1260000	230000	318000	184000	1.26564	0.241584	-2.0494	down	--	--
Lmln010063	C14H22O	2,6-Di-t-butylphenol	Phenolic acids	Phenolic acids	128-39-2	A	1460000	1560000	1360000	2320000	2130000	1830000	1.20448	1.43379	0.519834	insig	--	--
Zmgn002106	C11H13NO3	N-Acetyl-L-phenylalanine	Amino acids and derivatives	Amino acids and derivatives	2018-61-3	B	12500	13100	12000	38600	25900	37500	1.27816	2.71277	1.43976	up	C03519	ko00360,ko01100
Lmbp002962	C10H8O5	Isofraxetin	Lignans and Coumarins	Coumarins	50656-75-2	B	388000	562000	213000	178000	14600	164000	0.884689	0.306621	-1.70547	insig	--	--
pme3443	C11H12O4	Sinapinaldehyde	Phenolic acids	Phenolic acids	4206-58-0	A	9	9	9	3660000	4050000	3890000	1.3223	429630	18.7127	up	C05610	ko00940,ko01100,ko01110
mws2184	C11H12O4	Ethyl caffeate*	Phenolic acids	Phenolic acids	102-37-4	B	3640	7270	9	9	9	9	0.938138	0.00247275	-8.65967	insig	--	--
pmb2620	C11H12O4	3,4-Dimethoxycinnamic acid*	Phenolic acids	Phenolic acids	14737-89-4	A	474000	679000	270000	685000	1390000	742000	0.930942	1.97962	0.985224	insig	--	--
pmp001229	C12H16O3	Senkyunolide K	Others	Others	114569-33-4	B	9	9	9	7560	5300	6700	1.32169	724.444	9.50073	up	--	--
Zmpn000199	C6H10O8	D-Galactaric acid*	Others	Saccharides and Alcohols	526-99-8	B	4250000	5230000	3280000	2410000	3160000	3160000	0.994901	0.684169	-0.547575	insig	C00879	ko00053,ko01100
Zmyn000108	C6H10O8	D-Saccharic acid*	Others	Saccharides and Alcohols	87-73-0	B	4780000	5670000	3890000	3200000	3830000	4530000	0.774289	0.806137	-0.310904	insig	C00818	ko00053,ko01100
Hmcn000192	C7H14O7	Sedoheptulose	Others	Saccharides and Alcohols	3019-74-7	B	1810000	2380000	1240000	1540000	1350000	1450000	0.590474	0.799263	-0.323257	insig	C02076	ko00710,ko01100
mws0853	C11H14O4	Sinapyl alcohol	Phenolic acids	Phenolic acids	537-33-7	B	9	9	9	38700	32700	58100	1.32144	4796.3	12.2277	up	C02325	ko00940,ko01100,ko01110
pme1654	C12H18O3	Jasmonic acid	Organic acids	Organic acids	77026-92-7	B	887000	1440000	337000	388000	219000	178000	1.00127	0.29467	-1.76283	down	C08491	ko00592,ko01100,ko01110,ko04075
pme2710	C12H20O3	Dihydrojasmonic acid	Organic acids	Organic acids	3572-64-3	B	15500	14500	16500	19100	32000	11300	0.424481	1.34194	0.424315	insig	--	--
mws0863	C5H11O7P	2-Deoxyribose-5'-phosphate	Nucleotides and derivatives	Nucleotides and derivatives	102916-66-5	A	50800	77000	24600	7900	6130	11800	1.20705	0.169488	-2.56074	down	C00673	ko00030,ko01100
pmb2507	C5H11O7P	2-Deoxyribose-1-phosphate	Nucleotides and derivatives	Nucleotides and derivatives	17210-42-3	A	674000	904000	444000	594000	847000	647000	0.16878	1.03264	0.0463387	insig	C00672	ko00030,ko00240,ko01100
Hmln002597	C10H9NaO4	Sodium ferulate	Others	Others	24276-84-4	A	2320000	3590000	1040000	7060000	7430000	6290000	1.12891	2.98993	1.58011	up	--	--
mws1579	C12H8O4	8-Methoxypsoralen	Lignans and Coumarins	Coumarins	298-81-7	A	145000	282000	7950	31500	87900	37600	0.224052	0.360961	-1.47009	insig	C01864	--
pme0170	C8H16N4O3	N-Acetyl-L-Arginine	Amino acids and derivatives	Amino acids and derivatives	155-84-0	B	48700	44700	52800	38500	15300	16000	1.06895	0.477428	-1.06664	down	--	--
mws5045	C12H24O3	12-Hydroxydodecanoic acid	Lipids	Free fatty acids	505-95-3	B	2860	5710	9	9	9	9	0.93796	0.00314722	-8.31171	insig	C08317	--
mws1622	C15H22O	α-Cyperone	Others	Others	473-08-5	B	9300	9	18600	9	9	987	0.650757	0.0360099	-4.79546	insig	C17090	--
mws1337	C9H17NO5	D-Pantothenic Acid	Others	Vitamin	79-83-4	A	3630000	4280000	2990000	4610000	3820000	4260000	0.74199	1.16422	0.219364	insig	C00864	ko00410,ko00770,ko01100,ko01110
Hmyp002656	C11H11NO4	Methyl dioxindole-3-acetate	Others	Others	57061-18-4	B	44800	64400	25300	154000	112000	146000	1.1855	3.0632	1.61504	up	--	--
mws4174	C8H15NO6	N-Acetyl-D-mannosamine*	Others	Saccharides and Alcohols	7772-94-3	B	73600	73600	73600	139000	87800	92600	1.01355	1.44656	0.532624	insig	C00645	ko00520,ko01100
mws2608	C8H15NO6	N-Acetyl-D-galactosamine*	Others	Saccharides and Alcohols	1811-31-0	B	47600	53300	41800	61000	50800	55000	0.881232	1.16889	0.225134	insig	C01132	ko00052,ko01100
pme2755	C8H15NO6	N-Acetyl-D-glucosamine	Others	Saccharides and Alcohols	7512-17-6	B	484000	505000	463000	548000	519000	549000	1.14293	1.11295	0.154386	insig	C00140	ko00520,ko01100,ko02010
pmp000284	C11H10O5	Fraxidin (8-Hydroxy-6,7-dimethoxycoumarin)*	Lignans and Coumarins	Coumarins	525-21-3	A	12000	20400	3660	3580	3050	4120	0.923188	0.298114	-1.74606	insig	C17479	--
mws1639	C11H10O5	Isofraxidin*	Lignans and Coumarins	Coumarins	486-21-5	A	31000	52300	9800	15700	2340	8770	0.868328	0.28797	-1.79601	insig	C17480	--
Lmjp002764	C11H10O5	Umckalin (7-hydroxy-5,6-dimethoxycoumarin)	Lignans and Coumarins	Coumarins	43053-62-9	A	379000	594000	164000	152000	18400	77500	1.00864	0.21803	-2.1974	down	--	--
mws5042	C11H14N2O3	L-Glycyl-L-phenylalanine	Amino acids and derivatives	Amino acids and derivatives	721-66-4	B	16200	19100	13300	16900	24800	25200	0.904347	1.37654	0.46105	insig	--	--
Hmgp005956	C13H18O3	Dehydrovomifoliol	Terpenoids	Monoterpenoids	15764-81-5	B	139000	143000	135000	227000	216000	193000	1.28388	1.52518	0.608979	insig	C02533	--
mws0520	C11H13NO4	N-Acetyl-L-tyrosine	Amino acids and derivatives	Amino acids and derivatives	537-55-3	B	11800	19300	4260	3780	10200	7570	0.468778	0.609446	-0.71443	insig	--	--
pmp000251	C12H16O4	E-6,7-Dihydroxydihydroligustilide*	Others	Others	-	A	2430000	443000	4420000	54400	68300	40300	1.2238	0.0223502	-5.48357	down	--	--
pmp000252	C12H16O4	Senkyunolide I*	Others	Others	94596-28-8	A	2240000	632000	3860000	126000	297000	237000	1.1549	0.0980392	-3.3505	down	--	--
pmp000253	C12H16O4	Senkyunolide H*	Others	Others	94596-27-7	A	649000	252000	1050000	59100	104000	83400	1.19806	0.126345	-2.98455	down	--	--
pmp000452	C13H20O3	Annuionone D*	Others	Others	-	B	255000	280000	230000	628000	421000	459000	1.22558	1.97124	0.979105	insig	--	--
Lmmp003517	C13H20O3	Solatuberenol A*	Others	Others	-	B	59800	68200	51500	200000	143000	188000	1.2847	2.95822	1.56473	up	--	--
pmb2643	C14H26O2	Myristoleic acid	Lipids	Free fatty acids	544-64-9	A	3810	3010	4610	5930	5880	6140	1.16942	1.57043	0.651158	insig	C08322	--
pme1194	C9H13N3O4	2'-Deoxycytidine	Nucleotides and derivatives	Nucleotides and derivatives	951-77-9	B	28900	40500	17200	134000	87900	42100	1.03503	3.0485	1.6081	up	C00881	ko00240,ko01100,ko02010
Lmhp001430	C10H14N2O4	Cyclo(Pro-Glu)	Amino acids and derivatives	Amino acids and derivatives	-	B	78600	92300	65000	50900	58200	53700	1.13651	0.690123	-0.535075	insig	--	--
mws0119	C14H28O2	Myristic Acid	Lipids	Free fatty acids	544-63-8	A	14100000	15000000	13200000	19800000	34700000	17000000	0.96904	1.69031	0.757286	insig	C06424	ko00061,ko01100
Lmhp001461	C11H20N2O3	L-Prolyl-L-Leucine	Amino acids and derivatives	Amino acids and derivatives	52899-07-7	B	8220	8640	7790	7530	14300	12000	0.779868	1.37241	0.456716	insig	--	--
pma6455	C5H11O8P	Ribulose-5-phosphate	Others	Saccharides and Alcohols	4300-28-1	B	108000	129000	85800	42500	35900	46000	1.26926	0.385378	-1.37565	down	C00117	ko00030,ko00230,ko00440,ko00710,ko01100,ko01110,ko01200,ko01230
Lmhp001670	C11H22N2O3	L-Valyl-L-Leucine	Amino acids and derivatives	Amino acids and derivatives	3989-97-7	A	131000	158000	103000	93000	161000	133000	0.0763104	0.987245	-0.0185201	insig	--	--
Hmlp001371	C12H14N2O3	Cyclo(Tyr-Ala)	Amino acids and derivatives	Amino acids and derivatives	21754-26-7	B	4310	4110	4510	3780	4540	3250	0.680597	0.894818	-0.160333	insig	--	--
pmb0962	C10H22N2O4	L-Lysine-Butanoic Acid	Amino acids and derivatives	Amino acids and derivatives	80407-71-2	B	8700	11500	5880	9	9	9	1.32046	0.00103528	-9.91577	down	--	--
pmp000254	C13H16O4	Z-6-Hydroxy-7-methoxydihydroligustilide	Others	Others	-	A	523000	301000	746000	200000	189000	190000	1.14812	0.36879	-1.43913	down	--	--
mws4176	C12H16N2O3	L-Alanyl-L-Phenylalanine	Amino acids and derivatives	Amino acids and derivatives	3061-90-3	B	21900	24000	19800	14700	19300	17900	1.02228	0.789954	-0.340159	insig	--	--
pme3137	C15H10O3	3-Hydroxyflavone	Flavonoids	Flavonols	577-85-5	B	4480	3860	5100	45300	25300	15200	1.23926	6.38393	2.67444	up	C20871	--
mws0221	C6H12N2O4S2	L-Cystine	Amino acids and derivatives	Amino acids and derivatives	56-89-3	B	19900	16800	23000	40700	30100	36200	1.21502	1.79229	0.841808	insig	C00491	ko00270,ko01100,ko02010
mws0832	C10H16N4O3	(S)-2-(4-Aminobutanamido)-3-(1-methyl-1H-imidazol-5-yl)propanoic acid	Organic acids	Organic acids	584-85-0	B	3390	4030	2750	3500	2620	4770	0.163329	1.0708	0.0986843	insig	C01262	ko00340,ko00410,ko01100
pme0264	C10H14N2O5	Thymidine	Nucleotides and derivatives	Nucleotides and derivatives	50-89-5	B	32600	44900	20300	81900	89000	41500	0.996034	2.17178	1.11888	insig	C00214	ko00240,ko01100
Lmyp009135	C15H14O3	β-Lapachone	Quinones	Quinones	4707-32-8	B	10200	9120	11400	11400	10600	9420	0.181927	1.02279	0.032505	insig	C10367	--
mws0359	C15H30O2	Pentadecanoic Acid	Lipids	Free fatty acids	1002-84-2	B	207000	211000	203000	467000	408000	471000	1.3125	2.16747	1.11601	up	C16537	--
ML10180524	C9H13N3O5	Cytarabine	Nucleotides and derivatives	Nucleotides and derivatives	147-94-4	B	185000	263000	107000	118000	143000	83900	0.773022	0.621441	-0.68631	insig	C02961	--
pme3732	C9H13N3O5	Cytidine	Nucleotides and derivatives	Nucleotides and derivatives	65-46-3	A	891000	1070000	713000	213000	306000	200000	1.27849	0.268886	-1.89494	down	C00475	ko00240,ko01100,ko02010
mws0248	C9H12N2O6	Uridine*	Nucleotides and derivatives	Nucleotides and derivatives	58-96-8	A	290000	307000	273000	88400	115000	136000	1.27533	0.390115	-1.35803	down	C00299	ko00240,ko01100,ko02010
pme2266	C10H16N2O3S	Biotin	Others	Vitamin	58-85-5	B	109000	133000	84800	125000	147000	104000	0.534507	1.15055	0.202325	insig	C00120	ko00780,ko01100,ko02010
Cmpp008880	C15H16O3	Suberosin	Lignans and Coumarins	Coumarins	581-31-7	B	13300	17100	9400	9470	21400	31600	0.55633	1.5696	0.650395	insig	--	--
Lmhp002031	C12H24N2O3	L-Leucyl-L-Leucine	Amino acids and derivatives	Amino acids and derivatives	3303-31-9	B	65200	80000	50500	37600	81800	73300	0.124055	0.98467	-0.0222872	insig	--	--
pmp000288	C13H10O5	Isopimpinellin	Lignans and Coumarins	Coumarins	482-27-9	A	96100	140000	52300	185000	579000	199000	1.01828	3.33911	1.73946	up	C02162	ko01110
pmb2591	C13H14N2O3	N-Acetyl-L-Tryptophan	Amino acids and derivatives	Amino acids and derivatives	1218-34-4	B	4690	5690	3680	25300	6710	8340	0.948692	2.86984	1.52097	insig	--	--
Lmrj002087	C10H18N2O5	L-Isoleucyl-L-Aspartate	Amino acids and derivatives	Amino acids and derivatives	-	B	71000	75500	66500	50300	80600	70800	0.318925	0.946948	-0.0786423	insig	--	--
pme3961	C10H13N5O3	2'-Deoxyadenosine	Nucleotides and derivatives	Nucleotides and derivatives	958-09-8	B	84900	96100	73800	224000	307000	194000	1.26451	2.84537	1.50862	up	C00559	ko00230,ko01100,ko02010
Hmbp003234	C12H14O6	1-O-Caffeoylglycerol	Lipids	Glycerol ester	-	B	19900	6580	33300	9	9	9	1.31138	0.000451656	-11.1125	down	--	--
mws0361	C16H30O2	Palmitoleic Acid	Lipids	Free fatty acids	373-49-9	A	4380	4050	4720	4880	6150	4010	0.550819	1.14373	0.193742	insig	C08362	ko00061
pma3101	C11H14NO6+	Nicotinate D-ribonucleoside	Others	Vitamin	17720-18-2	B	186000	200000	171000	415000	241000	269000	1.07387	1.66068	0.731776	insig	C05841	ko00760,ko01100
mws0120	C8H20NO6P	Choline Alfoscerate	Lipids	PC	28319-77-9	B	1070000	943000	1200000	86700	213000	188000	1.26689	0.15179	-2.71986	down	C00670	ko00564,ko00565
pme1187	C10H14N2O6	5-Methyluridine	Nucleotides and derivatives	Nucleotides and derivatives	1463-10-1	B	2530	3150	1900	9	6180	5550	0.377709	1.54868	0.63104	insig	--	--
Zmyn000110	C6H14NO8P	D-Glucosamine 1-phosphate	Others	Saccharides and Alcohols	2152-75-2	B	38400	38500	38400	42200	55100	40300	0.857782	1.19341	0.255088	insig	C06156	ko00520,ko01100
mws0866	C6H13O9P	D-Glucose 6-phosphate*	Others	Saccharides and Alcohols	56-73-5	A	10400000	10800000	10000000	5820000	7310000	5330000	1.24468	0.591667	-0.757143	insig	C00092	ko00500,ko00562,ko00998,ko01100,ko01110
pme3313	C6H13O9P	D-Fructose 6-phosphate*	Others	Saccharides and Alcohols	643-13-0	A	5030000	4980000	5080000	1810000	2150000	1190000	1.26149	0.341286	-1.55095	down	C00085	ko00052,ko00500,ko00710,ko01100,ko01110,ko01200
mws1090	C6H13O9P	Glucose-1-phosphate*	Others	Saccharides and Alcohols	59-56-3	A	12300000	12000000	12600000	6360000	7430000	4030000	1.1919	0.482927	-1.05012	down	C00103	ko00010,ko00040,ko00052,ko00500,ko00520,ko00523,ko00561,ko01100,ko01110
Zmpn000095	C6H15O9P	Sorbitol-6-phosphate	Others	Saccharides and Alcohols	20479-58-7	B	62000	77600	46400	84100	76600	47700	0.291338	1.12043	0.164053	insig	C01096	ko00051,ko01100
Lmhp001732	C14H18N2O3	L-Prolyl-L-Phenylalanine	Amino acids and derivatives	Amino acids and derivatives	13589-02-1	B	15700	22500	9010	13400	13800	12500	0.2638	0.840924	-0.249953	insig	--	--
Lmtn004049	C15H20O4	Abscisic acid	Organic acids	Organic acids	21293-29-8	B	41000	35700	46200	71200	77800	47600	1.05969	1.59967	0.677778	insig	C06082	ko00906,ko01100,ko01110,ko04075
Lmlp003161	C14H20N2O3	N-Feruloylputrescine	Alkaloids	Phenolamine	501-13-3	B	34800	53800	15900	77800	15100	110000	0.431661	1.94163	0.957266	insig	C10497	ko00330,ko01100
Lmhp002001	C14H20N2O3	L-Valyl-L-Phenylalanine	Amino acids and derivatives	Amino acids and derivatives	3918-92-1	B	35700	41000	30500	31700	59100	60900	0.745529	1.41511	0.500916	insig	--	--
Hmsn000210	C17H30O2	Methyl 7,10-hexadecadienoate	Lipids	Free fatty acids	-	B	3260000	3890000	2630000	11600000	7550000	10100000	1.26208	2.9908	1.58053	up	--	--
pme1184	C10H13N5O4	2'-Deoxyguanosine*	Nucleotides and derivatives	Nucleotides and derivatives	961-07-9	B	93900	115000	73000	712000	679000	303000	1.24498	6.00922	2.58718	up	C00330	ko00230,ko01100,ko02010
pme0230	C10H13N5O4	Adenosine*	Nucleotides and derivatives	Nucleotides and derivatives	58-61-7	A	19800000	21000000	18500000	8850000	11800000	11200000	1.26487	0.537099	-0.896739	insig	C00212	ko00230,ko01100,ko02010
pme2890	C8H16N2O4S2	L-Homocystine	Amino acids and derivatives	Amino acids and derivatives	626-72-2	B	9440	9250	9630	7710	7110	11000	0.498771	0.911723	-0.133332	insig	C01817	ko00270
mws1060	C10H12N4O5	9-(Arabinosyl)hypoxanthine	Nucleotides and derivatives	Nucleotides and derivatives	7013-16-3	A	343000	604000	82600	147000	255000	170000	0.348374	0.555556	-0.847997	insig	--	--
mws0383	C17H32O2	Cis-10-Heptadecenoic Acid	Lipids	Free fatty acids	29743-97-3	A	86700	111000	62800	116000	101000	73100	0.339487	1.11363	0.155267	insig	--	--
pmf0525	C16H14O4	Imperatorin	Lignans and Coumarins	Coumarins	482-44-0	B	10900	15100	6750	9	9	9	1.31975	0.000824427	-10.2443	down	C09269	--
Lmmn003323	C16H32O3	2-Hydroxyhexadecanoic acid	Organic acids	Organic acids	764-67-0	B	1330000	1280000	1390000	1350000	2320000	1810000	0.895766	1.37	0.454176	insig	--	--
pmp001264	C16H35NO2	Hexadecylsphingosine	Lipids	Sphingolipids	-	A	4490000	4960000	4020000	6100000	6500000	6280000	1.23784	1.40163	0.487109	insig	--	--
pmp000292	C15H16O5	Hamaudol	Others	Others	735-46-6	B	4190	8370	9	7100	9	9	0.430085	0.566314	-0.820326	insig	C17483	--
Lmrj002793	C14H16N2O4	Cyclo(Phe-Glu)	Amino acids and derivatives	Amino acids and derivatives	-	B	4310	5560	3050	4480	4730	4980	0.429019	1.0983	0.135269	insig	--	--
pme1712	C11H20N2O6	L-Saccharopine	Amino acids and derivatives	Amino acids and derivatives	997-68-2	B	29200	23800	34700	41700	52500	77300	1.11286	1.95553	0.96756	insig	C00449	ko00300,ko00310,ko01100,ko01110,ko01230
mws1038	C11H22N2O4S	Pantetheine	Others	Others	496-65-1	B	72100	72300	72000	125000	120000	123000	1.32101	1.70055	0.766005	insig	C00831	ko00332,ko00770,ko01110
Lmlp012720	C16H22O4	Dibutyl phthalate*	Phenolic acids	Phenolic acids	84-74-2	A	15100000	13400000	16800000	17900000	18300000	16800000	0.996981	1.16998	0.226481	insig	C14214	--
pmp001230	C16H22O4	Senkyunolide M*	Others	Others	146986-60-9	A	1790000	1510000	2080000	2100000	2190000	1950000	0.821222	1.15985	0.21394	insig	--	--
mws5035	C15H22N2O3	L-Leucyl-L-phenylalanine	Amino acids and derivatives	Amino acids and derivatives	56217-82-4	B	42300	52800	31700	30900	50800	53200	0.15722	1.06388	0.0893356	insig	--	--
pmp001133	C17H28NO2+	N-Methyldendrobine	Alkaloids	Sesquiterpene alkaloids	-	A	198000	301000	94400	32600	54200	23900	1.18181	0.186552	-2.42235	down	--	--
mws0366	C18H30O2	γ-Linolenic Acid*	Lipids	Free fatty acids	506-26-3	A	4210000	4290000	4130000	5050000	4890000	4560000	1.19557	1.14806	0.199198	insig	C06426	ko00591,ko01040,ko01100
Lmbn005923	C18H30O2	Crepenynic acid*	Lipids	Free fatty acids	2277-31-8	A	87400	90700	84000	111000	107000	99900	1.22761	1.2129	0.278456	insig	C07289	ko00591
pmb0889	C18H30O2	Punicic acid (9Z,11E,13Z-octadecatrienoic acid)	Lipids	Free fatty acids	544-72-9	A	2990000	4520000	1460000	447000	840000	363000	1.18517	0.183946	-2.44264	down	C08364	--
mws0367	C18H30O2	α-Linolenic Acid*	Lipids	Free fatty acids	463-40-1	A	3990000	4090000	3880000	5010000	4820000	4500000	1.23071	1.19816	0.260821	insig	C06427	ko00592,ko01040,ko01100,ko01110
pmb1650	C18H30O2	Octadeca-11E,13E,15Z-trienoic acid	Lipids	Glycerol ester	25575-00-2	A	3870000	3200000	4530000	4480000	4470000	4050000	0.66552	1.12069	0.164387	insig	--	--
mws0629	C13H16N2O5	L-Aspartyl-L-Phenylalanine	Amino acids and derivatives	Amino acids and derivatives	13433-09-5	B	28800	31400	26300	34900	27000	31900	0.520012	1.08439	0.116888	insig	--	--
Lmbn006152	C18H32O2	(9Z,11E)-Octadecadienoic acid*	Lipids	Free fatty acids	2540-56-9	A	20100	19000	21100	24800	22300	30400	1.04535	1.28738	0.364433	insig	C04056	ko00591
mws1491	C18H32O2	Linoleic acid*	Lipids	Free fatty acids	60-33-3	A	23100000	22100000	24100000	28400000	23500000	27300000	0.955843	1.14286	0.192645	insig	C01595	ko00591,ko01040,ko01100
YC512118	C18H35NO	Oleamide (9-Octadecenamide)	Lipids	Free fatty acids	301-02-0	A	85400	89200	81600	92500	574000	167000	0.839047	3.25332	1.70191	insig	C19670	--
mws0396	C18H34O2	Elaidic Acid	Lipids	Free fatty acids	112-79-8	A	12600000	14000000	11100000	8080000	10000000	7290000	1.1502	0.672944	-0.571441	insig	C01712	--
mws2623	C18H34O2	11-Octadecanoic acid(Vaccenic acid)	Lipids	Free fatty acids	506-17-2	A	3800000	4310000	3290000	2360000	3050000	2100000	1.11817	0.658772	-0.602149	insig	C21944	--
pme1178	C10H13N5O5	Guanosine	Nucleotides and derivatives	Nucleotides and derivatives	118-00-3	A	2350000	2640000	2050000	949000	1480000	953000	1.21278	0.480398	-1.0577	down	C00387	ko00230,ko01100,ko02010
Zmyp000878	C10H13N5O5	2-Hydroxyadenosine	Nucleotides and derivatives	Nucleotides and derivatives	1818-71-9	A	3360000	3580000	3130000	1480000	2090000	761000	1.11306	0.430089	-1.21729	down	C08432	--
mws0668	C10H12N4O6	Xanthosine	Nucleotides and derivatives	Nucleotides and derivatives	146-80-5	A	190000	233000	146000	185000	147000	104000	0.718361	0.766257	-0.384101	insig	C01762	ko00230,ko00232,ko01100,ko01110,ko02010
mws1505	C17H16O4	Phenethyl caffeate	Phenolic acids	Phenolic acids	104594-70-9	B	1120	2240	9	9	9	1950	0.417386	0.58415	-0.77559	insig	C10484	--
pmn001491	C15H24O5	Dendrobiumane D	Others	Others	-	B	24000	21500	26400	45800	32200	20500	0.637342	1.36996	0.454132	insig	--	--
Zmhn002424	C11H10O7S	4-Methoxy-5-methylcoumarin-7-O-sulfate	Lignans and Coumarins	Coumarins	-	B	2060	1180	2940	2040	1130	1430	0.496949	0.744337	-0.425973	insig	--	--
mws1436	C18H38O2	1,18-Octadecanediol	Lipids	Free fatty acids	3155-43-9	B	9	9	9	5170	4260	7070	1.32113	611.111	9.25529	up	--	--
pmb3081	C6H11PO11	Glucarate O-Phosphoric acid	Others	Saccharides and Alcohols	-	A	13800000	11500000	16200000	5980000	6570000	3040000	1.17825	0.375663	-1.41249	down	--	--
pme3163	C7H15O10P	D-Sedoheptuiose 7-phosphate	Others	Saccharides and Alcohols	2646-35-7	A	5380000	5380000	5370000	1850000	2370000	1460000	1.27994	0.352139	-1.50578	down	--	--
pmb2657	C10H18N4O6	Argininosuccinic acid	Organic acids	Organic acids	2387-71-5	A	448000	467000	429000	160000	182000	59400	1.16667	0.298661	-1.74342	down	C03406	ko00220,ko00250,ko01100,ko01110,ko01230
Zmyn004548	C18H28O3	12-Oxo-phytodienoic acid	Lipids	Free fatty acids	85551-10-6	B	21100	20300	21900	32400	51400	43700	1.22781	2.01422	1.01022	up	C01226	ko00592,ko01100,ko01110
Hmln007772	C17H26O4	Nordihydrocapsiate	Phenolic acids	Phenolic acids	220012-53-3	A	5610000	3660000	7560000	6380000	15300000	5740000	0.65428	1.62923	0.704193	insig	--	--
Lmmn006306	C18H30O3	Machilusolide D*	Others	Others	-	B	38300	48300	28300	50200	42800	46500	0.729973	1.2141	0.279886	insig	--	--
Zmpn003368	C18H30O3	13S-Hydroxy-9Z,11E,15Z-octadecatrienoic acid	Lipids	Free fatty acids	87984-82-5	B	40400	56500	24300	18200	14900	10900	1.14359	0.363036	-1.46181	down	C16316	ko00592
pmb2786	C18H30O3	9-Hydroxy-10,12,15-octadecatrienoic acid*	Lipids	Free fatty acids	89886-42-0	B	1740	1600	1870	1970	1680	2100	0.685264	1.10365	0.142279	insig	C16326	ko00592
pmb2792	C18H30O3	13-Hydroxy-6,9,11-octadecatrienoic acid	Lipids	Free fatty acids	74784-20-6	B	39000	38300	39800	77100	90100	46500	1.07606	1.82494	0.867846	insig	--	--
Lmbn005443	C18H30O3	13-KODE; (9Z,11E)-13-Oxooctadeca-9,11-dienoic acid*	Lipids	Free fatty acids	54739-30-9	B	1780	1430	2130	1800	1810	1770	0.1208	1.00749	0.0107664	insig	C14765	ko00591
Lmqp000329	C8H14N3O7P	5-Aminoimidazole ribonucleotide	Nucleotides and derivatives	Nucleotides and derivatives	25635-88-5	A	385000	508000	261000	114000	184000	181000	1.14779	0.415078	-1.26855	down	--	--
Lmbn005662	C18H32O3	9(10)-EpOME;(9R,10S)-(12Z)-9,10-Epoxyoctadecenoic acid*	Lipids	Free fatty acids	16833-56-0	B	50800	46300	55400	49100	61400	47900	0.235634	1.03869	0.0547631	insig	C14825	ko00591,ko01100
pmb2799	C18H32O3	12,13-Epoxy-9-Octadecenoic Acid*	Lipids	Free fatty acids	6799-85-5	A	15900	14900	16800	20300	32700	43600	1.0948	2.02941	1.02106	up	C14826	ko00591,ko01100
Rfmb091	C18H32O3	9S-Hydroxy-10E,12Z-octadecadienoic acid*	Lipids	Free fatty acids	15514-85-9	A	2320000	3580000	1060000	226000	514000	184000	1.19809	0.132759	-2.91312	down	C14767	ko00591
Lmbn005369	C18H32O3	13(S)-HODE;13(S)-Hydroxyoctadeca-9Z,11E-dienoic acid*	Lipids	Free fatty acids	10219-69-9	B	3110000	4670000	1550000	330000	727000	269000	1.20701	0.142122	-2.8148	down	C14762	ko00591
pme1474	C11H15N5O3S	5'-Deoxy-5'-(methylthio)adenosine	Nucleotides and derivatives	Nucleotides and derivatives	2457-80-9	A	27800000	28700000	27000000	9300000	9030000	9220000	1.32159	0.32994	-1.59972	down	C00170	ko00270,ko00908,ko01100
pmb0197	C11H15N5O5	N7-Methylguanosine	Nucleotides and derivatives	Nucleotides and derivatives	20244-86-4	B	6400	10500	2310	5620	3530	1440	0.570434	0.551275	-0.859155	insig	C20674	--
Lmln001195	C14H18O7	Picein (4-Acetylphenyl-glucoside)	Phenolic acids	Phenolic acids	530-14-3	B	6890	6920	6870	13100	9000	11700	1.19998	1.63443	0.708787	insig	C10720	--
Hmyn000254	C18H18O4	Tababiphenyl C	Others	Others	1644433-50-0	B	26600	32300	21000	66100	36700	127000	1.03303	2.8761	1.52411	up	--	--
Cmpp010709	C19H22O3	Aurapten	Lignans and Coumarins	Coumarins	495-02-3	B	4300	3770	4830	13000	7240	6040	1.06541	2.03721	1.02659	up	--	--
Zmyn004714	C18H34O3	Ricinoleic acid	Lipids	Free fatty acids	141-22-0	B	250000	321000	180000	83000	164000	76700	1.10114	0.431025	-1.21416	down	C08365	--
pmf0297	C20H42O	1-Eicosanol	Lipids	Free fatty acids	629-96-9	B	231000	303000	160000	82600	145000	72100	1.10576	0.431844	-1.21142	down	--	--
ML10195036	C18H37NO2	3-Dehydrosphinganine	Lipids	Sphingolipids	16105-69-4	B	2680	2240	3130	3810	5850	4420	1.14744	1.74907	0.806587	insig	C02934	ko00600,ko01100
Zmhn001926	C13H16O8	1-O-Salicyl-D-glucose	Phenolic acids	Phenolic acids	60517-74-0	A	2010000	1960000	2050000	409000	1870000	1730000	0.686553	0.665947	-0.586521	insig	--	--
Zmyn005384	C18H36O3	2R-Hydroxyoctadecanoic Acid*	Lipids	Free fatty acids	26633-48-7	B	16100	15200	16900	22800	24000	22000	1.29068	1.42739	0.513375	insig	C03042	--
Lmqn008288	C18H36O3	3-Hydroxyoctadecanoic Acid*	Lipids	Free fatty acids	45261-96-9	B	271000	228000	314000	258000	256000	227000	0.51474	0.911439	-0.133782	insig	--	--
pmb3079	C8H16NO9P	N-Acetyl-D-glucosamine-1-phosphate	Others	Saccharides and Alcohols	6866-69-9	B	110000	114000	106000	64300	40100	66100	1.19214	0.516667	-0.952694	insig	C04256	--
pme2954	C15H10O7	Quercetin	Flavonoids	Flavonols	117-39-5	B	63000	70900	55100	144000	74400	69500	0.795523	1.52328	0.607182	insig	C00389	ko00941,ko00944,ko01100,ko01110
mws0397	C20H30O2	Cis-5,8,11,14,17-Eicosapentaenoic Acid	Lipids	Free fatty acids	10417-94-4	B	1720	3420	9	1810	2870	1160	0.501261	1.1342	0.181676	insig	C06428	ko01040
mws1375	C12H21N3O6	Nicotianamine	Amino acids and derivatives	Amino acids and derivatives	34441-14-0	B	367000	327000	408000	120000	141000	135000	1.30578	0.359347	-1.47655	down	C05324	--
mws0369	C20H32O2	Arachidonic Acid	Lipids	Free fatty acids	506-32-1	A	2820	3570	2060	12500	10400	10000	1.28097	3.89349	1.96106	up	C00219	ko00590,ko00591,ko01040,ko01100
pme1086	C10H17N3O6S	Glutathione reduced form	Amino acids and derivatives	Amino acids and derivatives	70-18-8	B	20000	6480	33600	6660	7240	2920	0.940528	0.27996	-1.83671	insig	C00051	ko00270,ko00480,ko01100,ko02010
Hmlp007622	C18H29NO3	Decanoyl vanillylamide	Alkaloids	Alkaloids	-	B	2710000	1600000	3830000	1500000	12300000	551000	0.11637	1.76302	0.818051	insig	--	--
pmb2855	C11H20N2O8	L-Glutamine-O-glycoside	Amino acids and derivatives	Amino acids and derivatives	-	B	85500	90900	80100	21400	28800	31300	1.29398	0.317739	-1.65409	down	--	--
pmn001610	C20H36O2	Eicosadienoic acid	Lipids	Free fatty acids	5598-38-9	A	190000	219000	160000	487000	468000	640000	1.27985	2.80316	1.48706	up	C16525	ko01040
pmb2857	C11H19NO9	L-Glutamic acid-O-glycoside	Amino acids and derivatives	Amino acids and derivatives	-	B	30200	32900	27500	9250	13900	9600	1.27725	0.361479	-1.46802	down	--	--
pmb2791	C18H30O4	9-Hydroperoxy-10E,12,15Z-octadecatrienoic acid	Lipids	Free fatty acids	111004-08-1	B	40800	16000	65700	34000	163000	50100	0.587813	2.01714	1.01231	insig	C16321	ko00592,ko01110
pmb2789	C18H30O4	13S-Hydroperoxy-6Z,9Z,11E-octadecatrienoic acid	Lipids	Free fatty acids	121107-97-9	B	75000	33300	117000	76400	312000	82100	0.628042	2.08833	1.06235	insig	--	--
pmn001606	C20H38O2	Eicosenoic acid	Lipids	Free fatty acids	26764-41-0	B	2680000	4940000	415000	1200000	452000	648000	0.664078	0.286248	-1.80466	insig	C16526	ko01040
Lmtp001399	C14H17NO7	5,6-Dihydroxyindole-5-O-β-glucoside	Others	Others	-	B	2210	4400	9	7910	21100	114000	0.917795	21.606	4.43336	insig	--	--
pme3967	C12H17N5O5	2-(Dimethylamino)guanosine	Nucleotides and derivatives	Nucleotides and derivatives	2140-67-2	A	56700	50700	62700	43600	77500	55300	0.0453719	1.03704	0.0524674	insig	--	--
mws0636	C18H20N2O3	L-Phenylalanyl-L-phenylalanine	Amino acids and derivatives	Amino acids and derivatives	2577-40-4	B	6180	5840	6520	3750	4410	5060	1.16329	0.713053	-0.487919	insig	--	--
Zmjn004133	C18H32O4	9S-Hydroperoxy-10E,12Z-octadecadienoic acid*	Lipids	Free fatty acids	5502-91-0	B	19400	24500	14300	9	9	9	1.32142	0.000463918	-11.0738	down	C14827	ko00591,ko01100
pmn001689	C18H32O4	9-Hydroxy-12-oxo-15(Z)-octadecenoic acid*	Lipids	Free fatty acids	-	B	14200	14600	13800	11000	9380	10800	1.25299	0.731925	-0.450233	insig	C21924	ko00592,ko01110
Rfmb087	C18H32O4	9-Hydroxy-13-oxo-10-octadecenoic Acid*	Lipids	Free fatty acids	-	B	18200	20900	15500	17900	17500	21300	0.25084	1.03846	0.0544478	insig	--	--
Lmbn005287	C18H32O4	7S,8S-DiHODE; (9Z,12Z)-(7S,8S)-Dihydroxyoctadeca-9,12-dienoic acid	Lipids	Free fatty acids	143288-65-7	B	8050	9240	6850	31800	25700	32900	1.30219	3.74482	1.9049	up	C07354	ko00591
Lmbn004685	C18H32O4	5S,8R-DiHODE; (5S,8R,9Z,12Z)-5,8-Dihydroxyoctadeca-9,12-dienoate*	Lipids	Free fatty acids	-	B	12800	13700	12000	10100	10200	11200	1.18074	0.818182	-0.289507	insig	C20186	ko00591
pmb2804	C18H32O4	13S-Hydroperoxy-9Z,11E-octadecadienoic acid*	Lipids	Free fatty acids	33964-75-9	B	120000	118000	121000	217000	203000	156000	1.21005	1.60446	0.682085	insig	C04717	ko00591,ko01100
mws1433	C18H19NO4	N-Feruloyltyramine	Alkaloids	Phenolamine	66648-43-9	A	36500	60100	13000	84200	37000	3450	0.207582	1.13732	0.185635	insig	C02717	--
Lmbn005487	C18H34O4	12,13-DHOME; (9Z)-12,13-Dihydroxyoctadec-9-enoic acid	Lipids	Free fatty acids	263399-35-5	B	22300	24400	20300	35900	34000	32500	1.27062	1.52836	0.611983	insig	C14829	ko00591
mws0066	C16H12O7	Isorhamnetin	Flavonoids	Flavonols	480-19-3	B	5300	2010	8590	9	1960	9	1.01664	0.124403	-3.00691	down	C10084	--
pmn001367	C13H16O9	Protocatechuic acid-4-O-glucoside*	Phenolic acids	Phenolic acids	-	A	305000	277000	333000	167000	119000	196000	1.19242	0.526776	-0.924739	insig	--	--
pmb2871	C13H16O9	2,5-Dihydroxybenzoic acid O-glucoside*	Phenolic acids	Phenolic acids	-	A	331000	308000	353000	188000	170000	211000	1.27684	0.573589	-0.801911	insig	--	--
Hmtn001120	C14H20O8	5-(2-Hydroxyethyl)-2-O-glucosylphenol	Phenolic acids	Phenolic acids	-	B	174000	228000	120000	630000	317000	252000	1.00622	2.29693	1.19971	up	--	--
pmb2221	C18H39NO3	4-Hydroxysphinganine	Lipids	Sphingolipids	554-62-1	A	633000	657000	608000	422000	473000	572000	1.08626	0.772919	-0.371611	insig	C12144	ko00600,ko01100
mws0582	C11H19N3O6S	S-(Methyl)glutathione	Amino acids and derivatives	Amino acids and derivatives	2922-56-7	B	53500	63800	43300	20600	38600	24500	1.11266	0.521171	-0.940172	insig	C11347	--
pme3174	C9H14N3O8P	Cytidine 5'-monophosphate(Cytidylic acid)	Nucleotides and derivatives	Nucleotides and derivatives	63-37-6	B	128000	121000	135000	17700	34700	21100	1.28576	0.191406	-2.38529	down	C00055	ko00240,ko01100
pme2074	C18H29NO4	(-)-Jasmonoyl-L-Isoleucine	Organic acids	Organic acids	120330-93-0	B	22700	36300	9220	21700	19300	16900	0.0445509	0.848725	-0.236631	insig	C18699	ko04075
pme3188	C9H13N2O9P	Uridine 5'-monophosphate	Nucleotides and derivatives	Nucleotides and derivatives	58-97-9	B	155000	145000	166000	29000	66000	60200	1.20306	0.333047	-1.5862	down	C00105	ko00240,ko01100
YC512112	C16H24O5N2	Anabasine-glucoside	Alkaloids	Alkaloids	-	B	74500	74200	74900	94600	92600	78000	1.06409	1.18605	0.246161	insig	--	--
mws0983	C20H39NO2	N-Oleoylethanolamine	Alkaloids	Alkaloids	111-58-0	B	35700	39300	32100	61200	60900	40400	1.05743	1.51727	0.601481	insig	C20792	--
pmn001419	C15H18O8	1-O-[(E)-p-Cumaroyl]-D-glucose*	Phenolic acids	Phenolic acids	-	A	249000	345000	152000	430000	274000	324000	0.72205	1.37802	0.462593	insig	--	--
Hmln002835	C15H18O8	Cis-p-Coumaric acid 4-O-glucoside*	Others	Others	-	A	68200	95700	40800	157000	83200	120000	0.911563	1.75965	0.815287	insig	--	--
Zmhn002301	C15H18O8	p-Coumaric acid-4-O-glucoside*	Phenolic acids	Phenolic acids	117405-48-8	A	120000	171000	68400	237000	123000	172000	0.716102	1.48024	0.565836	insig	C06739	--
Smjp002269	C18H17NO5	N-[3-(4-Hydroxyphenyl)acryloyl]-L-tyrosine	Amino acids and derivatives	Amino acids and derivatives	77201-66-2	B	24600	27400	21700	10600	5440	15600	1.09294	0.429308	-1.21992	down	--	--
pmp000300	C19H20O5	Deltoin	Lignans and Coumarins	Coumarins	19662-71-6	B	82700	156000	9710	135000	73200	38400	0.254068	0.992714	-0.0105505	insig	C17482	--
pmn001691	C18H32O5	9,12,13-Trihydroxy-10,15-octadecadienoic acid	Lipids	Free fatty acids	-	B	10600	8150	13000	9790	7100	5690	0.849827	0.711181	-0.491711	insig	--	--
mws0371	C22H32O2	Cis-4,7,10,13,16,19-Docosahexaenoic Acid	Lipids	Free fatty acids	6217-54-5	B	3250	4240	2260	3240	6490	3220	0.525665	1.32821	0.409478	insig	C06429	ko01040
mws0884	C10H12N5O6P	Cyclic 3',5'-Adenylic acid	Nucleotides and derivatives	Nucleotides and derivatives	60-92-4	B	22500	24200	20800	6610	11300	9630	1.24471	0.408	-1.29336	down	C00575	ko00230,ko01100
mws0917	C17H14O7	3,7-Di-O-methylquercetin	Flavonoids	Flavonols	2068/2/2	B	3380	5180	1580	1310	1710	1200	0.970326	0.416174	-1.26474	insig	C01265	ko00944
Zmhn001883	C14H18O9	Vanillic acid-4-O-glucoside	Phenolic acids	Phenolic acids	32142-31-7	B	791000	982000	599000	1240000	1060000	1130000	1.04172	1.44604	0.532105	insig	--	--
pmn001517	C15H22O8	3,4,5-Trimethoxyphenyl-1-O-Glucoside	Phenolic acids	Phenolic acids	-	A	394000	522000	267000	734000	1700000	517000	0.939548	2.49451	1.31875	insig	--	--
pmp001045	C15H22O8	Bartsioside	Others	Others	62133-72-6	B	35300	42000	28600	132000	75800	96200	1.23698	2.87063	1.52137	up	--	--
pmp000663	C21H30O3	Tussilagonone	Terpenoids	Sesquiterpenoids	110042-38-1	B	43200	49800	36500	22000	37100	15500	0.99431	0.576062	-0.795705	insig	--	--
pmn001694	C18H34O5	9,10,13-Trihydroxy-11-Octadecenoic Acid	Lipids	Free fatty acids	29907-57-1	A	393000	341000	445000	257000	285000	164000	1.0863	0.598813	-0.739824	insig	C14835	ko00591
Lmbn004240	C18H34O5	9,10-Dihydroxy-12,13-epoxyoctadecanoic acid	Lipids	Free fatty acids	-	B	5070	7330	2810	3350	6420	3160	0.263848	0.850099	-0.234298	insig	C14837	ko00591
Lmbn003970	C18H34O5	9,12,13-TriHOME; 9(S),12(S),13(S)-Trihydroxy-10(E)-octadecenoic acid	Lipids	Free fatty acids	97134-11-7	A	528000	452000	604000	314000	352000	233000	1.17481	0.567551	-0.817179	insig	C14833	ko00591
pmp001284	C19H38O4	Monopalmitin	Lipids	Glycerol ester	542-44-9	B	28900	30100	27800	39900	31000	31100	0.877946	1.17512	0.232802	insig	--	--
pme3184	C10H14N5O6P	2'-Deoxyadenosine-5'-monophosphate	Nucleotides and derivatives	Nucleotides and derivatives	653-63-4	A	772000	870000	674000	1550000	892000	968000	0.915573	1.47237	0.558136	insig	C00360	ko00230,ko01100
pmb0789	C14H21NO8	Pyridoxine-5'-O-glucoside	Others	Vitamin	-	B	2360000	2470000	2250000	4960000	2890000	2740000	0.910752	1.49576	0.580881	insig	C03996	--
pmc0066	C10H13N4O7P	2'-Deoxyinosine-5'-monophosphate	Nucleotides and derivatives	Nucleotides and derivatives	3393-18-8	A	354000	398000	309000	134000	275000	1170000	0.000823454	1.48822	0.573587	insig	C06196	ko00230
Lmfn000604	C13H16O10	6-O-Galloyl-glucose*	Tannins	Tannin	13186-19-1	A	29700	29400	29900	426000	218000	291000	1.30408	10.5056	3.39309	up	--	--
Zmhn001703	C13H16O10	5-O-Galloyl-D-hamamelose*	Phenolic acids	Phenolic acids	-	A	27300	32900	21800	393000	227000	338000	1.30432	11.6829	3.54633	up	--	--
Hmln000659	C13H16O10	3-O-Galloyl-glucose*	Tannins	Tannin	-	A	22200	21800	22700	496000	204000	298000	1.2978	14.9625	3.90328	up	--	--
Lmmn001294	C14H20O9	Koaburaside	Phenolic acids	Phenolic acids	41653-73-0	A	9	9	9	1680000	991000	1520000	1.32188	155222	17.244	up	--	--
mws0675	C11H15N2O8P	β-Nicotinamide mononucleotide	Nucleotides and derivatives	Nucleotides and derivatives	1094-61-7	B	124000	161000	86700	31400	83800	41500	1.06306	0.421577	-1.24613	down	C00455	ko00760,ko01100
Lmqn000432	C9H19O11P	1-(sn-Glycero-3-phospho)-1D-myo-inositol	Others	Saccharides and Alcohols	-	B	277000	235000	320000	408000	639000	340000	1.00136	1.66707	0.737312	insig	--	--
pmp000301	C17H18O7	Divaricatol*	Others	Others	-	B	1730	3450	9	9	9	9	0.937517	0.00520331	-7.58635	insig	--	--
pmp000302	C17H18O7	Isodivaricatol*	Others	Others	-	B	5690	9520	1850	1830	1610	3080	0.806751	0.382181	-1.38767	insig	--	--
Hmln002806	C16H16O8	5-O-Caffeoylshikimic acid	Phenolic acids	Phenolic acids	180981-12-8	A	568000	1050000	88400	357000	154000	163000	0.468412	0.394984	-1.34014	insig	C10434	ko00940,ko00941,ko00945,ko01100,ko01110
pmb3074	C16H18O8	5-O-p-Coumaroylquinic acid*	Phenolic acids	Phenolic acids	1899-30-5	A	2030000	3880000	184000	1520000	819000	623000	0.149439	0.486052	-1.04082	insig	C12208	ko00940,ko00941,ko00945,ko01110
pmb3068	C16H18O8	1-O-p-Coumaroylquinic acid*	Phenolic acids	Phenolic acids	-	A	28700	37300	20100	3250	9	13000	0.833212	0.188839	-2.40477	insig	--	--
pmn001421	C16H18O8	3-O-p-Coumaroylquinic acid*	Phenolic acids	Phenolic acids	87099-71-6	A	2400000	4560000	244000	1640000	986000	742000	0.197284	0.467518	-1.09691	insig	--	--
Wmhn001575	C16H18O8	1,4,8-Trihydroxynaphthalene-1-O-glucoside	Quinones	Quinones	-	B	37100	52100	22200	141000	61400	131000	1.09959	2.99282	1.5815	up	--	--
Cmpp011038	C21H22O4	Bergamottin	Lignans and Coumarins	Coumarins	7380-40-7	B	33300	45200	21300	158000	73500	149000	1.18444	3.81263	1.93078	up	C22152	--
Zmyn000083	C6H14O12P2	D-Glucose 1,6-bisphosphate	Others	Saccharides and Alcohols	10139-18-1	B	8960	13600	4360	10300	10700	13700	0.593391	1.289	0.366257	insig	C01231	ko00500,ko01100
pme3311	C6H14O12P2	D-Fructose-1,6-biphosphate	Others	Saccharides and Alcohols	488-69-7	B	40900	39800	42100	28200	37700	55900	0.151936	0.991857	-0.0117964	insig	C00354	ko00400,ko00710,ko01100,ko01110,ko01200
mws1015	C15H16O9	Esculin (6,7-DihydroxyCoumarin-6-glucoside)*	Lignans and Coumarins	Coumarins	531-75-9	B	40700	75800	5710	11200	24600	8760	0.492367	0.364618	-1.45554	insig	C09264	--
Lmbn001162	C15H16O9	Esculetin-7-O-glucoside*	Lignans and Coumarins	Coumarins	-	B	31000	55300	6690	11100	22600	8240	0.507684	0.451016	-1.14875	insig	--	--
pmn001420	C15H18O9	1-O-[(E)-Caffeoyl]-D-glucose*	Phenolic acids	Phenolic acids	-	A	2020000	2420000	1610000	1540000	912000	1060000	1.08346	0.580496	-0.784642	insig	--	--
Zmhn001793	C15H18O9	6-O-Caffeoyl-D-glucose*	Phenolic acids	Phenolic acids	-	A	1960000	2340000	1590000	1590000	1060000	1060000	1.06179	0.629881	-0.666848	insig	--	--
pme0519	C12H22O11	D-(+)-Sucrose*	Others	Saccharides and Alcohols	57-50-1	A	11200000	14100000	8280000	3120000	2590000	2090000	1.27959	0.232281	-2.10606	down	C00089	ko00052,ko00500,ko01100,ko01110,ko02010
mws5038	C12H22O11	Isomaltulose*	Others	Saccharides and Alcohols	13718-94-0	A	11900000	14400000	9330000	3750000	5580000	2760000	1.21613	0.339321	-1.55928	down	C01742	--
MA10039641	C12H22O11	Lactobiose*	Others	Saccharides and Alcohols	63-42-3	A	9490000	9830000	9160000	3780000	2530000	2440000	1.28766	0.307233	-1.70259	down	C00243	ko00052,ko01100,ko02010
mws0906	C16H22O8	Coniferin	Phenolic acids	Phenolic acids	531-29-3	A	368000	528000	208000	2650000	608000	1880000	1.07033	4.65399	2.21847	up	C00761	ko00940
pmb2211	C19H38N2O3	Cocamidopropyl betaine	Alkaloids	Alkaloids	4292/10/8	A	15600	19600	11600	31200	21900	27100	1.09864	1.71368	0.777094	insig	--	--
Lmtn000940	C14H18O10	1-O-(3,4-Dihydroxy-5-methoxy-benzoyl)-glucoside	Phenolic acids	Phenolic acids	-	B	2660	9	5310	36000	14500	8380	0.852017	7.37937	2.8835	insig	--	--
Cmrn003066	C16H26O8	Kankanoside P	Terpenoids	Monoterpenoids	-	A	15900	21600	10100	39800	21100	30400	0.998373	1.91807	0.939653	insig	--	--
pmp001047	C16H26O8	Jasminoside G	Terpenoids	Monoterpenoids	871589-35-4	B	26500	33300	19700	81100	93400	107000	1.27658	3.54088	1.82411	up	--	--
pmb0981	C10H14N5O7P	Adenosine 5'-monophosphate	Nucleotides and derivatives	Nucleotides and derivatives	61-19-8	A	3110000	3450000	2770000	715000	1230000	938000	1.27292	0.309003	-1.69431	down	C00020	ko00230,ko00908,ko01100,ko01110
pmn001381	C15H26O9	Eucommioside	Terpenoids	Terpene	-	B	7460	14900	9	9	9	9	0.938574	0.00120703	-9.69433	insig	--	--
pmb1562	C21H34O4	1-Stearidonoyl-Glycerol	Lipids	Glycerol ester	-	B	6360	8070	4650	9	9	9	1.32098	0.00141509	-9.46489	down	--	--
pmb3093	C16H16O9	Esculetin-7-O-quinic acid*	Lignans and Coumarins	Coumarins	-	B	5030	5940	4120	17800	14000	22900	1.27455	3.62492	1.85795	up	--	--
pmb0808	C16H16O9	Esculetin-6-O-quinic acid*	Lignans and Coumarins	Coumarins	-	B	13000	10400	15500	35200	33500	33200	1.28667	2.61954	1.38931	up	--	--
mws0967	C20H32O5	5,6,15-Trihydroxy-7,9,11,13-eicosatetraenoic acid	Lipids	Free fatty acids	89663-86-5	B	5730	11400	9	3280	2390	2150	0.307728	0.456269	-1.13204	insig	C06314	ko00590
Lmhp011562	C21H36O4	1-α-Linolenoyl-glycerol*	Lipids	Glycerol ester	-	B	160000	196000	123000	203000	140000	149000	0.110901	1.02714	0.0386327	insig	--	--
Lmhp011388	C21H36O4	2-α-Linolenoyl-glycerol*	Lipids	Glycerol ester	55268-58-1	A	90900	92400	89400	266000	201000	214000	1.29917	2.49725	1.32034	up	--	--
mws0178	C16H18O9	Chlorogenic acid*	Phenolic acids	Phenolic acids	327-97-9	A	3440000	4340000	2540000	7800000	6720000	6120000	1.19	2	1	up	C00852	ko00940,ko00941,ko00945,ko01110
mws2108	C16H18O9	Cryptochlorogenic acid*	Phenolic acids	Phenolic acids	905-99-7	A	2640000	3350000	1940000	8190000	6240000	5970000	1.23042	2.57251	1.36318	up	--	--
pme1816	C16H18O9	Neochlorogenic acid(5-O-Caffeoylquinic acid)*	Phenolic acids	Phenolic acids	906-33-2	A	602000	744000	461000	4200000	2920000	3040000	1.29364	5.62258	2.49123	up	C17147	--
Lmhp012042	C21H38O4	2-Linoleoylglycerol*	Lipids	Glycerol ester	3443-82-1	A	258000	269000	248000	712000	565000	769000	1.29751	2.64	1.40054	up	--	--
pmp001283	C21H38O4	1-Monolinolein	Lipids	Glycerol ester	26545-74-4	A	102000	124000	78700	82500	77900	56600	0.916678	0.712176	-0.489694	insig	--	--
Lmhp112042	C21H38O4	1-Linoleoylglycerol*	Lipids	Glycerol ester	2277-28-3	A	138000	178000	97600	193000	173000	215000	0.926867	1.40474	0.490302	insig	--	--
Zmhn002422	C16H20O9	1-O-Feruloyl-D-Glucose	Phenolic acids	Phenolic acids	-	A	2220000	2450000	1990000	6320000	5310000	5150000	1.29817	2.51952	1.33315	up	C17759	--
pmp001224	C20H20O6	Brosimacutin G	Flavonoids	Chalcones	350221-50-0	B	3170	6330	9	42700	29800	23700	0.9106	10.1167	3.33867	insig	--	--
pmb0296	C21H40O4	1-Oleoyl-Sn-Glycerol	Lipids	Glycerol ester	129784-87-8	A	458000	472000	443000	312000	446000	238000	0.923148	0.725419	-0.463114	insig	--	--
mws0097	C20H22O6	Pinoresinol*	Lignans and Coumarins	Lignans	487-36-5	A	67700	60400	75000	264000	180000	126000	1.20495	2.8065	1.48877	up	C05366	ko00998,ko01110
Hmlp003129	C20H22O6	Matairesinol	Lignans and Coumarins	Lignans	580-72-3	B	41600	44500	38700	97400	200000	186000	1.24645	3.8734	1.9536	up	C10682	ko00998,ko01110
Lmdn004267	C20H22O6	Epipinoresinol*	Lignans and Coumarins	Lignans	24404-50-0	A	65700	54400	77100	261000	184000	129000	1.21054	2.91075	1.54139	up	--	--
pmb3107	C15H20O10	Glucosyringic Acid	Phenolic acids	Phenolic acids	-	A	70000	85900	54200	596000	568000	536000	1.3106	8.09139	3.01639	up	--	--
Lmmn003748	C20H24O6	(+)-Isolariciresinol	Lignans and Coumarins	Lignans	548-29-8	B	1010	1030	1000	9210	6450	5550	1.30579	6.97697	2.8026	up	--	--
pmb0998	C10H14N5O8P	Guanosine 5'-monophosphate	Nucleotides and derivatives	Nucleotides and derivatives	85-32-5	B	85200	88100	82300	14700	36000	25000	1.22472	0.296166	-1.75552	down	C00144	ko00230,ko01100
mws5040	C12H21O11Na	Turanose	Others	Saccharides and Alcohols	547-25-1	A	14900000	17000000	12800000	49900000	39600000	22100000	1.13568	2.49664	1.31999	up	C19636	--
pmb0964	C16H23N5O5	Isopentenyladenine-7-N-glucoside	Nucleotides and derivatives	Nucleotides and derivatives	-	A	1080000	1380000	774000	4810000	3100000	2160000	1.17272	3.11379	1.63867	up	--	--
Lmgp003270	C16H16O10	Scopoletin-7-O-glucuronide	Lignans and Coumarins	Coumarins	132752-65-9	A	2550000	3200000	1900000	22400000	10200000	27300000	1.25353	7.83007	2.96902	up	--	--
pma0104	C20H16O7	N-Sinapoylhydroxycoumarin	Lignans and Coumarins	Coumarins	-	B	87900	107000	68700	607000	186000	357000	1.16768	4.36267	2.12521	up	--	--
mws0179	C17H20O9	Chlorogenic acid methyl ester	Phenolic acids	Phenolic acids	29708-87-0	A	4480000	5710000	3250000	23400000	10500000	28500000	1.19771	4.64286	2.21501	up	--	--
pmb0752	C17H20O9	3-O-Feruloylquinic acid	Phenolic acids	Phenolic acids	1899-29-2	A	17500	23400	11700	174000	87800	69600	1.23477	6.30038	2.65544	up	C02572	--
Lmbp002255	C16H18O10	Fraxetin-8-O-glucoside (Fraxin)	Lignans and Coumarins	Coumarins	524-30-1	B	71700	95700	47800	95100	16900	84800	0.316308	0.914498	-0.128948	insig	C09266	--
pmn001695	C16H20O10	Trihydroxycinnamoylquinic acid	Phenolic acids	Phenolic acids	-	B	9	9	9	23200	8990	13600	1.31864	1695.93	10.7279	up	--	--
Hmgn004693	C20H20O7	(8'R,7'S)-(-)-8-Hydroxy-α-conidendrin	Lignans and Coumarins	Lignans	-	B	21100	26200	16000	113000	52700	83400	1.23008	3.93523	1.97645	up	--	--
mws0011	C17H24O9	Syringin	Phenolic acids	Phenolic acids	118-34-3	B	27600	39100	16100	138000	63000	86400	1.15743	3.47101	1.79536	up	C01533	ko00940
Lmnp004071	C21H24O6	Arctigenin	Lignans and Coumarins	Lignans	7770-78-7	B	7780	6800	8750	35800	23700	37300	1.28962	4.14916	2.05282	up	C10545	--
pmp000675	C20H22O7	Forsythialan A	Lignans and Coumarins	Lignans	1019859-20-1	A	109000	90900	128000	2280000	1990000	1180000	1.30511	16.6209	4.05493	up	--	--
Hmpn003232	C21H26O6	5-Hydroxy-1,7-bis(4-hydroxy-3-methoxyphenyl)heptan-3-one	Others	Others	-	B	2530	9	5060	9570	13300	10300	0.810613	4.36505	2.126	insig	--	--
mws0232	C17H20N4O6	Riboflavin	Others	Vitamin	83-88-5	A	97700	145000	50500	215000	465000	220000	1.08091	3.06958	1.61804	up	C00255	ko00740,ko01100,ko01110,ko02010
pmp000256	C24H28O4	Angelicide*	Others	Others	92935-94-9	A	17000000	19200000	14800000	23200000	34400000	30300000	1.17464	1.72353	0.785366	insig	--	--
pmp000259	C24H28O4	Z,Z9-3.39,8.89-Diligustilide*	Others	Others	-	A	139000	168000	110000	637000	607000	623000	1.30437	4.47722	2.1626	up	--	--
pmp000258	C24H28O4	Z-Ligustilide dimer E-232*	Others	Others	-	A	192000	167000	216000	477000	700000	489000	1.27515	2.89739	1.53475	up	--	--
pmp000257	C24H28O4	Levistolide A*	Others	Others	88182-33-6	A	1950000	2040000	1860000	5180000	8000000	7990000	1.28839	3.6188	1.85551	up	--	--
pmp000255	C24H28O4	Z,Z9-6.89,7.39-Diligustilide*	Others	Others	-	A	515000	578000	451000	1140000	1750000	1590000	1.27259	2.90155	1.53683	up	--	--
pme3337	C14H17N5O8	Succinyladenosine	Nucleotides and derivatives	Nucleotides and derivatives	4542-23-8	A	1150000	1030000	1280000	1180000	992000	906000	0.67835	0.889595	-0.168779	insig	--	--
Zmcp001750	C17H20O10	Eleutheroside B1*	Lignans and Coumarins	Lignans	483-91-0	B	116000	179000	52200	22600	14000	13100	1.21689	0.143145	-2.80445	down	--	--
Lmbp003208	C17H20O10	Fraxidin-8-O-glucoside*	Lignans and Coumarins	Coumarins	-	B	169000	261000	77400	147000	88400	67600	0.630344	0.597162	-0.743806	insig	--	--
pme1286	C14H20N6O5S	S-(5'-Adenosy)-L-homocysteine	Amino acids and derivatives	Amino acids and derivatives	979-92-0	B	76900	102000	52100	65900	51200	53100	0.728335	0.736797	-0.440662	insig	C00021	ko00270,ko01100,ko01230
Zmhn002227	C17H22O10	4-O-Glucosyl-sinapate	Phenolic acids	Phenolic acids	-	B	381000	593000	169000	695000	461000	489000	0.67899	1.4392	0.525262	insig	C02919	--
HJN003	C17H22O10	1-O-Sinapoyl-D-glucose	Phenolic acids	Phenolic acids	-	B	30100	44500	15600	90100	73000	99700	1.15375	2.91353	1.54277	up	C01175	ko00940
mws4168	C21H22O7	Praeruptorin A	Lignans and Coumarins	Coumarins	73069-25-7	B	69200	67500	71000	98300	140000	127000	1.2349	1.75879	0.814581	insig	--	--
Hmln003169	C21H24O7	Trachelogenin	Lignans and Coumarins	Lignans	34209-69-3	B	9580	8190	11000	8620	8210	6250	0.856051	0.802225	-0.317922	insig	C10891	--
pme2735	C15H22N6O5S	S-Adenosyl-L-methionine	Amino acids and derivatives	Amino acids and derivatives	29908-03-0	B	523000	512000	535000	204000	316000	236000	1.2499	0.481529	-1.05431	down	C00019	ko00261,ko00270,ko00330,ko00908,ko01100,ko01110,ko01230,ko04122
Lmzn001840	C18H24O10	Synargentolide E	Others	Others	-	B	28700	43200	14100	36100	6890	3960	0.723426	0.54593	-0.873212	insig	--	--
Cmjn004337	C18H26O10	Benzyl-(2''-O-xylosyl)glucoside	Phenolic acids	Phenolic acids	-	B	516000	679000	352000	596000	361000	514000	0.102244	0.950873	-0.072676	insig	--	--
pme3007	C9H14N2O12P2	Uridine 5'-diphosphate	Nucleotides and derivatives	Nucleotides and derivatives	27821-45-0	B	184000	199000	168000	34800	55600	44900	1.29623	0.245554	-2.02589	down	C00015	ko00240,ko00908,ko01100
Zmsn001980	C21H28O8	Ixerisoside D	Terpenoids	Sesquiterpenoids	-	A	717000	627000	807000	664000	1040000	795000	0.555959	1.16179	0.216343	insig	--	--
pmd0153	C19H39O7P	LysoPA 16:0	Lipids	Glycerol ester	22002-85-3	B	280000	287000	274000	146000	350000	321000	0.227747	0.971463	-0.0417697	insig	C04036	--
pmb2165	C18H38NO7P	LysoPC 10:0	Lipids	LPC	22248-63-1	B	1350	2690	9	9	9	1460	0.470575	0.365028	-1.45392	insig	--	--
pmn001316	C18H24O11	Regaloside L	Phenolic acids	Phenolic acids	138797-43-0	B	28500	36800	20100	22200	19200	18900	0.876592	0.706089	-0.502078	insig	--	--
pmn001663	C22H26O8	Syringaresinol	Lignans and Coumarins	Lignans	21453-69-0	B	9	9	9	58300	36300	36100	1.32129	4840.74	12.241	up	C10889	--
mws2523	C12H23O14P	Trehalose 6-phosphate	Others	Saccharides and Alcohols	4484-88-2	B	161000	149000	173000	79500	125000	103000	1.13736	0.636646	-0.651437	insig	C00689	ko00500,ko01100,ko01110
pmp001033	C19H18O11	Isomangiferin	Others	Xanthone	24699-16-9	B	243000	271000	214000	326000	201000	289000	0.387247	1.12088	0.164631	insig	C16979	--
pmb0864	C19H40NO7P	LysoPE 14:0*	Lipids	LPE	-	A	34000	47500	20600	17900	25100	31500	0.579925	0.729677	-0.454671	insig	--	--
Lmhp008337	C19H40NO7P	LysoPE 14:0(2n isomer)*	Lipids	LPE	-	A	16400	15200	17600	46600	119000	130000	1.23343	6.00813	2.58692	up	--	--
pme2117	C10H15N5O10P2	Adenosine 5'-diphosphate	Nucleotides and derivatives	Nucleotides and derivatives	58-64-0	B	260000	283000	236000	76900	149000	102000	1.2103	0.420924	-1.24837	down	C00008	ko00190,ko00195,ko00230,ko00908,ko01100,ko01110
Cmbn007148	C22H22O9	1-O-Feruloyl-3-O-caffeoylglycerol	Lipids	Glycerol ester	-	B	6450	9240	3660	19100	17100	19400	1.18757	2.87339	1.52275	up	--	--
Lmhp008440	C20H40NO7P	LysoPE 15:1*	Lipids	LPE	-	B	8980	7200	10800	42800	107000	123000	1.26247	10.1112	3.33788	up	--	--
Lmhp008273	C20H40NO7P	LysoPE 15:1(2n isomer)*	Lipids	LPE	-	B	1910	1790	2020	5780	13800	15600	1.24396	6.15035	2.62067	up	--	--
Lmlp003024	C20H30O7N4	N'-p-Coumaroylagmatine-glucoside	Alkaloids	Phenolamine	-	B	2470	9	4920	12300	9560	28700	0.85819	6.83336	2.77259	insig	--	--
Lmhp009187	C20H42NO7P	LysoPE 15:0	Lipids	LPE	-	B	401000	465000	337000	315000	300000	412000	0.670197	0.853699	-0.2282	insig	--	--
Lmhp008885	C20H42NO7P	LysoPE 15:0(2n isomer)	Lipids	LPE	-	B	39500	34800	44200	182000	400000	395000	1.27983	8.24473	3.04347	up	--	--
pmb0862	C20H42NO7P	LysoPC 12:0	Lipids	LPC	20559-18-6	B	7180	11100	3270	3100	5960	3800	0.631189	0.596752	-0.744797	insig	--	--
HJAP085	C32H42O	12-Ganoderic Acid F	Others	Others	-	B	26300	52600	9	634000	226000	106000	0.835426	12.2419	3.61376	insig	--	--
pme1014	C31H40O2	Menatetrenone (Vitamin K2)	Others	Vitamin	11032-49-8	A	2140000	2160000	2120000	2330000	2030000	2190000	0.296173	1.02025	0.0289216	insig	--	--
pmn001338	C21H18O11	Rhein-8-O-glucoside	Quinones	Anthraquinone	34298-86-7	A	160000	234000	86900	461000	338000	594000	1.13565	2.89665	1.53439	up	--	--
pme2459	C21H20O11	Luteolin-7-O-glucoside (Cynaroside)	Flavonoids	Flavonoid	5373/11/5	B	7450	9500	5400	39900	29100	21100	1.24396	4.03132	2.01125	up	C03951	ko00944
mws2209	C21H20O11	Kaempferol-3-O-glucoside (Astragalin)*	Flavonoids	Flavonols	480-10-4	B	25300	25500	25100	212000	64400	33500	0.94648	4.083	2.02963	insig	C12249	ko00944,ko01110
mws0913	C21H20O11	Kaempferol-3-O-galactoside (Trifolin)*	Flavonoids	Flavonols	23627-87-4	B	4930	9850	9	11500	7000	17500	0.674969	2.43424	1.28347	insig	C12626	ko00944
Lmhp008763	C21H42NO7P	LysoPE 16:1(2n isomer)*	Lipids	LPE	-	A	241000	276000	207000	643000	1650000	2200000	1.20902	6.2058	2.63362	up	--	--
Lmhp009034	C21H42NO7P	LysoPE 16:1*	Lipids	LPE	-	A	91100	131000	51400	121000	218000	246000	0.986717	2.13894	1.0969	insig	--	--
Li512113	C20H20O12	Maleoyl-caffeoylquinic acid	Phenolic acids	Phenolic acids	-	B	136000	128000	144000	108000	125000	153000	0.377923	0.946078	-0.0799683	insig	--	--
pmb0876	C21H44NO7P	LysoPE 16:0*	Lipids	LPE	53862-35-4	A	12200000	13100000	11300000	4590000	5320000	7130000	1.24723	0.465574	-1.10292	down	--	--
pmd0160	C21H44NO7P	LysoPE 16:0(2n isomer)	Lipids	LPE	-	A	1370000	1870000	861000	346000	407000	656000	1.1542	0.343575	-1.5413	down	--	--
Lmhp005872	C25H30N2O6	Diferuloylcadaverine	Alkaloids	Phenolamine	-	B	4800	7330	2270	3760	2470	2140	0.691324	0.58125	-0.782769	insig	--	--
pmb0464	C16H27NO14	L-Aspartic acid-O-diglucoside	Amino acids and derivatives	Amino acids and derivatives	-	A	1970000	1640000	2290000	1090000	3000000	1090000	0.434702	0.877966	-0.187763	insig	--	--
mws4167	C21H18O12	Luteolin-7-O-glucuronide*	Flavonoids	Flavonoid	29741-10-4	B	38100	50300	26000	14200	14200	12800	1.2324	0.36014	-1.47337	down	C03515	ko00944
Lmmn001894	C21H18O12	Demethylwedelolactone-3-O-glucoside*	Lignans and Coumarins	Coumarins	-	B	6450	8200	4710	14200	29100	8700	0.995387	2.68595	1.42543	insig	--	--
pmp001163	C22H22O11	Tectoridin	Flavonoids	Isoflavones	611-40-5	B	13900	16600	11100	21400	23500	19900	1.15337	1.55769	0.63941	insig	C10533	--
mws0061	C21H20O12	Quercetin-3-O-galactoside (Hyperin)*	Flavonoids	Flavonols	482-36-0	B	104000	87000	122000	908000	94100	86100	0.496484	3.47668	1.79771	insig	C10073	--
mws0091	C21H20O12	Quercetin-3-O-glucoside (Isoquercitrin)*	Flavonoids	Flavonols	482-35-9	B	90100	74200	106000	733000	85900	74900	0.513903	3.3067	1.72539	insig	C05623	ko00944,ko01100,ko01110
pmp001309	C21H20O12	6-Hydroxykaempferol-7-O-glucoside*	Flavonoids	Flavonols	-	B	54000	39100	68800	1670000	177000	197000	1.05713	12.6251	3.65822	up	--	--
Lmhp009769	C22H44NO7P	LysoPE 17:1*	Lipids	LPE	-	A	37300	56000	18600	22400	28200	40600	0.248703	0.815013	-0.295104	insig	--	--
Lmhp009464	C22H44NO7P	LysoPE 17:1(2n isomer)*	Lipids	LPE	-	A	42500	40200	44800	131000	252000	291000	1.265	5.28627	2.40225	up	--	--
Lmhp010162	C22H46NO7P	LysoPE 17:0	Lipids	LPE	-	B	18300	16300	20300	38300	72400	60500	1.24451	3.1184	1.6408	up	--	--
pmd0130	C22H46NO7P	LysoPC 14:0	Lipids	LPC	20559-16-4	B	10000	14000	5990	14200	10400	36600	0.750192	2.04068	1.02905	insig	--	--
pmp000309	C22H28O11	Cimifugin-7-O-glucoside	Others	Others	80681-45-4	B	42600	69700	15600	9	9	9	1.31552	0.000211102	-12.2098	down	--	--
mws1610	C30H48O4	Maslinic acid	Terpenoids	Triterpene	4373-41-5	B	42300	48400	36100	99700	629000	61100	0.892592	6.22871	2.63893	insig	C16939	--
pmb1912	C20H23N7O7	10-Formyltetrahydrofuran	Alkaloids	Alkaloids	2800-34-2	B	305000	385000	225000	754000	418000	641000	1.08584	1.98142	0.986535	insig	C00234	ko00670,ko00970,ko01100,ko01200
Lmhp008233	C23H40NO7P	LysoPE 18:4	Lipids	LPE	-	B	9790	13300	6320	51700	72800	112000	1.26682	8.04148	3.00746	up	--	--
Lmhp008589	C23H42NO7P	LysoPE 18:3(2n isomer)*	Lipids	LPE	-	A	116000	105000	126000	354000	340000	588000	1.27228	3.69452	1.88539	up	--	--
Lmhp008801	C23H42NO7P	LysoPE 18:3*	Lipids	LPE	-	A	172000	183000	162000	81900	69000	86200	1.29787	0.458607	-1.12467	down	--	--
pmb0874	C23H44NO7P	LysoPE 18:2(2n isomer)*	Lipids	LPE	-	A	12000000	12300000	11700000	29000000	29500000	42100000	1.28637	2.79444	1.48256	up	--	--
pmb0881	C23H44NO7P	LysoPE 18:2*	Lipids	LPE	-	A	6530000	7330000	5730000	2540000	2950000	4200000	1.20133	0.49464	-1.01555	down	--	--
pmn001675	C17H22N2O10S2	4-Methoxyglucobrassicin	Others	Glucosinolates	83327-21-3	B	68600	69700	67500	77800	51500	56400	0.567267	0.902332	-0.148269	insig	C08423	--
Hmcp002207	C22H22O12	Isorhamnetin-7-O-glucoside (Brassicin)*	Flavonoids	Flavonols	6743-96-0	A	453000	193000	714000	484000	36400	20100	0.840875	0.397426	-1.33124	insig	--	--
Lmjp003044	C22H22O12	Isorhamnetin-3-O-Glucoside*	Flavonoids	Flavonols	5041-82-7	A	450000	209000	691000	479000	39700	16800	0.847938	0.396667	-1.334	insig	--	--
Lmyp004444	C22H22O12	Tricin-4'-methylether-3'-O-glucoside*	Flavonoids	Flavonols	-	A	9	9	9	99900	16300	11700	1.30381	4737.04	12.2098	up	--	--
pmb2260	C23H46NO7P	LysoPC 15:1	Lipids	LPC	-	B	110000	114000	106000	67300	78600	146000	0.466612	0.884545	-0.176992	insig	--	--
mws0289	C23H46NO7P	LysoPE 18:1*	Lipids	LPE	89576-29-4	A	879000	1110000	650000	194000	450000	290000	1.16645	0.353922	-1.4985	down	--	--
pmb0856	C23H46NO7P	LysoPE 18:1(2n isomer)*	Lipids	LPE	-	A	271000	341000	201000	321000	540000	547000	1.00308	1.73186	0.79232	insig	--	--
Lmln001856	C21H20O13	5,7-Dihydroxy-4-oxo-2-(3,4,5-trihydroxyphenyl)-4H-chromen-3-yl-alloside	Others	Others	-	B	331000	470000	192000	595000	212000	214000	0.0568376	1.0282	0.0401172	insig	--	--
Lmhp009129	C23H48NO7P	LysoPC 15:0(2n isomer)*	Lipids	LPC	-	A	162000	218000	107000	234000	153000	443000	0.716472	1.70431	0.76919	insig	--	--
pmb2319	C23H48NO7P	LysoPC 15:0*	Lipids	LPC	108273-89-8	A	97800	133000	62600	131000	102000	295000	0.742555	1.79959	0.847669	insig	--	--
pmb0883	C23H48NO7P	LysoPE 18:0	Lipids	LPE	69747-55-3	A	38500	49400	27600	23200	19400	23600	1.09772	0.57316	-0.80299	insig	--	--
pmb3066	C22H26O12	5-O-p-Coumaroylshikimic acid O-glucoside	Phenolic acids	Phenolic acids	-	B	12700	13800	11700	51100	28600	43200	1.26194	3.21728	1.68584	up	--	--
Hmyn007168	C22H45O9P	LysoPG 16:0	Lipids	Glycerol ester	-	B	780000	507000	1050000	576000	434000	545000	0.831308	0.665383	-0.587743	insig	--	--
pmn001707	C30H46O5	Quillaic acid	Phenolic acids	Phenolic acids	631-01-6	B	106000	121000	92000	282000	248000	339000	1.28575	2.72414	1.4458	up	C08972	--
Lmmn000214	C18H32O15	Solatriose	Others	Saccharides and Alcohols	528-40-5	B	1340000	1250000	1430000	556000	380000	243000	1.23805	0.293284	-1.76963	down	--	--
Hmjn003948	C30H48O5	Madasiatic acid	Terpenoids	Triterpene	26532-66-1	B	41000	55700	26400	38800	26600	84900	0.202613	1.22096	0.288014	insig	--	--
pmp001142	C24H29NO10	Cimicifugamide A	Alkaloids	Phenolamine	-	B	7320	5570	9080	38400	43400	43800	1.30483	5.71689	2.51523	up	--	--
pmb0863	C24H46NO7P	LysoPC 16:2(2n isomer)	Lipids	LPC	-	A	21100	25800	16500	47500	54100	116000	1.17148	3.43218	1.77912	up	--	--
pma1303	C24H46NO7P	LysoPC 16:2	Lipids	LPC	-	A	102000	123000	82300	23800	48900	39300	1.19858	0.364465	-1.45615	down	--	--
pmb3042	C23H24O12	Tricin-5-O-Glucoside	Flavonoids	Flavonoid	32769-00-9	B	29700	59300	9	74400	45300	53300	0.631091	1.94362	0.958749	insig	--	--
Cmsp004305	C25H32O10	(7S,8R-Threo-3',4,9'-trihydroxy-3-methoxy-4',7-epoxy-neolignan-9-O-rhamnoside	Lignans and Coumarins	Lignans	-	B	28400	35700	21000	40400	60200	57500	1.11566	1.85781	0.893606	insig	--	--
pmb0790	C20H31NO13	Pyridoxine-5'-O-diglucoside	Others	Vitamin	-	A	16700	16900	16400	25200	14700	9780	0.198884	0.9936	-0.00926292	insig	--	--
pmp001270	C24H48NO7P	LysoPC 16:1*	Lipids	LPC	76790-27-7	A	232000	267000	198000	65600	144000	66400	1.15906	0.395983	-1.33649	down	--	--
Lmhp008833	C24H48NO7P	LysoPC 16:1(2n isomer)*	Lipids	LPC	-	A	84500	105000	64000	162000	377000	440000	1.16772	3.86193	1.94932	up	--	--
HJAP005	C22H22O13	Laricitrin-3-O-glucoside	Flavonoids	Flavonoid	39986-90-8	B	13200	15900	10600	4350	5630	6010	1.253	0.402771	-1.31197	down	--	--
pmd0132	C24H50NO7P	LysoPC 16:0(2n isomer)	Lipids	LPC	-	A	2430000	3400000	1460000	1010000	935000	1890000	0.916073	0.526063	-0.926692	insig	--	--
pmb0855	C24H50NO7P	LysoPC 16:0	Lipids	LPC	17364-16-8	A	37900000	44000000	31700000	15000000	18700000	24200000	1.18704	0.509683	-0.972328	insig	--	--
pma0170	C27H35N3O6	N',N''-Diferuloylspermidine	Alkaloids	Phenolamine	-	B	4860	4640	5070	85400	64800	81200	1.31979	15.8819	3.98932	up	--	--
Lmgp003989	C25H22O11	Dicaffeoylshikimic acid	Phenolic acids	Phenolic acids	-	A	28000000	30900000	25100000	33800000	43800000	42200000	1.14714	1.42619	0.512167	insig	--	--
Lmhp008688	C25H42NO7P	LysoPE 20:5	Lipids	LPE	-	A	17200	28800	5550	14300	66900	44700	0.742081	2.44229	1.28823	insig	--	--
Wmhn004451	C25H24O11	1,4,8-Trihydroxynaphthalene-1-O-[6'-O-(3'',4'',5''-trimethylbenzoyl)]glucoside	Quinones	Quinones	-	B	15800	20500	11200	61800	54400	44900	1.25784	3.39158	1.76196	up	--	--
Lmhp009497	C25H44NO7P	LysoPE 20:4*	Lipids	LPE	-	B	4790	7890	1690	9	9	9	1.30874	0.00187891	-9.05588	down	--	--
Lmhp009349	C25H44NO7P	LysoPE 20:4(2n isomer)*	Lipids	LPE	-	B	7600	11200	3940	18600	24900	19100	1.13862	2.75286	1.46093	up	--	--
pmp000193	C24H22O12	6''-O-Malonyldaidzin	Flavonoids	Isoflavones	124590-31-4	A	445000	218000	673000	38300	26900	151000	1.1225	0.161826	-2.62748	down	C16191	ko00943
Lmhp009802	C25H46NO7P	LysoPE 20:3(2n isomer)*	Lipids	LPE	-	B	7890	12200	3550	23000	50900	41400	1.16936	4.87733	2.28609	up	--	--
Lmhp010040	C25H46NO7P	LysoPE 20:3*	Lipids	LPE	-	B	8040	9960	6120	5110	15200	6890	0.0514023	1.12769	0.173377	insig	--	--
pmb3000	C24H24O12	Chrysoeriol-7-O-(6''-acetyl)glucoside	Flavonoids	Flavonoid	-	B	71500	89900	53100	343000	143000	418000	1.1679	4.21445	2.07535	up	--	--
Zmhn003076	C24H24O12	((2R,3R,5R,6R)-6-(((E)-3-(3,4-dihydroxyphenyl)acryloyl)oxy)-3,4,5-trihydroxytetrahydro-2H-pyran-2-yl)methyl (Z)-3-(3,4-dihydroxyphenyl)acrylate	Phenolic acids	Phenolic acids	-	B	9360	11000	7740	125000	90800	79600	1.30812	10.5125	3.39403	up	--	--
mws1589	C18H32O16	D-Panose*	Others	Saccharides and Alcohols	33401-87-5	B	443000	670000	216000	435000	257000	240000	0.477304	0.701279	-0.511939	insig	C00713	--
pme0500	C18H32O16	D-(+)-Melezitose*	Others	Saccharides and Alcohols	597-12-6	B	490000	628000	351000	378000	193000	215000	1.01857	0.535058	-0.902233	insig	C08243	--
pme2125	C18H32O16	Raffinose*	Others	Saccharides and Alcohols	512-69-6	B	639000	755000	524000	629000	293000	243000	0.904951	0.607404	-0.719273	insig	C00492	ko00052,ko01100,ko02010
pmp001141	C25H31NO10	Cimicifugamide	Alkaloids	Phenolamine	-	B	4460	4610	4300	7500	26500	5270	0.847475	2.93717	1.55443	insig	--	--
Lmhp010757	C25H48NO7P	LysoPE 20:2	Lipids	LPE	-	B	228000	307000	150000	75200	114000	139000	1.05375	0.479124	-1.06153	down	--	--
Lmhp010514	C25H48NO7P	LysoPE 20:2(2n isomer)	Lipids	LPE	-	B	41900	61300	22500	28800	38200	61600	0.0939884	1.02307	0.032906	insig	--	--
Lmhp008718	C25H48NO7P	LysoPC 17:2	Lipids	LPC	-	B	52900	53900	51900	161000	118000	276000	1.22185	3.49716	1.80619	up	--	--
pmn001564	C25H30O11	Shomaside E	Phenolic acids	Phenolic acids	-	B	18700	15100	22300	41800	54200	21600	0.997293	2.09626	1.06782	insig	--	--
Lmhp009590	C25H50NO7P	LysoPC 17:1	Lipids	LPC	-	B	51200	56600	45800	168000	195000	261000	1.29556	4.0625	2.02237	up	--	--
Lmhp010515	C25H52NO7P	LysoPC 17:0(2n isomer)*	Lipids	LPC	-	B	3290	9	6580	6970	17200	24200	0.796721	4.89624	2.29168	insig	--	--
pmb2406	C25H52NO7P	LysoPC 17:0*	Lipids	LPC	50930-23-9	B	28500	41100	15900	28000	11100	48000	0.0952398	1.01871	0.0267483	insig	--	--
Lmhp009526	C27H46O9	2-α-Linolenoyl-glycerol-1-O-glucoside*	Lipids	Glycerol ester	-	B	11400	9290	13400	54500	30800	35200	1.25762	3.53476	1.82161	up	--	--
Lmhp009773	C27H46O9	1-α-Linolenoyl-glycerol-3-O-glucoside*	Lipids	Glycerol ester	-	B	11000	13700	8360	11000	9110	8630	0.486037	0.869328	-0.202027	insig	--	--
Hmqp006235	C21H46N3O9P	LysoPC 18:4	Lipids	LPC	-	A	111000	159000	63800	1060000	1140000	3310000	1.25487	16.5069	4.045	up	--	--
pmn001384	C25H24O12	Isochlorogenic acid C*	Phenolic acids	Phenolic acids	57378-72-0	A	1930000	2430000	1430000	2550000	3730000	2650000	0.98654	1.54231	0.625097	insig	--	--
Li512115	C25H24O12	Isochlorogenic acid B*	Phenolic acids	Phenolic acids	14534-61-3	A	1970000	2410000	1540000	2670000	3610000	3040000	1.09354	1.57432	0.654733	insig	C10468	--
mws1584	C25H24O12	1,3-O-Dicaffeoylquinic Acid (Cynarin)	Phenolic acids	Phenolic acids	30964-13-7	B	41800	52200	31400	72700	49700	37000	0.542385	1.27113	0.346114	insig	C10445	--
pmn001382	C25H24O12	Isochlorogenic acid A*	Phenolic acids	Phenolic acids	2450-53-5	A	989000	1170000	804000	1560000	1830000	2070000	1.20929	1.84273	0.881842	insig	--	--
Zmhn000785	C19H32O16	Di-O-Glucosylquinic acid	Phenolic acids	Phenolic acids	-	A	727000	767000	687000	62400	89900	83000	1.31534	0.107886	-3.21242	down	--	--
Lmhp010573	C27H48O9	1-Linoleoylglycerol-3-O-glucoside*	Lipids	Glycerol ester	-	B	10200	13200	7180	5320	7460	4590	1.02737	0.568018	-0.815991	insig	--	--
Lmhp010334	C27H48O9	2-Linoleoylglycerol-1-O-glucoside*	Lipids	Glycerol ester	-	B	18900	24200	13600	22400	27600	22300	0.776726	1.27513	0.350647	insig	--	--
pmn001498	C33H44N2O3	Isodendrocrepine*	Alkaloids	Alkaloids	50906-94-0	A	2520000	2970000	2070000	1830000	2240000	1320000	0.911562	0.712963	-0.488101	insig	--	--
pmn001497	C33H44N2O3	Dendrocrepine*	Alkaloids	Alkaloids	51020-39-4	A	3860000	3810000	3920000	7020000	9670000	5580000	1.17671	1.92148	0.942221	insig	--	--
pmp001279	C21H48N3O9P	Bis(N,N-Diethylethanaminium)-2-acetamido-1,5-anhydro-2-deoxy-1-[-hydroxy(phosphonato)methyl]-D-glucitol	Alkaloids	Alkaloids	-	B	2000000	2490000	1510000	750000	1120000	1570000	0.987727	0.573333	-0.802554	insig	--	--
pmb0854	C26H48NO7P	LysoPC 18:3	Lipids	LPC	-	A	2620000	2810000	2440000	488000	675000	355000	1.29086	0.192884	-2.37419	down	--	--
pmb0865	C26H48NO7P	LysoPC 18:3(2n isomer)	Lipids	LPC	-	A	593000	599000	588000	1870000	1900000	3880000	1.25172	4.29775	2.10358	up	--	--
pmp000194	C24H22O13	6''-O-Malonylgenistin	Flavonoids	Isoflavones	51011-05-3	B	26700	9990	43400	2690	2070	5000	1.1794	0.121863	-3.03667	down	C16192	ko00943
pmn001458	C22H30O14	Sibiricose A5*	Phenolic acids	Phenolic acids	107912-97-0	B	61900	111000	12900	9	9	9	1.30841	0.000145318	-12.7485	down	--	--
Hmbn002692	C22H30O14	6'-O-Feruloyl-D-sucrose*	Phenolic acids	Phenolic acids	118230-77-6	B	24700	35200	14100	73700	35100	40500	0.941379	2.01757	1.01262	insig	--	--
pmp000531	C26H30O11	Phellamurin	Flavonoids	Dihydroflavonol	52589-11-4	B	29900	30600	29200	73000	43400	50800	1.17433	1.86399	0.898395	insig	C09808	--
pmp000530	C26H30O11	Phellodendroside	Flavonoids	Dihydroflavonol	40451-69-2	B	9	9	9	47700	24700	31300	1.32084	3840.74	11.9072	up	--	--
pmp001251	C26H50NO7P	LysoPC 18:2(2n isomer)	Lipids	LPC	-	A	1120000	1270000	963000	3390000	3680000	8060000	1.22847	4.51238	2.17389	up	--	--
pmp001273	C26H50NO7P	LysoPC 18:2	Lipids	LPC	-	A	1770000	2010000	1540000	404000	503000	684000	1.27306	0.29906	-1.74149	down	--	--
pmn001378	C26H32O11	Pinoresinol-4-O-glucoside	Lignans and Coumarins	Lignans	41607-20-9	B	63600	72000	55100	74700	106000	68100	0.831166	1.30467	0.383682	insig	C17529	--
Lmhp010190	C26H52NO7P	LysoPC 18:1(2n isomer)	Lipids	LPC	-	A	1620000	1730000	1520000	3760000	5090000	6170000	1.27765	3.08419	1.62489	up	--	--
pmp001281	C26H52NO7P	LysoPC 18:1	Lipids	LPC	-	A	3720000	4760000	2670000	359000	684000	493000	1.28316	0.137758	-2.85979	down	--	--
Cmsp005051	C26H34O11	(+)-Isolariciresinol-9-O-glucoside	Lignans and Coumarins	Lignans	-	B	41400	51500	31200	208000	175000	137000	1.27724	4.19017	2.06701	up	--	--
Lmmn002274	C26H34O11	Isolariciresinol-9'-O-glucoside	Lignans and Coumarins	Lignans	63358-12-3	B	24900	30300	19600	95100	69100	74000	1.27437	3.18449	1.67106	up	--	--
mws0126	C26H54NO7P	LysoPC 18:0	Lipids	LPC	19420-57-6	A	201000	267000	134000	114000	148000	201000	0.577534	0.769103	-0.378751	insig	--	--
pmd0136	C26H54NO7P	LysoPC 18:0(2n isomer)	Lipids	LPC	-	A	29500	46600	12500	31300	24600	53600	0.40661	1.23589	0.305552	insig	--	--
Lmtn003096	C26H36O11	(-)-Secoisolariciresinol 4-O-glucoside	Lignans and Coumarins	Lignans	-	A	2720000	2110000	3340000	7700000	5700000	4650000	1.18176	2.2093	1.14359	up	--	--
Lmjp003731	C26H26O12	3,4-O-Dicaffeoylquinic Acid Methyl Ester*	Phenolic acids	Phenolic acids	-	A	694000	873000	516000	2110000	1030000	3730000	1.06356	3.29813	1.72165	up	--	--
Lmjp003822	C26H26O12	3,5-Dicaffeoylquinic Acid Methyl Ester*	Phenolic acids	Phenolic acids	159934-13-1	A	689000	781000	598000	2570000	1280000	3330000	1.18238	3.47195	1.79575	up	--	--
Lmhp007840	C27H52NO7P	LysoPC 19:2*	Lipids	LPC	-	B	2250	2730	1770	17700	7760	29700	1.22208	8.17185	3.03066	up	--	--
Lmhp007598	C27H52NO7P	LysoPC 19:2(2n isomer)*	Lipids	LPC	-	B	3370	3960	2780	23200	12300	28900	1.26487	6.36993	2.67128	up	--	--
mws0092	C27H34O11	Arctiin	Lignans and Coumarins	Lignans	20362-31-6	B	6690	6390	6980	23100	21800	34400	1.29393	3.95314	1.983	up	C16915	--
Lmhp010908	C27H54NO7P	LysoPC 19:1	Lipids	LPC	-	B	45300	53300	37300	89900	114000	187000	1.19803	2.87638	1.52425	up	--	--
Zmfn000481	C14H22N2O16P2	Uridine-5'-Diphosphate-D-Xylose	Nucleotides and derivatives	Nucleotides and derivatives	3616/6/6	B	449000	482000	416000	181000	313000	371000	0.976312	0.642168	-0.638978	insig	C00190	ko00520,ko00908,ko01100
pmn001375	C26H32O12	1-Hydroxypinoresinol-1-O-Glucoside	Lignans and Coumarins	Lignans	81495-71-8	A	15000	20500	9450	61700	23400	36500	1.05897	2.70523	1.43575	up	--	--
Hmln002100	C26H32O12	Nortrachelogenin-4-O-glucoside	Lignans and Coumarins	Lignans	33464-78-7	B	175000	204000	146000	567000	283000	654000	1.1584	2.86476	1.51842	up	--	--
Lmdn001925	C26H34O12	Olivil-4'-O-glucoside	Lignans and Coumarins	Lignans	76880-93-8	B	54500	42900	66200	73400	80900	66200	0.989051	1.3478	0.430606	insig	--	--
Lmhp008742	C28H48NO7P	LysoPC 20:5	Lipids	LPC	162440-04-2	A	77900	97300	58500	114000	457000	322000	1.06763	3.82114	1.934	up	--	--
pmp001274	C28H48NO7P	2-Hydroxy-5,8,11,14,17-icosapentaenoyloxy]propyl-2-(trimethylammonio)ethyl phosphate	Alkaloids	Alkaloids	-	A	2650000	3020000	2270000	743000	1090000	1520000	1.18351	0.422292	-1.24369	down	--	--
pmc0960	C28H50NO7P	LysoPC 20:4	Lipids	LPC	-	A	28500	38700	18400	84900	240000	188000	1.21142	5.99182	2.58299	up	--	--
pmp001282	C28H50NO7P	Propyl 2-(trimethylammonio)ethyl phosphate	Others	Others	-	B	202000	275000	128000	32600	40500	28100	1.27474	0.167273	-2.57973	down	--	--
Lmhp009890	C28H52NO7P	LysoPC 20:3	Lipids	LPC	1199257-41-4	A	13700	18400	8950	67500	218000	199000	1.24371	11.8027	3.56104	up	--	--
pmd0147	C28H54NO7P	LysoPC 20:2*	Lipids	LPC	-	B	321000	412000	229000	111000	134000	157000	1.20113	0.417879	-1.25884	down	--	--
pmd0146	C28H54NO7P	LysoPC 20:2(2n isomer)*	Lipids	LPC	-	B	26800	36900	16700	36200	64500	119000	0.993568	2.73259	1.45027	insig	--	--
Lmhp011549	C28H56NO7P	LysoPC 20:1	Lipids	LPC	-	B	10500	13300	7670	16800	26100	48400	1.08693	2.90118	1.53664	up	--	--
Hmln002189	C24H22O15	Quercetin-3-O-(6''-malonyl)galactoside	Flavonoids	Flavonols	-	B	20300	26400	14300	64700	31800	88600	1.10153	3.03443	1.60142	up	--	--
Lmmn002260	C27H36O12	5'-Methoxyisolariciresinol-9'-O-glucoside	Lignans and Coumarins	Lignans	-	A	1610000	1640000	1580000	3040000	3190000	3170000	1.32021	1.94617	0.960638	insig	--	--
Rfmb25702	C28H34O12	Pinoresinol-4-O-(6''-acetyl)glucoside	Lignans and Coumarins	Lignans	-	B	8200	5990	10400	19700	34200	16000	1.1603	2.84262	1.50722	up	--	--
HJAP064	C25H24O15	Isorhamnetin-3-O-(6''-malonylglucoside)*	Flavonoids	Flavonoid	-	B	65600	28600	103000	366000	103000	28600	0.430903	2.52333	1.33533	insig	--	--
Zmhp005139	C25H24O15	Tamarixetin-3-O-(6''-malonyl)glucoside*	Flavonoids	Flavonoid	-	B	62000	25600	98500	373000	102000	32300	0.514449	2.72595	1.44676	insig	--	--
pmb2922	C15H24N2O17P2	Uridine 5'-diphospho-D-glucose	Nucleotides and derivatives	Nucleotides and derivatives	133-89-1	A	3250000	3210000	3300000	1240000	2100000	1670000	1.20887	0.51332	-0.962071	insig	C00029	ko00040,ko00052,ko00053,ko00240,ko00500,ko00520,ko00561,ko00908,ko01100,ko01110
Lmhp009368	C30H50NO7P	LysoPC 22:6	Lipids	LPC	-	B	5020	5770	4280	15100	7610	22700	1.10989	3.01327	1.59133	up	--	--
Lmhp010099	C30H52NO7P	LysoPC 22:5	Lipids	LPC	-	B	2740	3160	2320	6660	13000	24400	1.18565	5.3601	2.42226	up	--	--
Lmhp009682	C30H52NO7P	LysoPC 22:5(2n isomer)	Lipids	LPC	-	B	2020	3160	894	838	2740	3790	0.155783	1.21304	0.278626	insig	--	--
Lmqn001932	C28H36O13	Syringaresinol-4'-O-glucoside	Lignans and Coumarins	Lignans	7374-79-0	B	25100	31000	19300	379000	175000	217000	1.28671	10.2255	3.35409	up	C10890	--
pmb0492	C34H37N3O6	N',N'',N'''-p-Coumaroyl-cinnamoyl-caffeoyl spermidine	Alkaloids	Phenolamine	-	B	101000	94600	107000	14800	22900	15000	1.3045	0.174157	-2.52154	down	--	--
pmp000593	C27H30O15	Luteolin-7-O-rutinoside	Flavonoids	Flavonoid	3563-98-2	B	11600	8410	14800	137000	37000	6940	0.681934	5.19793	2.37794	insig	--	--
Lmjp002867	C27H30O15	Kaempferol-3-O-neohesperidoside	Flavonoids	Flavonols	32602-81-6	B	40800	31200	50400	386000	121000	21700	0.62729	4.31944	2.11085	insig	--	--
Lmjp002596	C26H28O16	Quercetin-3-O-xylosyl(1→2)glucoside*	Flavonoids	Flavonols	-	B	3370	6730	9	608000	13000	11800	0.867844	62.5977	5.96804	insig	C12637	ko00944
Hmbp001825	C26H28O16	Quercetin-3-O-sambubioside*	Flavonoids	Flavonols	83048-35-5	B	6540	5640	7440	605000	19300	19600	0.922117	32.8186	5.03644	insig	--	--
pmb3002	C28H32O15	Chrysoeriol-7-O-rutinoside	Flavonoids	Flavonoid	-	B	9	9	9	46600	5370	8450	1.30087	2237.78	11.1279	up	--	--
mws0059	C27H30O16	Quercetin-3-O-rutinoside (Rutin)*	Flavonoids	Flavonols	153-18-4	A	111000	72400	149000	3770000	481000	462000	1.10122	14.1787	3.82565	up	C05625	ko00944,ko01100,ko01110
pmn001583	C27H30O16	Quercetin-3-O-robinobioside*	Flavonoids	Flavonols	52525-35-6	A	139000	88300	190000	4790000	601000	614000	1.10571	14.3901	3.84701	up	--	--
Lmpp003662	C30H27O14+	Delphinidin-3-O-(6''-O-p-coumaroyl)glucoside	Flavonoids	Anthocyanins	-	B	239000	145000	333000	7310000	1020000	1010000	1.10856	13.0265	3.70338	up	C16370	ko00942
mws4134	C20H32N6O12S2	Oxiglutatione	Amino acids and derivatives	Amino acids and derivatives	27025-41-8	A	613000	725000	500000	130000	420000	292000	1.01967	0.458107	-1.12624	down	C00127	ko00480,ko01100
HJAP120	C28H32O16	Rhamnetin-3-O-Rutinoside*	Flavonoids	Flavonoid	-	B	16300	9140	23500	648000	107000	81100	1.14573	17.0842	4.09459	up	--	--
Lmhp003217	C28H32O16	2'-Hydoxy,5-methoxyGenistein-O-rhamnosyl-glucoside*	Flavonoids	Isoflavones	-	B	20800	10800	30800	654000	102000	79000	1.10154	13.3814	3.74216	up	--	--
Lmmp002463	C28H32O16	Sexangularetin-3-O-glucoside-7-O-rhamnoside*	Flavonoids	Flavonols	-	B	16100	7580	24600	612000	110000	72700	1.13404	16.4602	4.04091	up	--	--
Hmcp001578	C28H32O17	Isorhamnetin-3,7-O-diglucoside	Flavonoids	Flavonols	6758-51-6	B	46100	24000	68200	27300	14400	12300	1.00628	0.390456	-1.35677	down	--	--
pmb2653	C24H42O20	D(+)-Melezitose O-rhamnoside	Others	Saccharides and Alcohols	-	A	987000	1200000	771000	949000	533000	249000	0.836255	0.585193	-0.773016	insig	--	--
pmb0530	C21H27N7O14P2	Nicotinic acid adenine dinucleotide	Nucleotides and derivatives	Nucleotides and derivatives	53-84-9	A	448000	532000	363000	241000	440000	353000	0.739445	0.769918	-0.377223	insig	C00003	ko00190,ko00730,ko00760,ko01100
mws4163	C24H42O21	Nystose*	Others	Saccharides and Alcohols	13133-07-8	B	16400	17900	14800	41100	7950	9200	0.155199	1.18635	0.246535	insig	--	--
mws1593	C24H42O21	D-Maltotetraose*	Others	Saccharides and Alcohols	34612-38-9	B	24100	34100	14000	6500	3180	823	1.13381	0.145471	-2.7812	down	C02052	--
pmp001275	C31H61O14N	3-Hydroxypropyl palmitate glc-glucosamine	Alkaloids	Alkaloids	-	A	693000	879000	506000	537000	546000	368000	0.862805	0.698268	-0.518148	insig	--	--
pmp001276	C33H56O14	1-Linolenoyl-rac-glycerol-diglucoside	Lipids	Free fatty acids	-	B	1160000	1550000	765000	959000	884000	802000	0.647515	0.761151	-0.393745	insig	--	--
Lmhp008744	C33H56O14	1-α-Linolenoyl-glycerol-2,3-di-O-glucoside*	Lipids	Glycerol ester	-	B	17000	23900	10100	8510	16300	7290	0.736807	0.629412	-0.667924	insig	--	--
Lmhp008513	C33H56O14	2-α-Linolenoyl-glycerol-1,3-di-O-glucoside*	Lipids	Glycerol ester	-	B	51200	59400	43100	52100	62300	37900	0.0875216	0.990891	-0.0132012	insig	--	--
Lmyn005812	C33H56O14	Gingerglycolipid A*	Lipids	Glycerol ester	145937-22-0	A	1860000	2090000	1640000	2470000	2380000	1630000	0.539073	1.15921	0.213146	insig	--	--
HJN102	C34H30O15	3,4,5-Tricaffeoylquinic acid	Phenolic acids	Phenolic acids	86632-03-3	B	30600	39500	21700	99500	63100	67900	1.18932	2.51089	1.3282	up	--	--
pmp001271	C33H58O14	1-Linoleoyl-sn-glycerol-diglucoside*	Lipids	Free fatty acids	-	A	32700	40100	25400	11500	18100	13900	1.20397	0.442974	-1.17471	down	--	--
Lmhp009190	C33H58O14	2-Linoleoylglycerol-1,3-di-O-glucoside*	Lipids	Glycerol ester	-	A	109000	133000	85300	144000	95000	111000	0.247706	1.06936	0.0967413	insig	--	--
pmn001369	C32H42O17	1-Hydroxypineolin Diglucoside	Lignans and Coumarins	Lignans	-	B	17000	15100	18900	65900	39900	58800	1.27214	3.22745	1.6904	up	--	--
Lmyp005645	C36H28O15	Amentoflavone-7''-O-glucoside	Flavonoids	Biflavones	-	B	2450	3080	1830	4310	3550	6520	1.07828	1.9538	0.966286	insig	--	--
pmn001368	C32H44O17	Olivil-4,4'-Di-O-glucoside	Lignans and Coumarins	Lignans	-	B	259000	174000	345000	218000	207000	208000	0.511462	0.813625	-0.297565	insig	--	--
pme2651	C21H28N7O17P3	NADP (Nicotinamide adenine dinucleotide phosphate)	Nucleotides and derivatives	Nucleotides and derivatives	53-59-8	B	135000	159000	111000	69500	112000	119000	0.819828	0.741975	-0.430557	insig	C00006	ko00195,ko00480,ko00760,ko01100
Hmbn003771	C40H60O15	Cynanoside C	Others	Others	-	B	8600	13700	3460	4080	11000	5910	0.19376	0.814829	-0.29543	insig	--	--
pmp001173	C42H51N9O12	Lyciumin A	Alkaloids	Alkaloids	125708-06-7	B	2930	3390	2470	22600	24600	10800	1.26398	6.59841	2.72212	up	--	--
Lmmn005092	C47H72O20	Medicagenic acid-3-O-glucuronide-28-O-rhamnosyl(1,2)-arabinoside	Terpenoids	Triterpene Saponin	-	B	13000	14400	11500	24600	21600	29600	1.25289	1.94859	0.962428	insig	--	--
mws1592	C48H76O19	Ginsenoside Ro	Terpenoids	Triterpene Saponin	34367-04-9	A	20100	24300	15800	69300	77700	134000	1.2616	4.66777	2.22273	up	C17543	--
Lmmn005003	C52H80O24	Medicagenic acid-3-O-glucuronide-28-O-xylosyl(1,4)-rhamnosyl(1,2)-arabinoside	Terpenoids	Triterpene Saponin	128192-15-4	B	1550	1960	1130	6150	27100	6450	1.16421	8.55603	3.09694	up	--	--
HJN097	C54H86O25	Azukisaponin VI	Terpenoids	Triterpene Saponin	82801-39-6	B	6010	8200	3820	8080	11600	5400	0.610113	1.39101	0.476138	insig	--	--

## Sheet: SD3
Supplementary Data3. The genes involved in the biosynthesis of coumarins, lignins and lignans.
Gene Name	Gene ID	KO terms
PAL phenylalanine ammonia lyase	As01G00979	K10775
	As03G01935	K10775
	As04G06423	K10775
	As07G04278	K10775
	As08G05370	K10775
C4H cinnamate 4-hydroxylase	As04G02147	K00487
	As11G04681	K00487
4CL 4-coumarate: coenzyme A ligase	As01G04728	K01904
	As03G04942	K01904
	As04G01834	K01904
	As05G08615	K01904
	As07G02462	K01904
CHS chalcone synthase	As04G01070	K00660
	As06G00093	K00660
	As06G00094	K00660
	As08G03181	K00660
CCR cinnamoyl CoA reductase	As01G04683	K09753
	As07G00695	K09753
	As07G02431	K09753
	As11G00338	K09753
HCT hydroxycinnamoyl CoA shikimate/quinate hydroxycinnamoyl transferase	As01G04704	K13065
	As03G03484	K13065
	As03G05317	K13065
	As04G00567	K13065
	As04G05762	K13065
	As05G00600	K13065
	As05G00850	K13065
	As05G00851	K13065
	As05G00853	K13065
	As07G00990	K13065
	As07G03439	K13065
	As07G03442	K13065
	As09G03704	K13065
	As09G05943	K13065
	As10G03795	K13065
	As10G04016	K13065
	As10G04966	K13065
	As10G04967	K13065
C3'H cinnamoyl ester 3′-hydroxylase	As03G05549	K09754
	As07G04803	K09754
CSE caffeoyl shikimic acid esterase	As01G04583	K18368
	As07G02351	K18368
	As09G05869	K18368
F5H Ferulate 5‐hydroxylase	As01G05286	K09755
	As07G02648	K09755
	As09G05225	K09755
CAD1 cinnamyl alcohol dehydrogenase	As04G02352	K00083
	As07G00342	K00083
	As08G00267	K00083
	As08G00268	K00083
	As08G02178	K00083
	As08G05125	K00083
CAD2 cinnamyl alcohol dehydrogenase	As01G00146	K22395
	As01G00147	K22395
	As01G00424	K22395
	As01G00426	K22395
	As02G00115	K22395
	As02G00776	K22395
	As02G03057	K22395
	As02G03058	K22395
	As02G03066	K22395
	As02G03070	K22395
	As02G03074	K22395
	As02G03077	K22395
	As03G00568	K22395
	As03G00733	K22395
	As03G02724	K22395
	As03G02725	K22395
	As03G04307	K22395
	As03G04308	K22395
	As03G04314	K22395
	As03G04321	K22395
	As03G04322	K22395
	As03G04325	K22395
	As04G02790	K22395
	As04G02797	K22395
	As04G02798	K22395
	As05G00713	K22395
	As05G00722	K22395
	As05G07412	K22395
	As06G01661	K22395
	As06G01673	K22395
	As06G02618	K22395
	As06G02624	K22395
	As07G04924	K22395
	As07G04926	K22395
	As07G05869	K22395
	As08G01891	K22395
	As08G02884	K22395
	As08G05926	K22395
	As08G05929	K22395
	As08G05930	K22395
	As10G01414	K22395
	As10G01415	K22395
	As10G01416	K22395
	As11G02897	K22395
	As11G02970	K22395
	As11G02977	K22395
	As11G02981	K22395
	As11G03141	K22395
	As11G03142	K22395
	As11G04146	K22395
	As11G04871	K22395
	As11G04873	K22395
CCoAOMT caffeoyl-CoA O-methyltransferase	As07G00282	-
	As03G00936	-
	As06G02454	-
	As02G00647	-
	As06G00767	-
COMT caffeate O-methyltransferase	As10G02336	-
	As08G03454	-
	As04G05280	-
BMT Bergaptol O-methyltransferase	As04G01072	-
	As09G00410	-
	As09G00412	-
OMT O-methyl-transferase	As01G02964	-
	As02G01961	-
	As03G00483	-
	As04G02328	-
	As04G02364	-
	As05G00116	-
	As05G00117	-
	As05G04103	-
	As08G05249	-
	As10G01728	-
	As10G01735	-
	As10G01733	-
	As10G01732	-
	As04G01040	-
	As05G00118	-
	As08G05248	-
	As05G00119	-
	As05G03565	-
	As01G02062	-
	As07G01693	-
COSY (coumarin synthase)	As11G03618	-
C2’H Cinnamic acid 2′-hydroxylase	As11G04374	-
	As11G04370	-
	As11G04369	-
	As11G04357	-
	As11G04362	-
	As11G04359	-
	As11G04355	-
	As11G04361	-
F6’H feruloyl-CoA 6′-hydroxylase	As07G03292	-
	As07G03293	-
	As01G00411	-
	As01G00408	-
	As01G00406	-
	As01G00407	-
	As01G00410	-
	As01G00409	-
	As01G00412	-
PLR pinoresinol-lariciresinol reductase	As10G04707	-
	As03G04922	-
	As10G04711	-
SIRD Secoisolariciresinol dehydrogenase	As08G01715	-
	As08G00758	-
UGT74 UDP-glycosyltransferase	As04G00947	-
	As06G01827	-
	As06G01863	-
CYP71AJ	As02G00726	-
	As02G00727	-
	As02G00725	-
	As02G00724	-
	As01G05547	-
	As01G05548	-
	As04G04540	-
	As01G02641	-
	As01G05540	-
	As01G05542	-
	As01G05541	-
	As01G05539	-
	As01G05545	-
	As04G04982	-
CYP71AZ	As04G05119	-
	As04G05125	-
	As11G03934	-
	As05G09485	-
	As05G09482	-
DIR plant dirigent protein	As11G04468	-
	As03G03309	-
	As11G04467	-
CYP82C4	As09G04552	-
	As10G01458	-
	As02G01021	-
	As03G00830	-
	As01G04259	-
	As02G01022	-
	As04G05035	-
	As09G05973	-

## Sheet: SD4
Supplementary Data4. The gene numbers of inferred terpenoid backbone biosynthesis pathway (map00900) related genes in A. sinensis (QH), A. sinensis (GS) and other 8 related species annotated using KEGG database.
Gene name	KO term	total	Ansi	Anpp	Cosa	Apgr	Daca	Pano	Soly	Potr	Arth	Vivi	annoation
HMGR	K00021	37	3	3	4	5	3	4	4	6	2	3	hydroxymethylglutaryl-CoA reductase (NADPH) [EC:1.1.1.34]
DXR	K00099	15	1	1	2	2	1	3	1	2	1	1	1-deoxy-D-xylulose-5-phosphate reductoisomerase [EC:1.1.1.267]
-	K00587	23	3	3	2	3	2	2	1	2	2	3	protein-S-isoprenylcysteine O-methyltransferase [EC:2.1.1.100]
AACT	K00626	25	1	2	4	3	2	3	3	2	2	3	acetyl-CoA C-acetyltransferase [EC:2.3.1.9]
FPPS	K00787	17	1	1	3	1	1	2	3	2	2	1	farnesyl diphosphate synthase [EC:2.5.1.1 2.5.1.10]
MK	K00869	12	1	1	1	1	1	1	1	3	1	1	mevalonate kinase [EC:2.7.1.36]
CMK	K00919	10	1	1	1	1	1	0	1	2	1	1	4-diphosphocytidyl-2-C-methyl-D-erythritol kinase [EC:2.7.1.148]
PMK	K00938	21	4	2	3	1	2	3	2	2	1	1	phosphomevalonate kinase [EC:2.7.4.2]
MCT	K00991	16	2	2	3	2	2	1	1	1	1	1	2-C-methyl-D-erythritol 4-phosphate cytidylyltransferase [EC:2.7.7.60]
MPDC	K01597	14	1	1	1	1	1	1	3	2	2	1	diphosphomevalonate decarboxylase [EC:4.1.1.33]
HMGS	K01641	28	2	2	5	2	1	3	3	3	1	6	hydroxymethylglutaryl-CoA synthase [EC:2.3.3.10]
DXS	K01662	66	6	5	11	6	4	14	3	8	3	6	1-deoxy-D-xylulose-5-phosphate synthase [EC:2.2.1.7]
MDS	K01770	12	1	1	1	1	1	2	1	2	1	1	2-C-methyl-D-erythritol 2,4-cyclodiphosphate synthase [EC:4.6.1.12]
IPPI	K01823	13	1	1	0	1	1	2	2	1	2	2	isopentenyl-diphosphate Delta-isomerase [EC:5.3.3.2]
HDS	K03526	23	4	2	5	2	2	3	1	2	1	1	(E)-4-hydroxy-3-methylbut-2-enyl-diphosphate synthase [EC:1.17.7.1 1.17.7.3]
HDR	K03527	24	4	5	2	3	3	2	1	2	1	1	4-hydroxy-3-methylbut-2-en-1-yl diphosphate reductase [EC:1.17.7.4]
-	K05356	22	2	2	3	2	2	2	1	5	2	1	all-trans-nonaprenyl-diphosphate synthase [EC:2.5.1.84 2.5.1.85]
-	K05906	11	1	1	1	1	2	0	1	2	1	1	prenylcysteine oxidase / farnesylcysteine lyase [EC:1.8.3.5 1.8.3.6]
-	K05954	10	1	1	1	1	1	1	1	1	1	1	protein farnesyltransferase subunit beta [EC:2.5.1.58]
-	K05955	12	1	1	1	1	1	3	1	1	1	1	protein farnesyltransferase/geranylgeranyltransferase type-1 subunit alpha [EC:2.5.1.58 2.5.1.59]
-	K06013	17	2	2	2	2	2	2	1	2	1	1	STE24 endopeptidase [EC:3.4.24.84]
-	K06981	10	1	1	1	1	1	1	1	1	1	1	isopentenyl phosphate kinase [EC:2.7.4.26]
-	K08658	9	0	1	1	1	1	1	1	1	1	1	prenyl protein peptidase [EC:3.4.22.-]
-	K10960	22	2	2	2	2	2	2	2	5	1	2	geranylgeranyl diphosphate/geranylgeranyl-bacteriochlorophyllide a reductase [EC:1.3.1.83 1.3.1.111]
-	K11778	98	12	15	11	10	10	7	8	9	11	5	ditrans,polycis-polyprenyl diphosphate synthase [EC:2.5.1.87]
-	K12742	55	5	5	11	10	5	1	4	6	1	7	isoprene synthase [EC:4.2.3.27]
GGPPS	K13789	75	6	6	8	7	8	9	7	7	12	5	geranylgeranyl diphosphate synthase, type II [EC:2.5.1.1 2.5.1.10 2.5.1.29]
GPPS	K14066	14	1	1	1	2	2	1	1	2	1	2	geranyl diphosphate synthase [EC:2.5.1.1]
-	K15889	25	2	2	3	2	2	3	2	4	3	2	prenylcysteine alpha-carboxyl methylesterase [EC:3.1.1.-]
-	K15891	35	3	3	3	3	5	3	3	6	3	3	NAD+-dependent farnesol dehydrogenase [EC:1.1.1.354]
-	K15892	18	2	2	2	2	2	1	1	3	1	2	farnesol kinase [EC:2.7.1.216]
Abbreviation: Ansi: A. sinensis (QH); Anpp: A. sinensis (GS); Cosa: Coriandrum sativum; Apgr: Apium graveolens; Daca: Daucus carota; Pano: Panax notoginseng; Soly: Solanum lycopersicum; Potr: Populus trichocarpa; Arth: Arabidopsis thaliana; Vivi: Vitis vinifera.

## Sheet: SD5
Supplementary Data5. Seeds sequences or KEGG annotation information used for gene identification.
#gene_names	Abbivations	Accession_ID or KO numbers	Organism	Functions	Reference
AmBMT	OMT	AAR24096.2	Ammi majus		https://www.frontiersin.org/articles/10.3389/fpls.2016.00722/full
HvOMT	OMT	CAA54616	Hordeum vulgare
MsChOMT	OMT	AAB48059	M. sativa
MsCOMT	OMT	AAB46623	M. sativa
GlBMT	OMT	BAF81987.1	Glehnia littoralis
AdBMT	OMT	AEO21927.1	Angelica dahurica
AtOMT	OMT	NP_195242.1
CaOMT1	OMT	Q9FQY8.2	Capsicum annuum
NtOMT	OMT	CAA52461.1	Nicotiana tabacum
CaFOMT	OMT	Q42653.1	Chrysosplenium americanum
CbIEMT	OMT	O04385.2	Clarkia breweri
EgCOMT	OMT	P46484.1	Eucalyptus gunnii
CjOMT1	OMT	Q39522.1	Coptis japonica
PsOMT1	OMT	O24305.1	Pisum sativum
PdCOMT	OMT	Q43609.1	Prunus dulcis
PpOMT	OMT	BAA86059.1	Pyrus pyrifolia
MsIOMT	OMT	O22309.1	M. sativa
ObCOMT	OMT	Q9XGW0.1	Ocimum basilicum
PrOMT	OMT	AAD24001.1	Pinus radiata
PaOMT1	OMT	AAB71213.1	Prunus armeniaca
TaOMT1	OMT	AAD10485.1	Triticum aestivum
ZvCOMT	OMT	Q43239.1	Zinnia violacea
COMTS_KITPR	OMT	A0A4P8DY91.1	Kitagawia praeruptora	Xanthotoxiol O-methyltransferase; Esculetin O-methyltransferase;
BMT_KITPR	OMT	A0A166U5H3.1	Kitagawia praeruptora	Bergaptol O-methyltransferase
BMT_AMMMJ	OMT	Q6T1F6.1	Ammi majus	Bergaptol O-methyltransferase
CmOMT1	OMT	CmOMT1	Cnidium monnieri		https://pubs.acs.org/doi/pdf/10.1021/acs.jnatprod.2c00410
CmOMT2	OMT	CmOMT2	Cnidium monnieri
CaOMT	OMT	AWH62809.1	C. acuminata OMT
VvOMT	OMT	AGK93045.1	V. vinifera OMT
PpOMT1	OMT	AJD20228.1	P. peltatum OMT
CbOMT1	OMT	QAX90926.1	C. bungee OMT
CbOMT	OMT	AAB71141.1	C. breweri OMT
ShOMT	OMT	ALG05120.1	S. hexandrum OMT
EcOMT	OMT	BAM37634.1	E. californica OMT
PsOMT	OMT	AFK73711.1	P. somniferum OMT
IhOMT	OMT	BAF36052.1	I. hollandica OMT
HlOMT	OMT	ABZ89565.1	H. lupulus OMT
ObOMT	OMT	Q93WU3.1	O. basilicum OMT
TaOMT	OMT	Q84N28.1	T. aestivum OMT1
PaOMT	OMT	ACL13527.1	P. anisum OMT
PtOMT	OMT	O65922.1	P. trichocarpa OMT
SrOMT	OMT	BAO31651.1	S. radiatum OMT
SbOMT	OMT	AAL57301.1	S. bicolor OMT
CjOMT	OMT	BAB08004.1	C. japonica OMT
SdOMT	OMT	QCF60519.1	S. dorisiana OMT
AcOMT	OMT	BBE32342.1	A. calamus OMT
LrOMT	OMT	QEP29044.1	L. radiata OMT
HmOMT	OMT	QCG81601.1	H. mnioides OMT
MeOMT	OMT	QCG81600.1	M. emarginata OMT
MiOMT	OMT	AMD33568.1	M. indica OMT
CdOMT	OMT	BAU51795.1	C. depressa OMT
CtOMT	OMT	BAQ21905.1	C. tinctorius OMT
VpOMT	OMT	AEF97347.1	V. pseudoreticulata OMT
CiOMT	OMT	BAJ05388.1	C. ipecacuanha OMT
ScOMT	OMT	AAO23335.1	S. cereale OMT
TtOMT	OMT	AAD29845.1	T. tuberosum OMT
CrOMT	OMT	AAM97498.1	C. roseus OMT
PdOMT	OMT	CAA11131.1	P. dulcis OMT
HvOMT2	OMT	BAC54275.1	H. vulgare OMT
PpOMT2	OMT	ANA75355.1	P. praeruptorum OMT
LpOMT	OMT	AAD10253.1	L. perenne OMT
AtF3H	F3H	NP_190692.1	Arabidopsis thaliana		https://www.mdpi.com/1420-3049/27/10/3341#app1-molecules-27-03341
GbF3H	F3H	BAJ17667.1	Gynura bicolor
NtF3H	F3H	AAC15414.1	Nicotiana tabacum
GmF3H	F3H	ACM62745.1	Garcinia mangostana
GhF3H	F3H	ABA01482.1	Gossypium hirsutum
CsF3H	F3H	AAT68774.1	Camellia sinensis
CmF3H	F3H	ACR77526.1	Citrus maxima
VvF3H	F3H	NP_001268034	Vitis vinifera
MazsF3H	F3H	UXQ84672.1	morus alba
AmF3H	F3H	AAX21539.1	Ammi majus		https://link.springer.com/article/10.1007/s11103-017-0650-4#Sec22
IbF6'H1	C2F6H	BAL22344.1	Ipomoea batatas
IbC2'H	C2F6H	BAL22347.1	Ipomoea batatas
RgC2'H2	C2F6H	ADV77970.1	Ruta graveolens
PpC2'H	C2F6H	ASR80916.1	Peucedanum praeruptorum
PsC2'H	C2F6H	APP94171.1	Pastinaca sativa
GmF6'H1	C2F6H	AHY03267.1	Glycine max
CtF6'H	C2F6H	WCP86768.1	Clematis terniflora	feruloyl-CoA 6'-hydroxylase;	https://www.sciencedirect.com/science/article/abs/pii/S0981942823000499?via%3Dihub
AtF6'H1	C2F6H	NP_187970	Arabidopsis thaliana	feruloyl-CoA 6′-hydroxylase; At3g13610; Feruloyl-CoA 6'-hydroxylase (F6'H), a 2-oxoglutarate dependent dioxygenase (2OGD), catalyzes a pivotal step in the biosynthesis of a simple coumarin scopoletin;	https://www.ncbi.nlm.nih.gov/pmc/articles/PMC4438608/
AtF6'H2	C2F6H	NP_175925	Arabidopsis thaliana	feruloyl-CoA 6′-hydroxylase; AT1G55290	https://onlinelibrary.wiley.com/doi/10.1111/j.1365-313X.2011.04879.x
AtCOSY	COSY	NP_174189.1	Arabidopsis thaliana	A Omega-hydroxypalmitate O-feruloyl transferase, Coumarin Synthase; AT1G28680	https://www.ncbi.nlm.nih.gov/pmc/articles/PMC9898226/
GmCOSY	COSY	XP_003541712.1	Glycine max
StCOSY	COSY	KAH0704856.1	Solanum tuberosum (potato)
SbCOSY	COSY	XP_002437857.1	Sorghum bicolor (sorghum)
ScDIR	DIR	ADR30610.1	S. chinensis		https://www.sciencedirect.com/science/article/pii/S002192582062734X?via%3Dihub
FiDIR	DIR	AAF25357.1	F. intermedia
TpDIR5	DIR	AAF25363.1	Thuja plicata
TpDIR8	DIR	AAF25366.1	Thuja plicata
AtDIR5	DIR	NP_176598.1	Arabidopsis thaliana
AtDIR6	DIR	NP_194100.1	Arabidopsis thaliana
LuDIR1	DIR	AJI77519.1	Linum usitatissimum
LuDIR2	DIR	AJI77522.1	Linum usitatissimum
LuDIR3	DIR	AJI77523.1	Linum usitatissimum
LuDIR4	DIR	AJI77524.1	Linum usitatissimum
LuDIR5	DIR	AJI77521.1	Linum usitatissimum
LuDIR6	DIR	AJI77520.1	Linum usitatissimum
LuUGT74	UGT	AGD95005.1	Linum usitatissimum	lignan glucosyltransferase; The cDNA encoding a (+)-secoisolariciresinol glucosyltransferase (UGT74S1) was identified in seeds of Linum usitatissimum, cloned, recombinant expressed and purified in E. coli and biochemically characterized. It could be shown that the UDP-glucose dependent (+)-secoisolariciresinol glucosyltransferase could catalyze the sequential glucosylation of (+)-secoisolaricires…
