# Supplementary material for: Integrating genomic and multiomic data for Angelica sinensis provides insights into the evolution and biosynthesis of pharmaceutically bioactive compounds
Source: Commun Biol. 2023 Nov 24;6:1198. doi: 10.1038/s42003-023-05569-5 (PMC10674023; doi:10.1038/s42003-023-05569-5)
Supplement: Supplementary file 5 — Supplementary Data 6 [file 42003_2023_5569_MOESM5_ESM.xlsx]

## Sheet: Fig1 c-a
SNP density and distribution identified between A. sinensis (GS) and A. sinensis (QH)
chr	start	end	numbers
Chr01	1	1000000	494
Chr01	1000000	2000000	524
Chr01	2000000	3000000	436
Chr01	3000000	4000000	220
Chr01	4000000	5000000	1926
Chr01	5000000	6000000	764
Chr01	6000000	7000000	679
Chr01	7000000	8000000	579
Chr01	8000000	9000000	5076
Chr01	9000000	10000000	434
Chr01	10000000	11000000	248
Chr01	11000000	12000000	632
Chr01	12000000	13000000	1580
Chr01	13000000	14000000	561
Chr01	14000000	15000000	179
Chr01	15000000	16000000	429
Chr01	16000000	17000000	436
Chr01	17000000	18000000	505
Chr01	18000000	19000000	673
Chr01	19000000	20000000	1043
Chr01	20000000	21000000	209
Chr01	21000000	22000000	1021
Chr01	22000000	23000000	1154
Chr01	23000000	24000000	388
Chr01	24000000	25000000	1075
Chr01	25000000	26000000	498
Chr01	26000000	27000000	13
Chr01	27000000	28000000	123
Chr01	28000000	29000000	28
Chr01	29000000	30000000	3174
Chr01	30000000	31000000	401
Chr01	31000000	32000000	296
Chr01	32000000	33000000	254
Chr01	33000000	34000000	48
Chr01	34000000	35000000	156
Chr01	35000000	36000000	367
Chr01	36000000	37000000	45
Chr01	37000000	38000000	72
Chr01	38000000	39000000	735
Chr01	39000000	40000000	88
Chr01	40000000	41000000	50
Chr01	41000000	42000000	93
Chr01	42000000	43000000	61
Chr01	43000000	44000000	32
Chr01	44000000	45000000	966
Chr01	45000000	46000000	127
Chr01	46000000	47000000	60
Chr01	47000000	48000000	345
Chr01	48000000	49000000	46
Chr01	49000000	50000000	452
Chr01	50000000	51000000	57
Chr01	51000000	52000000	646
Chr01	52000000	53000000	54
Chr01	53000000	54000000	47
Chr01	54000000	55000000	41
Chr01	55000000	56000000	195
Chr01	56000000	57000000	2033
Chr01	57000000	58000000	28
Chr01	58000000	59000000	514
Chr01	59000000	60000000	42
Chr01	60000000	61000000	64
Chr01	61000000	62000000	2900
Chr01	62000000	63000000	1515
Chr01	63000000	64000000	33
Chr01	64000000	65000000	453
Chr01	65000000	66000000	789
Chr01	66000000	67000000	210
Chr01	67000000	68000000	100
Chr01	68000000	69000000	153
Chr01	69000000	70000000	36
Chr01	70000000	71000000	72
Chr01	71000000	72000000	55
Chr01	72000000	73000000	41
Chr01	73000000	74000000	39
Chr01	74000000	75000000	50
Chr01	75000000	76000000	38
Chr01	76000000	77000000	36
Chr01	77000000	78000000	41
Chr01	78000000	79000000	30
Chr01	79000000	80000000	33
Chr01	80000000	81000000	40
Chr01	81000000	82000000	51
Chr01	82000000	83000000	33
Chr01	83000000	84000000	41
Chr01	84000000	85000000	247
Chr01	85000000	86000000	54
Chr01	86000000	87000000	948
Chr01	87000000	88000000	43
Chr01	88000000	89000000	50
Chr01	89000000	90000000	34
Chr01	90000000	91000000	94
Chr01	91000000	92000000	49
Chr01	92000000	93000000	17
Chr01	93000000	94000000	30
Chr01	94000000	95000000	177
Chr01	95000000	96000000	356
Chr01	96000000	97000000	38
Chr01	97000000	98000000	24
Chr01	98000000	99000000	21
Chr01	99000000	100000000	34
Chr01	100000000	101000000	49
Chr01	101000000	102000000	31
Chr01	102000000	103000000	30
Chr01	103000000	104000000	33
Chr01	104000000	105000000	40
Chr01	105000000	106000000	61
Chr01	106000000	107000000	50
Chr01	107000000	108000000	122
Chr01	108000000	109000000	35
Chr01	109000000	110000000	116
Chr01	110000000	111000000	58
Chr01	111000000	112000000	340
Chr01	112000000	113000000	515
Chr01	113000000	114000000	425
Chr01	114000000	115000000	1171
Chr01	115000000	116000000	866
Chr01	116000000	117000000	1549
Chr01	117000000	118000000	582
Chr01	118000000	119000000	149
Chr01	119000000	120000000	62
Chr01	120000000	121000000	21
Chr01	121000000	122000000	33
Chr01	122000000	123000000	71
Chr01	123000000	124000000	135
Chr01	124000000	125000000	1106
Chr01	125000000	126000000	813
Chr01	126000000	127000000	817
Chr01	127000000	128000000	177
Chr01	128000000	129000000	1206
Chr01	129000000	130000000	749
Chr01	130000000	131000000	560
Chr01	131000000	132000000	412
Chr01	132000000	133000000	170
Chr01	133000000	134000000	430
Chr01	134000000	135000000	410
Chr01	135000000	136000000	494
Chr01	136000000	137000000	399
Chr01	137000000	138000000	348
Chr01	138000000	139000000	274
Chr01	139000000	140000000	833
Chr01	140000000	141000000	790
Chr01	141000000	142000000	427
Chr01	142000000	143000000	454
Chr01	143000000	144000000	1107
Chr01	144000000	145000000	729
Chr01	145000000	146000000	309
Chr01	146000000	147000000	35
Chr01	147000000	148000000	92
Chr01	148000000	149000000	459
Chr01	149000000	150000000	1103
Chr01	150000000	151000000	3017
Chr01	151000000	152000000	551
Chr01	152000000	153000000	1115
Chr01	153000000	154000000	438
Chr01	154000000	155000000	1075
Chr01	155000000	156000000	276
Chr01	156000000	157000000	37
Chr01	157000000	158000000	108
Chr01	158000000	159000000	32
Chr01	159000000	160000000	41
Chr01	160000000	161000000	155
Chr01	161000000	162000000	160
Chr01	162000000	163000000	1235
Chr01	163000000	164000000	86
Chr01	164000000	165000000	249
Chr01	165000000	166000000	160
Chr01	166000000	167000000	563
Chr01	167000000	168000000	51
Chr01	168000000	169000000	202
Chr01	169000000	170000000	222
Chr01	170000000	171000000	29
Chr01	171000000	172000000	38
Chr01	172000000	173000000	194
Chr01	173000000	174000000	849
Chr01	174000000	175000000	812
Chr01	175000000	176000000	363
Chr01	176000000	177000000	44
Chr01	177000000	178000000	78
Chr01	178000000	179000000	20
Chr01	179000000	180000000	114
Chr01	180000000	181000000	121
Chr01	181000000	182000000	442
Chr01	182000000	183000000	102
Chr01	183000000	184000000	425
Chr01	184000000	185000000	547
Chr01	185000000	186000000	360
Chr01	186000000	187000000	149
Chr01	187000000	188000000	985
Chr01	188000000	189000000	305
Chr01	189000000	190000000	2446
Chr01	190000000	191000000	514
Chr01	191000000	192000000	1064
Chr01	192000000	193000000	261
Chr01	193000000	193656776	35
Chr02	1	1000000	276
Chr02	1000000	2000000	670
Chr02	2000000	3000000	917
Chr02	3000000	4000000	447
Chr02	4000000	5000000	783
Chr02	5000000	6000000	750
Chr02	6000000	7000000	534
Chr02	7000000	8000000	271
Chr02	8000000	9000000	142
Chr02	9000000	10000000	511
Chr02	10000000	11000000	476
Chr02	11000000	12000000	94
Chr02	12000000	13000000	251
Chr02	13000000	14000000	64
Chr02	14000000	15000000	198
Chr02	15000000	16000000	54
Chr02	16000000	17000000	65
Chr02	17000000	18000000	26
Chr02	18000000	19000000	411
Chr02	19000000	20000000	2173
Chr02	20000000	21000000	72
Chr02	21000000	22000000	1166
Chr02	22000000	23000000	691
Chr02	23000000	24000000	295
Chr02	24000000	25000000	883
Chr02	25000000	26000000	1601
Chr02	26000000	27000000	845
Chr02	27000000	28000000	585
Chr02	28000000	29000000	164
Chr02	29000000	30000000	351
Chr02	30000000	31000000	271
Chr02	31000000	32000000	482
Chr02	32000000	33000000	476
Chr02	33000000	34000000	302
Chr02	34000000	35000000	365
Chr02	35000000	36000000	652
Chr02	36000000	37000000	1000
Chr02	37000000	38000000	753
Chr02	38000000	39000000	431
Chr02	39000000	40000000	575
Chr02	40000000	41000000	431
Chr02	41000000	42000000	577
Chr02	42000000	43000000	1283
Chr02	43000000	44000000	1848
Chr02	44000000	45000000	537
Chr02	45000000	46000000	653
Chr02	46000000	47000000	773
Chr02	47000000	48000000	537
Chr02	48000000	49000000	426
Chr02	49000000	50000000	255
Chr02	50000000	51000000	227
Chr02	51000000	52000000	541
Chr02	52000000	53000000	106
Chr02	53000000	54000000	1673
Chr02	54000000	55000000	131
Chr02	55000000	56000000	313
Chr02	56000000	57000000	1557
Chr02	57000000	58000000	570
Chr02	58000000	59000000	105
Chr02	59000000	60000000	52
Chr02	60000000	61000000	428
Chr02	61000000	62000000	556
Chr02	62000000	63000000	368
Chr02	63000000	64000000	79
Chr02	64000000	65000000	49
Chr02	65000000	66000000	47
Chr02	66000000	67000000	184
Chr02	67000000	68000000	54
Chr02	68000000	69000000	170
Chr02	69000000	70000000	799
Chr02	70000000	71000000	688
Chr02	71000000	72000000	468
Chr02	72000000	73000000	2650
Chr02	73000000	74000000	2604
Chr02	74000000	75000000	339
Chr02	75000000	76000000	124
Chr02	76000000	77000000	119
Chr02	77000000	78000000	96
Chr02	78000000	79000000	122
Chr02	79000000	80000000	55
Chr02	80000000	81000000	41
Chr02	81000000	82000000	116
Chr02	82000000	83000000	176
Chr02	83000000	84000000	157
Chr02	84000000	85000000	88
Chr02	85000000	86000000	137
Chr02	86000000	87000000	461
Chr02	87000000	88000000	264
Chr02	88000000	89000000	37
Chr02	89000000	90000000	27
Chr02	90000000	91000000	46
Chr02	91000000	92000000	277
Chr02	92000000	93000000	1095
Chr02	93000000	94000000	1523
Chr02	94000000	95000000	1540
Chr02	95000000	96000000	667
Chr02	96000000	97000000	1449
Chr02	97000000	98000000	705
Chr02	98000000	99000000	1323
Chr02	99000000	100000000	1332
Chr02	100000000	101000000	769
Chr02	101000000	102000000	51
Chr02	102000000	103000000	20
Chr02	103000000	104000000	37
Chr02	104000000	105000000	38
Chr02	105000000	106000000	34
Chr02	106000000	107000000	59
Chr02	107000000	108000000	27
Chr02	108000000	109000000	517
Chr02	109000000	110000000	31
Chr02	110000000	111000000	69
Chr02	111000000	112000000	173
Chr02	112000000	113000000	30
Chr02	113000000	114000000	27
Chr02	114000000	115000000	29
Chr02	115000000	116000000	31
Chr02	116000000	117000000	35
Chr02	117000000	118000000	476
Chr02	118000000	119000000	867
Chr02	119000000	120000000	247
Chr02	120000000	121000000	119
Chr02	121000000	122000000	788
Chr02	122000000	123000000	2079
Chr02	123000000	124000000	2123
Chr02	124000000	125000000	1076
Chr02	125000000	126000000	78
Chr02	126000000	127000000	115
Chr02	127000000	128000000	98
Chr02	128000000	129000000	785
Chr02	129000000	130000000	57
Chr02	130000000	131000000	46
Chr02	131000000	132000000	65
Chr02	132000000	133000000	57
Chr02	133000000	134000000	41
Chr02	134000000	135000000	297
Chr02	135000000	136000000	27
Chr02	136000000	137000000	28
Chr02	137000000	138000000	743
Chr02	138000000	139000000	29
Chr02	139000000	140000000	37
Chr02	140000000	141000000	159
Chr02	141000000	142000000	32
Chr02	142000000	143000000	22
Chr02	143000000	144000000	271
Chr02	144000000	145000000	54
Chr02	145000000	146000000	25
Chr02	146000000	147000000	1684
Chr02	147000000	148000000	28
Chr02	148000000	149000000	30
Chr02	149000000	150000000	37
Chr02	150000000	151000000	23
Chr02	151000000	152000000	59
Chr02	152000000	152020571	34
Chr03	1	1000000	23
Chr03	1000000	2000000	219
Chr03	2000000	3000000	3604
Chr03	3000000	4000000	121
Chr03	4000000	5000000	356
Chr03	5000000	6000000	385
Chr03	6000000	7000000	233
Chr03	7000000	8000000	235
Chr03	8000000	9000000	105
Chr03	9000000	10000000	46
Chr03	10000000	11000000	449
Chr03	11000000	12000000	785
Chr03	12000000	13000000	1934
Chr03	13000000	14000000	1410
Chr03	14000000	15000000	767
Chr03	15000000	16000000	2649
Chr03	16000000	17000000	1052
Chr03	17000000	18000000	380
Chr03	18000000	19000000	627
Chr03	19000000	20000000	674
Chr03	20000000	21000000	898
Chr03	21000000	22000000	3116
Chr03	22000000	23000000	1066
Chr03	23000000	24000000	935
Chr03	24000000	25000000	605
Chr03	25000000	26000000	295
Chr03	26000000	27000000	218
Chr03	27000000	28000000	1786
Chr03	28000000	29000000	288
Chr03	29000000	30000000	286
Chr03	30000000	31000000	264
Chr03	31000000	32000000	506
Chr03	32000000	33000000	473
Chr03	33000000	34000000	1366
Chr03	34000000	35000000	385
Chr03	35000000	36000000	651
Chr03	36000000	37000000	447
Chr03	37000000	38000000	66
Chr03	38000000	39000000	32
Chr03	39000000	40000000	43
Chr03	40000000	41000000	115
Chr03	41000000	42000000	1630
Chr03	42000000	43000000	678
Chr03	43000000	44000000	655
Chr03	44000000	45000000	606
Chr03	45000000	46000000	1072
Chr03	46000000	47000000	750
Chr03	47000000	48000000	762
Chr03	48000000	49000000	698
Chr03	49000000	50000000	1068
Chr03	50000000	51000000	561
Chr03	51000000	52000000	99
Chr03	52000000	53000000	108
Chr03	53000000	54000000	116
Chr03	54000000	55000000	577
Chr03	55000000	56000000	84
Chr03	56000000	57000000	116
Chr03	57000000	58000000	88
Chr03	58000000	59000000	110
Chr03	59000000	60000000	107
Chr03	60000000	61000000	150
Chr03	61000000	62000000	381
Chr03	62000000	63000000	669
Chr03	63000000	64000000	767
Chr03	64000000	65000000	941
Chr03	65000000	66000000	390
Chr03	66000000	67000000	372
Chr03	67000000	68000000	543
Chr03	68000000	69000000	616
Chr03	69000000	70000000	719
Chr03	70000000	71000000	695
Chr03	71000000	72000000	832
Chr03	72000000	73000000	164
Chr03	73000000	74000000	104
Chr03	74000000	75000000	56
Chr03	75000000	76000000	278
Chr03	76000000	77000000	273
Chr03	77000000	78000000	394
Chr03	78000000	79000000	78
Chr03	79000000	80000000	238
Chr03	80000000	81000000	189
Chr03	81000000	82000000	285
Chr03	82000000	83000000	386
Chr03	83000000	84000000	3924
Chr03	84000000	85000000	135
Chr03	85000000	86000000	37
Chr03	86000000	87000000	24
Chr03	87000000	88000000	58
Chr03	88000000	89000000	73
Chr03	89000000	90000000	49
Chr03	90000000	91000000	155
Chr03	91000000	92000000	646
Chr03	92000000	93000000	552
Chr03	93000000	94000000	300
Chr03	94000000	95000000	218
Chr03	95000000	96000000	77
Chr03	96000000	97000000	36
Chr03	97000000	98000000	193
Chr03	98000000	99000000	836
Chr03	99000000	100000000	590
Chr03	100000000	101000000	655
Chr03	101000000	102000000	1317
Chr03	102000000	103000000	410
Chr03	103000000	104000000	724
Chr03	104000000	105000000	201
Chr03	105000000	106000000	50
Chr03	106000000	107000000	42
Chr03	107000000	108000000	25
Chr03	108000000	109000000	386
Chr03	109000000	110000000	1045
Chr03	110000000	111000000	418
Chr03	111000000	112000000	269
Chr03	112000000	113000000	306
Chr03	113000000	114000000	765
Chr03	114000000	115000000	367
Chr03	115000000	116000000	478
Chr03	116000000	117000000	638
Chr03	117000000	118000000	847
Chr03	118000000	119000000	751
Chr03	119000000	120000000	954
Chr03	120000000	121000000	1488
Chr03	121000000	122000000	479
Chr03	122000000	123000000	220
Chr03	123000000	124000000	112
Chr03	124000000	125000000	273
Chr03	125000000	126000000	101
Chr03	126000000	127000000	30
Chr03	127000000	128000000	116
Chr03	128000000	129000000	64
Chr03	129000000	130000000	79
Chr03	130000000	131000000	311
Chr03	131000000	132000000	703
Chr03	132000000	133000000	1196
Chr03	133000000	134000000	581
Chr03	134000000	135000000	548
Chr03	135000000	136000000	406
Chr03	136000000	137000000	311
Chr03	137000000	138000000	660
Chr03	138000000	139000000	606
Chr03	139000000	140000000	342
Chr03	140000000	141000000	582
Chr03	141000000	142000000	69
Chr03	142000000	143000000	106
Chr03	143000000	144000000	41
Chr03	144000000	145000000	195
Chr03	145000000	146000000	61
Chr03	146000000	147000000	395
Chr03	147000000	148000000	105
Chr03	148000000	149000000	970
Chr03	149000000	150000000	710
Chr03	150000000	151000000	320
Chr03	151000000	152000000	302
Chr03	152000000	153000000	22
Chr03	153000000	154000000	71
Chr03	154000000	155000000	44
Chr03	155000000	156000000	22
Chr03	156000000	157000000	52
Chr03	157000000	158000000	54
Chr03	158000000	159000000	406
Chr03	159000000	160000000	349
Chr03	160000000	161000000	373
Chr03	161000000	162000000	164
Chr03	162000000	163000000	99
Chr03	163000000	164000000	460
Chr03	164000000	165000000	2335
Chr03	165000000	166000000	189
Chr03	166000000	167000000	269
Chr03	167000000	168000000	44
Chr03	168000000	169000000	385
Chr03	169000000	170000000	477
Chr03	170000000	171000000	447
Chr03	171000000	172000000	373
Chr03	172000000	173000000	404
Chr03	173000000	174000000	543
Chr03	174000000	175000000	484
Chr03	175000000	176000000	198
Chr03	176000000	177000000	644
Chr03	177000000	178000000	907
Chr03	178000000	179000000	529
Chr03	179000000	180000000	474
Chr03	180000000	181000000	262
Chr03	181000000	182000000	675
Chr03	182000000	183000000	363
Chr03	183000000	184000000	980
Chr03	184000000	184768007	563
Chr04	1	1000000	2991
Chr04	1000000	2000000	390
Chr04	2000000	3000000	1932
Chr04	3000000	4000000	674
Chr04	4000000	5000000	264
Chr04	5000000	6000000	525
Chr04	6000000	7000000	860
Chr04	7000000	8000000	345
Chr04	8000000	9000000	52
Chr04	9000000	10000000	805
Chr04	10000000	11000000	343
Chr04	11000000	12000000	545
Chr04	12000000	13000000	113
Chr04	13000000	14000000	548
Chr04	14000000	15000000	37
Chr04	15000000	16000000	435
Chr04	16000000	17000000	205
Chr04	17000000	18000000	717
Chr04	18000000	19000000	201
Chr04	19000000	20000000	268
Chr04	20000000	21000000	581
Chr04	21000000	22000000	674
Chr04	22000000	23000000	784
Chr04	23000000	24000000	1771
Chr04	24000000	25000000	2298
Chr04	25000000	26000000	750
Chr04	26000000	27000000	1884
Chr04	27000000	28000000	1591
Chr04	28000000	29000000	651
Chr04	29000000	30000000	951
Chr04	30000000	31000000	924
Chr04	31000000	32000000	604
Chr04	32000000	33000000	606
Chr04	33000000	34000000	536
Chr04	34000000	35000000	1529
Chr04	35000000	36000000	862
Chr04	36000000	37000000	64
Chr04	37000000	38000000	74
Chr04	38000000	39000000	459
Chr04	39000000	40000000	301
Chr04	40000000	41000000	325
Chr04	41000000	42000000	552
Chr04	42000000	43000000	304
Chr04	43000000	44000000	674
Chr04	44000000	45000000	1113
Chr04	45000000	46000000	1301
Chr04	46000000	47000000	1400
Chr04	47000000	48000000	741
Chr04	48000000	49000000	1986
Chr04	49000000	50000000	1473
Chr04	50000000	51000000	1081
Chr04	51000000	52000000	1210
Chr04	52000000	53000000	735
Chr04	53000000	54000000	407
Chr04	54000000	55000000	117
Chr04	55000000	56000000	91
Chr04	56000000	57000000	338
Chr04	57000000	58000000	698
Chr04	58000000	59000000	613
Chr04	59000000	60000000	362
Chr04	60000000	61000000	447
Chr04	61000000	62000000	319
Chr04	62000000	63000000	207
Chr04	63000000	64000000	366
Chr04	64000000	65000000	508
Chr04	65000000	66000000	162
Chr04	66000000	67000000	213
Chr04	67000000	68000000	130
Chr04	68000000	69000000	571
Chr04	69000000	70000000	32
Chr04	70000000	71000000	30
Chr04	71000000	72000000	44
Chr04	72000000	73000000	56
Chr04	73000000	74000000	135
Chr04	74000000	75000000	194
Chr04	75000000	76000000	105
Chr04	76000000	77000000	173
Chr04	77000000	78000000	250
Chr04	78000000	79000000	182
Chr04	79000000	80000000	200
Chr04	80000000	81000000	170
Chr04	81000000	82000000	66
Chr04	82000000	83000000	60
Chr04	83000000	84000000	221
Chr04	84000000	85000000	219
Chr04	85000000	86000000	103
Chr04	86000000	87000000	57
Chr04	87000000	88000000	78
Chr04	88000000	89000000	176
Chr04	89000000	90000000	155
Chr04	90000000	91000000	263
Chr04	91000000	92000000	381
Chr04	92000000	93000000	427
Chr04	93000000	94000000	275
Chr04	94000000	95000000	323
Chr04	95000000	96000000	232
Chr04	96000000	97000000	548
Chr04	97000000	98000000	1341
Chr04	98000000	99000000	354
Chr04	99000000	100000000	407
Chr04	100000000	101000000	349
Chr04	101000000	102000000	503
Chr04	102000000	103000000	391
Chr04	103000000	104000000	192
Chr04	104000000	105000000	228
Chr04	105000000	106000000	180
Chr04	106000000	107000000	1141
Chr04	107000000	108000000	203
Chr04	108000000	109000000	232
Chr04	109000000	110000000	189
Chr04	110000000	111000000	667
Chr04	111000000	112000000	262
Chr04	112000000	113000000	1800
Chr04	113000000	114000000	421
Chr04	114000000	115000000	133
Chr04	115000000	116000000	123
Chr04	116000000	117000000	90
Chr04	117000000	118000000	200
Chr04	118000000	119000000	257
Chr04	119000000	120000000	223
Chr04	120000000	121000000	302
Chr04	121000000	122000000	196
Chr04	122000000	123000000	238
Chr04	123000000	124000000	267
Chr04	124000000	125000000	250
Chr04	125000000	126000000	219
Chr04	126000000	127000000	256
Chr04	127000000	128000000	1669
Chr04	128000000	129000000	123
Chr04	129000000	130000000	116
Chr04	130000000	131000000	406
Chr04	131000000	132000000	588
Chr04	132000000	133000000	116
Chr04	133000000	134000000	98
Chr04	134000000	135000000	132
Chr04	135000000	136000000	193
Chr04	136000000	137000000	228
Chr04	137000000	138000000	687
Chr04	138000000	139000000	234
Chr04	139000000	140000000	318
Chr04	140000000	141000000	421
Chr04	141000000	142000000	285
Chr04	142000000	143000000	560
Chr04	143000000	144000000	760
Chr04	144000000	145000000	1205
Chr04	145000000	146000000	589
Chr04	146000000	147000000	633
Chr04	147000000	148000000	916
Chr04	148000000	149000000	727
Chr04	149000000	150000000	693
Chr04	150000000	151000000	885
Chr04	151000000	152000000	863
Chr04	152000000	153000000	775
Chr04	153000000	154000000	606
Chr04	154000000	155000000	36
Chr04	155000000	156000000	78
Chr04	156000000	157000000	265
Chr04	157000000	158000000	664
Chr04	158000000	159000000	435
Chr04	159000000	160000000	406
Chr04	160000000	161000000	324
Chr04	161000000	162000000	1477
Chr04	162000000	163000000	382
Chr04	163000000	164000000	121
Chr04	164000000	165000000	366
Chr04	165000000	166000000	815
Chr04	166000000	167000000	954
Chr04	167000000	168000000	444
Chr04	168000000	169000000	466
Chr04	169000000	170000000	467
Chr04	170000000	171000000	508
Chr04	171000000	172000000	745
Chr04	172000000	173000000	1822
Chr04	173000000	174000000	3310
Chr04	174000000	175000000	1865
Chr04	175000000	176000000	361
Chr04	176000000	177000000	712
Chr04	177000000	178000000	203
Chr04	178000000	179000000	388
Chr04	179000000	180000000	308
Chr04	180000000	181000000	283
Chr04	181000000	182000000	301
Chr04	182000000	183000000	393
Chr04	183000000	184000000	325
Chr04	184000000	185000000	745
Chr04	185000000	186000000	316
Chr04	186000000	187000000	492
Chr04	187000000	188000000	1000
Chr04	188000000	189000000	908
Chr04	189000000	190000000	603
Chr04	190000000	191000000	525
Chr04	191000000	192000000	1149
Chr04	192000000	193000000	752
Chr04	193000000	194000000	773
Chr04	194000000	195000000	296
Chr04	195000000	196000000	343
Chr04	196000000	197000000	297
Chr04	197000000	198000000	654
Chr04	198000000	199000000	1965
Chr04	199000000	200000000	1008
Chr04	200000000	201000000	308
Chr04	201000000	202000000	493
Chr04	202000000	203000000	617
Chr04	203000000	204000000	631
Chr04	204000000	205000000	1276
Chr04	205000000	206000000	1005
Chr04	206000000	207000000	363
Chr04	207000000	208000000	384
Chr04	208000000	209000000	543
Chr04	209000000	210000000	720
Chr04	210000000	211000000	673
Chr04	211000000	212000000	3589
Chr04	212000000	213000000	266
Chr04	213000000	214000000	708
Chr04	214000000	215000000	648
Chr04	215000000	216000000	218
Chr04	216000000	217000000	680
Chr04	217000000	218000000	2043
Chr04	218000000	219000000	439
Chr04	219000000	220000000	606
Chr04	220000000	221000000	1149
Chr04	221000000	222000000	1550
Chr04	222000000	223000000	1815
Chr04	223000000	224000000	491
Chr04	224000000	225000000	776
Chr04	226000000	227000000	2119
Chr04	227000000	228000000	14
Chr04	228000000	228427485	213
Chr05	1	1000000	3075
Chr05	1000000	2000000	1450
Chr05	2000000	3000000	975
Chr05	3000000	4000000	719
Chr05	4000000	5000000	491
Chr05	5000000	6000000	1387
Chr05	6000000	7000000	994
Chr05	7000000	8000000	348
Chr05	8000000	9000000	818
Chr05	9000000	10000000	128
Chr05	10000000	11000000	505
Chr05	11000000	12000000	217
Chr05	12000000	13000000	84
Chr05	13000000	14000000	180
Chr05	14000000	15000000	205
Chr05	15000000	16000000	1071
Chr05	16000000	17000000	579
Chr05	17000000	18000000	264
Chr05	18000000	19000000	1221
Chr05	19000000	20000000	574
Chr05	20000000	21000000	105
Chr05	21000000	22000000	448
Chr05	22000000	23000000	393
Chr05	23000000	24000000	270
Chr05	24000000	25000000	976
Chr05	25000000	26000000	494
Chr05	26000000	27000000	63
Chr05	27000000	28000000	46
Chr05	28000000	29000000	631
Chr05	29000000	30000000	1611
Chr05	30000000	31000000	2533
Chr05	31000000	32000000	975
Chr05	32000000	33000000	1754
Chr05	33000000	34000000	209
Chr05	34000000	35000000	125
Chr05	35000000	36000000	296
Chr05	36000000	37000000	675
Chr05	37000000	38000000	464
Chr05	38000000	39000000	1211
Chr05	39000000	40000000	465
Chr05	40000000	41000000	350
Chr05	41000000	42000000	216
Chr05	42000000	43000000	290
Chr05	43000000	44000000	967
Chr05	44000000	45000000	664
Chr05	45000000	46000000	387
Chr05	46000000	47000000	678
Chr05	47000000	48000000	1284
Chr05	48000000	49000000	540
Chr05	49000000	50000000	641
Chr05	50000000	51000000	354
Chr05	51000000	52000000	49
Chr05	52000000	53000000	40
Chr05	53000000	54000000	35
Chr05	54000000	55000000	207
Chr05	55000000	56000000	178
Chr05	56000000	57000000	17
Chr05	57000000	58000000	114
Chr05	58000000	59000000	621
Chr05	59000000	60000000	576
Chr05	60000000	61000000	604
Chr05	61000000	62000000	555
Chr05	62000000	63000000	680
Chr05	63000000	64000000	816
Chr05	64000000	65000000	469
Chr05	65000000	66000000	403
Chr05	66000000	67000000	329
Chr05	67000000	68000000	374
Chr05	68000000	69000000	331
Chr05	69000000	70000000	569
Chr05	70000000	71000000	478
Chr05	71000000	72000000	440
Chr05	72000000	73000000	1764
Chr05	73000000	74000000	1972
Chr05	74000000	75000000	1276
Chr05	75000000	76000000	1484
Chr05	76000000	77000000	856
Chr05	77000000	78000000	514
Chr05	78000000	79000000	1494
Chr05	79000000	80000000	1580
Chr05	80000000	81000000	137
Chr05	81000000	82000000	332
Chr05	82000000	83000000	894
Chr05	83000000	84000000	119
Chr05	84000000	85000000	175
Chr05	85000000	86000000	153
Chr05	86000000	87000000	141
Chr05	87000000	88000000	225
Chr05	88000000	89000000	638
Chr05	89000000	90000000	523
Chr05	90000000	91000000	579
Chr05	91000000	92000000	836
Chr05	92000000	93000000	395
Chr05	93000000	94000000	219
Chr05	94000000	95000000	112
Chr05	95000000	96000000	72
Chr05	96000000	97000000	81
Chr05	97000000	98000000	496
Chr05	98000000	99000000	1487
Chr05	99000000	100000000	1136
Chr05	100000000	101000000	1204
Chr05	101000000	102000000	1656
Chr05	102000000	103000000	142
Chr05	103000000	104000000	26
Chr05	104000000	105000000	47
Chr05	105000000	106000000	646
Chr05	106000000	107000000	1348
Chr05	107000000	108000000	1095
Chr05	108000000	109000000	57
Chr05	109000000	110000000	21
Chr05	110000000	111000000	28
Chr05	111000000	112000000	28
Chr05	112000000	113000000	47
Chr05	113000000	114000000	111
Chr05	114000000	115000000	50
Chr05	115000000	116000000	31
Chr05	116000000	117000000	52
Chr05	117000000	118000000	30
Chr05	118000000	119000000	140
Chr05	119000000	120000000	58
Chr05	120000000	121000000	599
Chr05	121000000	122000000	963
Chr05	122000000	123000000	5048
Chr05	123000000	124000000	654
Chr05	124000000	125000000	447
Chr05	125000000	126000000	1316
Chr05	126000000	127000000	465
Chr05	127000000	128000000	556
Chr05	128000000	129000000	525
Chr05	129000000	130000000	558
Chr05	130000000	131000000	505
Chr05	131000000	132000000	566
Chr05	132000000	133000000	936
Chr05	133000000	134000000	122
Chr05	134000000	135000000	34
Chr05	135000000	136000000	63
Chr05	136000000	137000000	77
Chr05	137000000	138000000	548
Chr05	138000000	139000000	1201
Chr05	139000000	140000000	953
Chr05	140000000	141000000	944
Chr05	141000000	142000000	997
Chr05	142000000	143000000	821
Chr05	143000000	144000000	156
Chr05	144000000	145000000	88
Chr05	145000000	146000000	41
Chr05	146000000	147000000	120
Chr05	147000000	148000000	1046
Chr05	148000000	149000000	3354
Chr05	149000000	150000000	1081
Chr05	150000000	151000000	39
Chr05	151000000	152000000	334
Chr05	152000000	153000000	558
Chr05	153000000	154000000	476
Chr05	154000000	155000000	337
Chr05	155000000	156000000	323
Chr05	156000000	157000000	315
Chr05	157000000	158000000	368
Chr05	158000000	159000000	858
Chr05	159000000	160000000	2991
Chr05	160000000	161000000	2705
Chr05	161000000	162000000	1384
Chr05	162000000	163000000	1221
Chr05	163000000	164000000	1894
Chr05	164000000	165000000	926
Chr05	165000000	166000000	412
Chr05	166000000	167000000	1145
Chr05	167000000	168000000	1171
Chr05	168000000	169000000	726
Chr05	169000000	170000000	860
Chr05	170000000	171000000	748
Chr05	171000000	172000000	611
Chr05	172000000	173000000	73
Chr05	173000000	174000000	59
Chr05	174000000	175000000	509
Chr05	175000000	176000000	224
Chr05	176000000	177000000	48
Chr05	177000000	178000000	1054
Chr05	178000000	179000000	1026
Chr05	179000000	180000000	227
Chr05	180000000	181000000	434
Chr05	181000000	182000000	383
Chr05	182000000	183000000	351
Chr05	183000000	184000000	900
Chr05	184000000	185000000	1529
Chr05	185000000	186000000	451
Chr05	186000000	187000000	2543
Chr05	187000000	188000000	881
Chr05	188000000	189000000	28
Chr05	189000000	190000000	372
Chr05	190000000	191000000	567
Chr05	191000000	192000000	503
Chr05	192000000	193000000	453
Chr05	193000000	194000000	1075
Chr05	194000000	195000000	164
Chr05	195000000	196000000	998
Chr05	196000000	197000000	1055
Chr05	197000000	198000000	494
Chr05	198000000	199000000	353
Chr05	199000000	200000000	436
Chr05	200000000	201000000	443
Chr05	201000000	202000000	26
Chr05	202000000	203000000	100
Chr05	203000000	204000000	347
Chr05	204000000	205000000	1577
Chr05	205000000	206000000	103
Chr05	206000000	207000000	771
Chr05	207000000	208000000	813
Chr05	208000000	209000000	1178
Chr05	209000000	210000000	1912
Chr05	210000000	211000000	17
Chr05	211000000	212000000	77
Chr05	212000000	213000000	180
Chr05	213000000	214000000	103
Chr05	214000000	215000000	83
Chr05	215000000	216000000	535
Chr05	216000000	217000000	955
Chr05	217000000	218000000	409
Chr05	218000000	219000000	386
Chr05	219000000	220000000	6
Chr05	220000000	221000000	516
Chr05	221000000	222000000	329
Chr05	222000000	223000000	132
Chr05	223000000	224000000	2206
Chr05	224000000	224921384	5938
Chr06	1	1000000	1570
Chr06	1000000	2000000	1752
Chr06	2000000	3000000	1089
Chr06	3000000	4000000	788
Chr06	4000000	5000000	1673
Chr06	5000000	6000000	311
Chr06	6000000	7000000	282
Chr06	7000000	8000000	495
Chr06	8000000	9000000	465
Chr06	9000000	10000000	91
Chr06	10000000	11000000	622
Chr06	11000000	12000000	370
Chr06	12000000	13000000	1091
Chr06	13000000	14000000	557
Chr06	14000000	15000000	244
Chr06	15000000	16000000	92
Chr06	16000000	17000000	415
Chr06	17000000	18000000	339
Chr06	18000000	19000000	532
Chr06	19000000	20000000	1152
Chr06	20000000	21000000	365
Chr06	21000000	22000000	63
Chr06	22000000	23000000	131
Chr06	23000000	24000000	400
Chr06	24000000	25000000	1419
Chr06	25000000	26000000	1948
Chr06	26000000	27000000	2076
Chr06	27000000	28000000	157
Chr06	28000000	29000000	184
Chr06	29000000	30000000	73
Chr06	30000000	31000000	79
Chr06	31000000	32000000	223
Chr06	32000000	33000000	106
Chr06	33000000	34000000	242
Chr06	34000000	35000000	61
Chr06	35000000	36000000	83
Chr06	36000000	37000000	85
Chr06	37000000	38000000	49
Chr06	38000000	39000000	678
Chr06	39000000	40000000	93
Chr06	40000000	41000000	103
Chr06	41000000	42000000	80
Chr06	42000000	43000000	101
Chr06	43000000	44000000	74
Chr06	44000000	45000000	219
Chr06	45000000	46000000	149
Chr06	46000000	47000000	256
Chr06	47000000	48000000	553
Chr06	48000000	49000000	1104
Chr06	49000000	50000000	735
Chr06	50000000	51000000	286
Chr06	51000000	52000000	827
Chr06	52000000	53000000	221
Chr06	53000000	54000000	275
Chr06	54000000	55000000	101
Chr06	55000000	56000000	204
Chr06	56000000	57000000	217
Chr06	57000000	58000000	96
Chr06	58000000	59000000	70
Chr06	59000000	60000000	96
Chr06	60000000	61000000	145
Chr06	61000000	62000000	87
Chr06	62000000	63000000	49
Chr06	63000000	64000000	1934
Chr06	64000000	65000000	738
Chr06	65000000	66000000	385
Chr06	66000000	67000000	30
Chr06	67000000	68000000	81
Chr06	68000000	69000000	931
Chr06	69000000	70000000	1554
Chr06	70000000	71000000	1349
Chr06	71000000	72000000	111
Chr06	72000000	73000000	162
Chr06	73000000	74000000	361
Chr06	74000000	75000000	692
Chr06	75000000	76000000	1063
Chr06	76000000	77000000	60
Chr06	77000000	78000000	101
Chr06	78000000	79000000	1315
Chr06	79000000	80000000	852
Chr06	80000000	81000000	332
Chr06	81000000	82000000	1425
Chr06	82000000	83000000	317
Chr06	83000000	84000000	259
Chr06	84000000	85000000	318
Chr06	85000000	86000000	137
Chr06	86000000	87000000	26
Chr06	87000000	88000000	50
Chr06	88000000	89000000	45
Chr06	89000000	90000000	57
Chr06	90000000	91000000	29
Chr06	91000000	92000000	1470
Chr06	92000000	93000000	233
Chr06	93000000	94000000	391
Chr06	94000000	95000000	560
Chr06	95000000	96000000	588
Chr06	96000000	97000000	463
Chr06	97000000	98000000	203
Chr06	98000000	99000000	173
Chr06	99000000	100000000	66
Chr06	100000000	101000000	81
Chr06	101000000	102000000	86
Chr06	102000000	103000000	64
Chr06	103000000	104000000	243
Chr06	104000000	105000000	72
Chr06	105000000	106000000	113
Chr06	106000000	107000000	1029
Chr06	107000000	108000000	1405
Chr06	108000000	109000000	919
Chr06	109000000	110000000	851
Chr06	110000000	111000000	395
Chr06	111000000	112000000	35
Chr06	112000000	113000000	1387
Chr06	113000000	114000000	56
Chr06	114000000	115000000	39
Chr06	115000000	116000000	39
Chr06	116000000	117000000	59
Chr06	117000000	118000000	51
Chr06	118000000	119000000	34
Chr06	119000000	120000000	54
Chr06	120000000	121000000	326
Chr06	121000000	122000000	38
Chr06	122000000	123000000	46
Chr06	123000000	124000000	31
Chr06	124000000	125000000	131
Chr06	125000000	126000000	102
Chr06	126000000	127000000	645
Chr06	127000000	128000000	79
Chr06	128000000	129000000	42
Chr06	129000000	130000000	204
Chr06	130000000	131000000	39
Chr06	131000000	132000000	26
Chr06	132000000	133000000	30
Chr06	133000000	134000000	86
Chr06	134000000	135000000	28
Chr06	135000000	136000000	501
Chr06	136000000	137000000	369
Chr06	137000000	138000000	615
Chr06	138000000	139000000	35
Chr06	139000000	140000000	966
Chr06	140000000	141000000	297
Chr06	141000000	142000000	1871
Chr06	142000000	143000000	145
Chr06	143000000	144000000	130
Chr06	144000000	145000000	597
Chr06	145000000	146000000	574
Chr06	146000000	147000000	449
Chr06	147000000	148000000	1587
Chr06	148000000	149000000	759
Chr06	149000000	150000000	1281
Chr06	150000000	151000000	738
Chr06	151000000	152000000	1016
Chr06	152000000	153000000	1315
Chr06	153000000	154000000	876
Chr06	154000000	155000000	534
Chr06	155000000	156000000	494
Chr06	156000000	157000000	1208
Chr06	157000000	158000000	659
Chr06	158000000	159000000	1473
Chr06	159000000	160000000	529
Chr06	160000000	161000000	261
Chr06	161000000	161079071	19
Chr07	1	1000000	339
Chr07	1000000	2000000	382
Chr07	2000000	3000000	1258
Chr07	3000000	4000000	2863
Chr07	4000000	5000000	1277
Chr07	5000000	6000000	1727
Chr07	6000000	7000000	924
Chr07	7000000	8000000	2316
Chr07	8000000	9000000	2389
Chr07	9000000	10000000	493
Chr07	10000000	11000000	1041
Chr07	11000000	12000000	3982
Chr07	12000000	13000000	2427
Chr07	13000000	14000000	889
Chr07	14000000	15000000	277
Chr07	15000000	16000000	179
Chr07	16000000	17000000	513
Chr07	17000000	18000000	647
Chr07	18000000	19000000	151
Chr07	19000000	20000000	302
Chr07	20000000	21000000	205
Chr07	21000000	22000000	591
Chr07	22000000	23000000	294
Chr07	23000000	24000000	994
Chr07	24000000	25000000	1463
Chr07	25000000	26000000	658
Chr07	26000000	27000000	310
Chr07	27000000	28000000	652
Chr07	28000000	29000000	749
Chr07	29000000	30000000	660
Chr07	30000000	31000000	706
Chr07	31000000	32000000	1574
Chr07	32000000	33000000	711
Chr07	33000000	34000000	118
Chr07	34000000	35000000	75
Chr07	35000000	36000000	57
Chr07	36000000	37000000	69
Chr07	37000000	38000000	63
Chr07	38000000	39000000	104
Chr07	39000000	40000000	40
Chr07	40000000	41000000	31
Chr07	41000000	42000000	30
Chr07	42000000	43000000	1617
Chr07	43000000	44000000	96
Chr07	44000000	45000000	816
Chr07	45000000	46000000	36
Chr07	46000000	47000000	26
Chr07	47000000	48000000	1312
Chr07	48000000	49000000	63
Chr07	49000000	50000000	40
Chr07	50000000	51000000	40
Chr07	51000000	52000000	19
Chr07	52000000	53000000	32
Chr07	53000000	54000000	32
Chr07	54000000	55000000	1135
Chr07	55000000	56000000	31
Chr07	56000000	57000000	24
Chr07	57000000	58000000	26
Chr07	58000000	59000000	34
Chr07	59000000	60000000	90
Chr07	60000000	61000000	158
Chr07	61000000	62000000	119
Chr07	62000000	63000000	74
Chr07	63000000	64000000	329
Chr07	64000000	65000000	119
Chr07	65000000	66000000	219
Chr07	66000000	67000000	54
Chr07	67000000	68000000	66
Chr07	68000000	69000000	75
Chr07	69000000	70000000	117
Chr07	70000000	71000000	97
Chr07	71000000	72000000	100
Chr07	72000000	73000000	23
Chr07	73000000	74000000	846
Chr07	74000000	75000000	52
Chr07	75000000	76000000	121
Chr07	76000000	77000000	34
Chr07	77000000	78000000	31
Chr07	78000000	79000000	41
Chr07	79000000	80000000	418
Chr07	80000000	81000000	584
Chr07	81000000	82000000	398
Chr07	82000000	83000000	80
Chr07	83000000	84000000	125
Chr07	84000000	85000000	380
Chr07	85000000	86000000	275
Chr07	86000000	87000000	486
Chr07	87000000	88000000	803
Chr07	88000000	89000000	19
Chr07	89000000	90000000	35
Chr07	90000000	91000000	22
Chr07	91000000	92000000	915
Chr07	92000000	93000000	795
Chr07	93000000	94000000	1514
Chr07	94000000	95000000	509
Chr07	95000000	96000000	77
Chr07	96000000	97000000	27
Chr07	97000000	98000000	31
Chr07	98000000	99000000	41
Chr07	99000000	100000000	230
Chr07	100000000	101000000	561
Chr07	101000000	102000000	1570
Chr07	102000000	103000000	115
Chr07	103000000	104000000	213
Chr07	104000000	105000000	50
Chr07	105000000	106000000	475
Chr07	106000000	107000000	455
Chr07	107000000	108000000	1978
Chr07	108000000	109000000	243
Chr07	109000000	110000000	429
Chr07	110000000	111000000	513
Chr07	111000000	112000000	161
Chr07	112000000	113000000	69
Chr07	113000000	114000000	238
Chr07	114000000	115000000	404
Chr07	115000000	116000000	272
Chr07	116000000	117000000	281
Chr07	117000000	118000000	253
Chr07	118000000	119000000	174
Chr07	119000000	120000000	436
Chr07	120000000	121000000	1155
Chr07	121000000	122000000	944
Chr07	122000000	123000000	236
Chr07	123000000	124000000	25
Chr07	124000000	125000000	69
Chr07	125000000	126000000	43
Chr07	126000000	127000000	21
Chr07	127000000	128000000	260
Chr07	128000000	129000000	78
Chr07	129000000	130000000	145
Chr07	130000000	131000000	977
Chr07	131000000	132000000	645
Chr07	132000000	133000000	456
Chr07	133000000	134000000	1000
Chr07	134000000	135000000	1123
Chr07	135000000	136000000	452
Chr07	136000000	137000000	234
Chr07	137000000	138000000	852
Chr07	138000000	139000000	907
Chr07	139000000	140000000	1266
Chr07	140000000	141000000	1319
Chr07	141000000	142000000	1131
Chr07	142000000	143000000	1412
Chr07	143000000	144000000	785
Chr07	144000000	145000000	426
Chr07	145000000	146000000	330
Chr07	146000000	147000000	197
Chr07	147000000	148000000	108
Chr07	148000000	149000000	673
Chr07	149000000	150000000	552
Chr07	150000000	151000000	578
Chr07	151000000	152000000	613
Chr07	152000000	153000000	751
Chr07	153000000	154000000	361
Chr07	154000000	155000000	1410
Chr07	155000000	156000000	2123
Chr07	156000000	157000000	140
Chr07	157000000	158000000	81
Chr07	158000000	159000000	48
Chr07	159000000	160000000	92
Chr07	160000000	161000000	260
Chr07	161000000	162000000	279
Chr07	162000000	163000000	254
Chr07	163000000	164000000	211
Chr07	164000000	165000000	339
Chr07	165000000	166000000	516
Chr07	166000000	167000000	579
Chr07	167000000	168000000	662
Chr07	168000000	169000000	677
Chr07	169000000	170000000	18
Chr07	170000000	171000000	150
Chr07	171000000	172000000	139
Chr07	172000000	173000000	438
Chr07	173000000	174000000	377
Chr07	174000000	175000000	978
Chr07	175000000	176000000	60
Chr07	176000000	177000000	368
Chr07	177000000	178000000	97
Chr07	178000000	179000000	759
Chr07	179000000	180000000	467
Chr07	180000000	181000000	281
Chr07	181000000	182000000	574
Chr07	182000000	183000000	794
Chr07	183000000	184000000	602
Chr07	184000000	185000000	232
Chr07	185000000	186000000	326
Chr07	186000000	187000000	709
Chr07	187000000	188000000	1005
Chr07	188000000	189000000	353
Chr07	189000000	190000000	282
Chr07	190000000	191000000	1863
Chr07	191000000	192000000	807
Chr07	192000000	193000000	927
Chr07	193000000	194000000	2055
Chr07	194000000	195000000	1006
Chr07	195000000	196000000	631
Chr07	196000000	197000000	519
Chr07	197000000	198000000	1361
Chr07	198000000	199000000	1713
Chr07	199000000	200000000	1782
Chr07	200000000	200643672	1428
Chr08	1	1000000	3408
Chr08	1000000	2000000	1256
Chr08	2000000	3000000	466
Chr08	3000000	4000000	580
Chr08	4000000	5000000	559
Chr08	5000000	6000000	896
Chr08	6000000	7000000	579
Chr08	7000000	8000000	468
Chr08	8000000	9000000	633
Chr08	9000000	10000000	428
Chr08	10000000	11000000	180
Chr08	11000000	12000000	504
Chr08	12000000	13000000	173
Chr08	13000000	14000000	951
Chr08	14000000	15000000	674
Chr08	15000000	16000000	87
Chr08	16000000	17000000	134
Chr08	17000000	18000000	469
Chr08	18000000	19000000	442
Chr08	19000000	20000000	226
Chr08	20000000	21000000	64
Chr08	21000000	22000000	290
Chr08	22000000	23000000	155
Chr08	23000000	24000000	73
Chr08	24000000	25000000	397
Chr08	25000000	26000000	474
Chr08	26000000	27000000	557
Chr08	27000000	28000000	886
Chr08	28000000	29000000	465
Chr08	29000000	30000000	243
Chr08	30000000	31000000	136
Chr08	31000000	32000000	45
Chr08	32000000	33000000	424
Chr08	33000000	34000000	1168
Chr08	34000000	35000000	815
Chr08	35000000	36000000	3159
Chr08	36000000	37000000	1386
Chr08	37000000	38000000	1123
Chr08	38000000	39000000	642
Chr08	39000000	40000000	1666
Chr08	40000000	41000000	603
Chr08	41000000	42000000	547
Chr08	42000000	43000000	478
Chr08	43000000	44000000	132
Chr08	44000000	45000000	33
Chr08	45000000	46000000	185
Chr08	46000000	47000000	27
Chr08	47000000	48000000	621
Chr08	48000000	49000000	744
Chr08	49000000	50000000	291
Chr08	50000000	51000000	115
Chr08	51000000	52000000	385
Chr08	52000000	53000000	124
Chr08	53000000	54000000	46
Chr08	54000000	55000000	18
Chr08	55000000	56000000	22
Chr08	56000000	57000000	832
Chr08	57000000	58000000	372
Chr08	58000000	59000000	70
Chr08	59000000	60000000	36
Chr08	60000000	61000000	198
Chr08	61000000	62000000	173
Chr08	62000000	63000000	249
Chr08	63000000	64000000	58
Chr08	64000000	65000000	225
Chr08	65000000	66000000	57
Chr08	66000000	67000000	271
Chr08	67000000	68000000	132
Chr08	68000000	69000000	58
Chr08	69000000	70000000	81
Chr08	70000000	71000000	48
Chr08	71000000	72000000	353
Chr08	72000000	73000000	331
Chr08	73000000	74000000	227
Chr08	74000000	75000000	32
Chr08	75000000	76000000	260
Chr08	76000000	77000000	90
Chr08	77000000	78000000	168
Chr08	78000000	79000000	70
Chr08	79000000	80000000	204
Chr08	80000000	81000000	760
Chr08	81000000	82000000	859
Chr08	82000000	83000000	829
Chr08	83000000	84000000	808
Chr08	84000000	85000000	108
Chr08	85000000	86000000	31
Chr08	86000000	87000000	18
Chr08	87000000	88000000	11
Chr08	88000000	89000000	26
Chr08	89000000	90000000	293
Chr08	90000000	91000000	1293
Chr08	91000000	92000000	244
Chr08	92000000	93000000	44
Chr08	93000000	94000000	43
Chr08	94000000	95000000	37
Chr08	95000000	96000000	67
Chr08	96000000	97000000	154
Chr08	97000000	98000000	27
Chr08	98000000	99000000	41
Chr08	99000000	100000000	454
Chr08	100000000	101000000	924
Chr08	101000000	102000000	863
Chr08	102000000	103000000	224
Chr08	103000000	104000000	54
Chr08	104000000	105000000	126
Chr08	105000000	106000000	38
Chr08	106000000	107000000	110
Chr08	107000000	108000000	1124
Chr08	108000000	109000000	22
Chr08	109000000	110000000	49
Chr08	110000000	111000000	39
Chr08	111000000	112000000	34
Chr08	112000000	113000000	30
Chr08	113000000	114000000	27
Chr08	114000000	115000000	21
Chr08	115000000	116000000	39
Chr08	116000000	117000000	32
Chr08	117000000	118000000	51
Chr08	118000000	119000000	24
Chr08	119000000	120000000	29
Chr08	120000000	121000000	31
Chr08	121000000	122000000	40
Chr08	122000000	123000000	38
Chr08	123000000	124000000	35
Chr08	124000000	125000000	74
Chr08	125000000	126000000	96
Chr08	126000000	127000000	94
Chr08	127000000	128000000	95
Chr08	128000000	129000000	32
Chr08	129000000	130000000	28
Chr08	130000000	131000000	52
Chr08	131000000	132000000	35
Chr08	132000000	133000000	69
Chr08	133000000	134000000	35
Chr08	134000000	135000000	26
Chr08	135000000	136000000	20
Chr08	136000000	137000000	25
Chr08	137000000	138000000	44
Chr08	138000000	139000000	30
Chr08	139000000	140000000	32
Chr08	140000000	141000000	29
Chr08	141000000	142000000	34
Chr08	142000000	143000000	79
Chr08	143000000	144000000	461
Chr08	144000000	145000000	574
Chr08	145000000	146000000	504
Chr08	146000000	147000000	309
Chr08	147000000	148000000	64
Chr08	148000000	149000000	120
Chr08	149000000	150000000	1206
Chr08	150000000	151000000	1007
Chr08	151000000	152000000	1169
Chr08	152000000	153000000	1593
Chr08	153000000	154000000	1193
Chr08	154000000	155000000	3829
Chr08	155000000	156000000	1338
Chr08	156000000	157000000	1226
Chr08	157000000	158000000	1022
Chr08	158000000	159000000	1138
Chr08	159000000	160000000	1255
Chr08	160000000	161000000	1207
Chr08	161000000	162000000	1198
Chr08	162000000	163000000	1246
Chr08	163000000	164000000	1245
Chr08	164000000	165000000	1522
Chr08	165000000	166000000	986
Chr08	166000000	167000000	792
Chr08	167000000	168000000	1298
Chr08	168000000	169000000	476
Chr08	169000000	170000000	603
Chr08	170000000	171000000	367
Chr08	171000000	172000000	82
Chr08	172000000	173000000	332
Chr08	173000000	174000000	605
Chr08	174000000	175000000	486
Chr08	175000000	176000000	272
Chr08	176000000	177000000	211
Chr08	177000000	178000000	156
Chr08	178000000	179000000	365
Chr08	179000000	180000000	984
Chr08	180000000	181000000	648
Chr08	181000000	182000000	1783
Chr08	182000000	183000000	1688
Chr08	183000000	184000000	1720
Chr08	184000000	185000000	602
Chr08	185000000	186000000	411
Chr08	186000000	187000000	166
Chr08	187000000	188000000	495
Chr08	188000000	189000000	143
Chr08	189000000	190000000	1796
Chr08	190000000	191000000	382
Chr08	191000000	192000000	743
Chr08	192000000	193000000	677
Chr08	193000000	194000000	786
Chr08	194000000	195000000	1675
Chr08	195000000	196000000	3716
Chr08	196000000	197000000	2116
Chr08	197000000	198000000	3350
Chr08	198000000	198273161	50
Chr09	1	1000000	1796
Chr09	1000000	2000000	103
Chr09	2000000	3000000	2488
Chr09	3000000	4000000	1279
Chr09	4000000	5000000	379
Chr09	5000000	6000000	805
Chr09	6000000	7000000	687
Chr09	7000000	8000000	687
Chr09	8000000	9000000	1703
Chr09	9000000	10000000	534
Chr09	10000000	11000000	830
Chr09	11000000	12000000	272
Chr09	12000000	13000000	28
Chr09	13000000	14000000	1623
Chr09	14000000	15000000	947
Chr09	15000000	16000000	622
Chr09	16000000	17000000	768
Chr09	17000000	18000000	483
Chr09	18000000	19000000	862
Chr09	19000000	20000000	980
Chr09	20000000	21000000	688
Chr09	21000000	22000000	469
Chr09	22000000	23000000	525
Chr09	23000000	24000000	498
Chr09	24000000	25000000	529
Chr09	25000000	26000000	260
Chr09	26000000	27000000	137
Chr09	27000000	28000000	382
Chr09	28000000	29000000	303
Chr09	29000000	30000000	474
Chr09	30000000	31000000	609
Chr09	31000000	32000000	75
Chr09	32000000	33000000	117
Chr09	33000000	34000000	222
Chr09	34000000	35000000	257
Chr09	35000000	36000000	194
Chr09	36000000	37000000	216
Chr09	37000000	38000000	158
Chr09	38000000	39000000	101
Chr09	39000000	40000000	108
Chr09	40000000	41000000	404
Chr09	41000000	42000000	1292
Chr09	42000000	43000000	551
Chr09	43000000	44000000	231
Chr09	44000000	45000000	351
Chr09	45000000	46000000	247
Chr09	46000000	47000000	383
Chr09	47000000	48000000	276
Chr09	48000000	49000000	142
Chr09	49000000	50000000	50
Chr09	50000000	51000000	33
Chr09	51000000	52000000	41
Chr09	52000000	53000000	53
Chr09	53000000	54000000	124
Chr09	54000000	55000000	292
Chr09	55000000	56000000	116
Chr09	56000000	57000000	113
Chr09	57000000	58000000	125
Chr09	58000000	59000000	36
Chr09	59000000	60000000	86
Chr09	60000000	61000000	32
Chr09	61000000	62000000	40
Chr09	62000000	63000000	40
Chr09	63000000	64000000	322
Chr09	64000000	65000000	202
Chr09	65000000	66000000	433
Chr09	66000000	67000000	164
Chr09	67000000	68000000	25
Chr09	68000000	69000000	1144
Chr09	69000000	70000000	2181
Chr09	70000000	71000000	2278
Chr09	71000000	72000000	1266
Chr09	72000000	73000000	52
Chr09	73000000	74000000	69
Chr09	74000000	75000000	747
Chr09	75000000	76000000	671
Chr09	76000000	77000000	4748
Chr09	77000000	78000000	2160
Chr09	78000000	79000000	1699
Chr09	79000000	80000000	687
Chr09	80000000	81000000	1478
Chr09	81000000	82000000	1129
Chr09	82000000	83000000	1141
Chr09	83000000	84000000	1009
Chr09	84000000	85000000	1656
Chr09	85000000	86000000	839
Chr09	86000000	87000000	866
Chr09	87000000	88000000	803
Chr09	88000000	89000000	775
Chr09	89000000	90000000	751
Chr09	90000000	91000000	632
Chr09	91000000	92000000	374
Chr09	92000000	93000000	363
Chr09	93000000	94000000	92
Chr09	94000000	95000000	165
Chr09	95000000	96000000	23
Chr09	96000000	97000000	15
Chr09	97000000	98000000	31
Chr09	98000000	99000000	16
Chr09	99000000	100000000	29
Chr09	100000000	101000000	23
Chr09	101000000	102000000	63
Chr09	102000000	103000000	24
Chr09	103000000	104000000	15
Chr09	104000000	105000000	26
Chr09	105000000	106000000	38
Chr09	106000000	107000000	21
Chr09	107000000	108000000	22
Chr09	108000000	109000000	39
Chr09	109000000	110000000	42
Chr09	110000000	111000000	22
Chr09	111000000	112000000	46
Chr09	112000000	113000000	47
Chr09	113000000	114000000	23
Chr09	114000000	115000000	33
Chr09	115000000	116000000	625
Chr09	116000000	117000000	12
Chr09	117000000	118000000	29
Chr09	118000000	119000000	24
Chr09	119000000	120000000	15
Chr09	120000000	121000000	32
Chr09	121000000	122000000	19
Chr09	122000000	123000000	29
Chr09	123000000	124000000	21
Chr09	124000000	125000000	18
Chr09	125000000	126000000	33
Chr09	126000000	127000000	22
Chr09	127000000	128000000	39
Chr09	128000000	129000000	29
Chr09	129000000	130000000	54
Chr09	130000000	131000000	33
Chr09	131000000	132000000	65
Chr09	132000000	133000000	40
Chr09	133000000	134000000	30
Chr09	134000000	135000000	573
Chr09	135000000	136000000	3200
Chr09	136000000	137000000	335
Chr09	137000000	138000000	25
Chr09	138000000	139000000	10
Chr09	139000000	140000000	33
Chr09	140000000	141000000	46
Chr09	141000000	142000000	97
Chr09	142000000	143000000	200
Chr09	143000000	144000000	47
Chr09	144000000	145000000	43
Chr09	145000000	146000000	99
Chr09	146000000	147000000	46
Chr09	147000000	148000000	72
Chr09	148000000	149000000	32
Chr09	149000000	150000000	18
Chr09	150000000	151000000	132
Chr09	151000000	152000000	303
Chr09	152000000	153000000	189
Chr09	153000000	154000000	190
Chr09	154000000	155000000	240
Chr09	155000000	156000000	59
Chr09	156000000	157000000	25
Chr09	157000000	158000000	91
Chr09	158000000	159000000	153
Chr09	159000000	160000000	95
Chr09	160000000	161000000	455
Chr09	161000000	162000000	141
Chr09	162000000	163000000	58
Chr09	163000000	164000000	208
Chr09	164000000	165000000	612
Chr09	165000000	166000000	602
Chr09	166000000	167000000	416
Chr09	167000000	168000000	326
Chr09	168000000	169000000	197
Chr09	169000000	170000000	329
Chr09	170000000	171000000	714
Chr09	171000000	172000000	467
Chr09	172000000	173000000	469
Chr09	173000000	174000000	202
Chr09	174000000	175000000	57
Chr09	175000000	176000000	299
Chr09	176000000	177000000	397
Chr09	177000000	178000000	1099
Chr09	178000000	179000000	14
Chr09	179000000	180000000	601
Chr09	180000000	181000000	1273
Chr09	181000000	182000000	207
Chr09	182000000	183000000	1012
Chr09	183000000	184000000	686
Chr09	184000000	185000000	425
Chr09	185000000	186000000	128
Chr09	186000000	187000000	352
Chr09	187000000	188000000	2968
Chr09	188000000	189000000	78
Chr09	189000000	190000000	207
Chr09	190000000	191000000	376
Chr09	191000000	192000000	670
Chr09	192000000	193000000	468
Chr09	193000000	194000000	882
Chr09	194000000	195000000	1639
Chr09	195000000	196000000	512
Chr09	196000000	197000000	1694
Chr09	197000000	198000000	373
Chr09	198000000	199000000	1278
Chr09	199000000	200000000	372
Chr09	200000000	201000000	2238
Chr09	201000000	202000000	806
Chr09	202000000	203000000	1891
Chr09	203000000	204000000	631
Chr09	204000000	205000000	1005
Chr09	205000000	205368775	530
Chr10	1	1000000	1591
Chr10	1000000	2000000	3111
Chr10	3000000	4000000	654
Chr10	4000000	5000000	625
Chr10	5000000	6000000	643
Chr10	6000000	7000000	763
Chr10	7000000	8000000	483
Chr10	8000000	9000000	1053
Chr10	9000000	10000000	381
Chr10	10000000	11000000	895
Chr10	11000000	12000000	760
Chr10	12000000	13000000	605
Chr10	13000000	14000000	1365
Chr10	14000000	15000000	2395
Chr10	15000000	16000000	1966
Chr10	16000000	17000000	634
Chr10	17000000	18000000	1085
Chr10	18000000	19000000	442
Chr10	19000000	20000000	357
Chr10	20000000	21000000	832
Chr10	21000000	22000000	1834
Chr10	22000000	23000000	274
Chr10	23000000	24000000	1251
Chr10	24000000	25000000	860
Chr10	25000000	26000000	1359
Chr10	26000000	27000000	625
Chr10	27000000	28000000	821
Chr10	28000000	29000000	868
Chr10	29000000	30000000	537
Chr10	30000000	31000000	61
Chr10	31000000	32000000	180
Chr10	32000000	33000000	322
Chr10	33000000	34000000	249
Chr10	34000000	35000000	73
Chr10	35000000	36000000	385
Chr10	36000000	37000000	956
Chr10	37000000	38000000	1410
Chr10	38000000	39000000	584
Chr10	39000000	40000000	474
Chr10	40000000	41000000	645
Chr10	41000000	42000000	715
Chr10	42000000	43000000	35
Chr10	43000000	44000000	336
Chr10	44000000	45000000	1556
Chr10	45000000	46000000	815
Chr10	46000000	47000000	970
Chr10	47000000	48000000	651
Chr10	48000000	49000000	506
Chr10	49000000	50000000	58
Chr10	50000000	51000000	114
Chr10	51000000	52000000	70
Chr10	52000000	53000000	77
Chr10	53000000	54000000	843
Chr10	54000000	55000000	887
Chr10	55000000	56000000	579
Chr10	56000000	57000000	1771
Chr10	57000000	58000000	80
Chr10	58000000	59000000	81
Chr10	59000000	60000000	62
Chr10	60000000	61000000	67
Chr10	61000000	62000000	163
Chr10	62000000	63000000	30
Chr10	63000000	64000000	46
Chr10	64000000	65000000	20
Chr10	65000000	66000000	48
Chr10	66000000	67000000	49
Chr10	67000000	68000000	589
Chr10	68000000	69000000	1262
Chr10	69000000	70000000	1365
Chr10	70000000	71000000	1347
Chr10	71000000	72000000	1320
Chr10	72000000	73000000	1012
Chr10	73000000	74000000	110
Chr10	74000000	75000000	62
Chr10	75000000	76000000	63
Chr10	76000000	77000000	34
Chr10	77000000	78000000	45
Chr10	78000000	79000000	19
Chr10	79000000	80000000	66
Chr10	80000000	81000000	63
Chr10	81000000	82000000	53
Chr10	82000000	83000000	54
Chr10	83000000	84000000	35
Chr10	84000000	85000000	70
Chr10	85000000	86000000	499
Chr10	86000000	87000000	619
Chr10	87000000	88000000	561
Chr10	88000000	89000000	592
Chr10	89000000	90000000	555
Chr10	90000000	91000000	568
Chr10	91000000	92000000	604
Chr10	92000000	93000000	563
Chr10	93000000	94000000	1259
Chr10	94000000	95000000	554
Chr10	95000000	96000000	636
Chr10	96000000	97000000	677
Chr10	97000000	98000000	1690
Chr10	98000000	99000000	572
Chr10	99000000	100000000	818
Chr10	100000000	101000000	1986
Chr10	101000000	102000000	1507
Chr10	102000000	103000000	1953
Chr10	103000000	104000000	1999
Chr10	104000000	105000000	1935
Chr10	105000000	106000000	1229
Chr10	106000000	107000000	923
Chr10	107000000	108000000	750
Chr10	108000000	109000000	418
Chr10	109000000	110000000	327
Chr10	110000000	111000000	2111
Chr10	111000000	112000000	2795
Chr10	112000000	113000000	3585
Chr10	113000000	114000000	2873
Chr10	114000000	115000000	1789
Chr10	115000000	116000000	1899
Chr10	116000000	117000000	165
Chr10	117000000	118000000	67
Chr10	118000000	119000000	51
Chr10	119000000	120000000	44
Chr10	120000000	121000000	41
Chr10	121000000	122000000	66
Chr10	122000000	123000000	33
Chr10	123000000	124000000	37
Chr10	124000000	125000000	56
Chr10	125000000	126000000	110
Chr10	126000000	127000000	114
Chr10	127000000	128000000	145
Chr10	128000000	129000000	175
Chr10	129000000	130000000	144
Chr10	130000000	131000000	378
Chr10	131000000	132000000	1446
Chr10	132000000	133000000	769
Chr10	133000000	134000000	958
Chr10	134000000	135000000	871
Chr10	135000000	136000000	538
Chr10	136000000	137000000	433
Chr10	137000000	138000000	433
Chr10	138000000	139000000	314
Chr10	139000000	140000000	681
Chr10	140000000	141000000	1006
Chr10	141000000	142000000	445
Chr10	142000000	143000000	672
Chr10	143000000	144000000	692
Chr10	144000000	145000000	454
Chr10	145000000	146000000	447
Chr10	146000000	147000000	1451
Chr10	147000000	148000000	897
Chr10	148000000	149000000	1043
Chr10	149000000	150000000	351
Chr10	150000000	151000000	292
Chr10	151000000	152000000	363
Chr10	152000000	153000000	207
Chr10	153000000	154000000	205
Chr10	154000000	155000000	153
Chr10	155000000	156000000	37
Chr10	156000000	157000000	617
Chr10	157000000	158000000	989
Chr10	158000000	159000000	866
Chr10	159000000	160000000	1042
Chr10	160000000	161000000	683
Chr10	161000000	162000000	1727
Chr10	162000000	163000000	1075
Chr10	163000000	164000000	428
Chr10	164000000	165000000	288
Chr10	165000000	166000000	384
Chr10	166000000	167000000	963
Chr10	167000000	168000000	651
Chr10	168000000	169000000	614
Chr10	169000000	170000000	668
Chr10	170000000	171000000	453
Chr10	171000000	172000000	514
Chr10	172000000	173000000	916
Chr10	173000000	174000000	569
Chr10	174000000	175000000	521
Chr10	175000000	176000000	1688
Chr10	176000000	177000000	914
Chr10	177000000	178000000	435
Chr10	178000000	179000000	424
Chr10	179000000	180000000	578
Chr10	180000000	181000000	751
Chr10	181000000	182000000	545
Chr10	182000000	183000000	423
Chr10	183000000	184000000	1213
Chr10	184000000	185000000	1699
Chr10	185000000	186000000	2184
Chr10	186000000	187000000	899
Chr10	187000000	188000000	222
Chr10	188000000	189000000	521
Chr11	1	1000000	1080
Chr11	1000000	2000000	2594
Chr11	2000000	3000000	1225
Chr11	3000000	4000000	663
Chr11	4000000	5000000	627
Chr11	5000000	6000000	426
Chr11	6000000	7000000	521
Chr11	7000000	8000000	282
Chr11	8000000	9000000	486
Chr11	9000000	10000000	400
Chr11	10000000	11000000	437
Chr11	11000000	12000000	195
Chr11	12000000	13000000	59
Chr11	13000000	14000000	568
Chr11	14000000	15000000	726
Chr11	15000000	16000000	1083
Chr11	16000000	17000000	787
Chr11	17000000	18000000	61
Chr11	18000000	19000000	29
Chr11	19000000	20000000	525
Chr11	20000000	21000000	612
Chr11	21000000	22000000	1605
Chr11	22000000	23000000	1050
Chr11	23000000	24000000	232
Chr11	24000000	25000000	2976
Chr11	25000000	26000000	962
Chr11	26000000	27000000	2280
Chr11	27000000	28000000	981
Chr11	28000000	29000000	1485
Chr11	29000000	30000000	651
Chr11	30000000	31000000	747
Chr11	31000000	32000000	149
Chr11	32000000	33000000	227
Chr11	33000000	34000000	828
Chr11	34000000	35000000	805
Chr11	35000000	36000000	326
Chr11	36000000	37000000	38
Chr11	37000000	38000000	34
Chr11	38000000	39000000	56
Chr11	39000000	40000000	973
Chr11	40000000	41000000	306
Chr11	41000000	42000000	2085
Chr11	42000000	43000000	25
Chr11	43000000	44000000	30
Chr11	44000000	45000000	126
Chr11	45000000	46000000	53
Chr11	46000000	47000000	42
Chr11	47000000	48000000	138
Chr11	48000000	49000000	492
Chr11	49000000	50000000	414
Chr11	50000000	51000000	1871
Chr11	51000000	52000000	400
Chr11	52000000	53000000	368
Chr11	53000000	54000000	546
Chr11	54000000	55000000	899
Chr11	55000000	56000000	707
Chr11	56000000	57000000	937
[truncated: 143 more rows]

## Sheet: Fig1 c-b
Indel density and distribution identified between A. sinensis (GS) and A. sinensis (QH)
chr	start	end	numbers
Chr01	1	1000000	122
Chr01	1000000	2000000	193
Chr01	2000000	3000000	129
Chr01	3000000	4000000	100
Chr01	4000000	5000000	189
Chr01	5000000	6000000	92
Chr01	6000000	7000000	137
Chr01	7000000	8000000	148
Chr01	8000000	9000000	515
Chr01	9000000	10000000	116
Chr01	10000000	11000000	78
Chr01	11000000	12000000	107
Chr01	12000000	13000000	186
Chr01	13000000	14000000	95
Chr01	14000000	15000000	61
Chr01	15000000	16000000	78
Chr01	16000000	17000000	90
Chr01	17000000	18000000	80
Chr01	18000000	19000000	120
Chr01	19000000	20000000	173
Chr01	20000000	21000000	79
Chr01	21000000	22000000	152
Chr01	22000000	23000000	146
Chr01	23000000	24000000	86
Chr01	24000000	25000000	125
Chr01	25000000	26000000	99
Chr01	26000000	27000000	42
Chr01	27000000	28000000	31
Chr01	28000000	29000000	36
Chr01	29000000	30000000	333
Chr01	30000000	31000000	95
Chr01	31000000	32000000	77
Chr01	32000000	33000000	128
Chr01	33000000	34000000	35
Chr01	34000000	35000000	228
Chr01	35000000	36000000	60
Chr01	36000000	37000000	38
Chr01	37000000	38000000	45
Chr01	38000000	39000000	169
Chr01	39000000	40000000	54
Chr01	40000000	41000000	53
Chr01	41000000	42000000	149
Chr01	42000000	43000000	48
Chr01	43000000	44000000	40
Chr01	44000000	45000000	84
Chr01	45000000	46000000	45
Chr01	46000000	47000000	35
Chr01	47000000	48000000	135
Chr01	48000000	49000000	34
Chr01	49000000	50000000	116
Chr01	50000000	51000000	45
Chr01	51000000	52000000	43
Chr01	52000000	53000000	29
Chr01	53000000	54000000	83
Chr01	54000000	55000000	51
Chr01	55000000	56000000	43
Chr01	56000000	57000000	200
Chr01	57000000	58000000	43
Chr01	58000000	59000000	105
Chr01	59000000	60000000	30
Chr01	60000000	61000000	26
Chr01	61000000	62000000	173
Chr01	62000000	63000000	93
Chr01	63000000	64000000	31
Chr01	64000000	65000000	130
Chr01	65000000	66000000	119
Chr01	66000000	67000000	294
Chr01	67000000	68000000	71
Chr01	68000000	69000000	45
Chr01	69000000	70000000	41
Chr01	70000000	71000000	103
Chr01	71000000	72000000	22
Chr01	72000000	73000000	52
Chr01	73000000	74000000	45
Chr01	74000000	75000000	39
Chr01	75000000	76000000	38
Chr01	76000000	77000000	41
Chr01	77000000	78000000	40
Chr01	78000000	79000000	43
Chr01	79000000	80000000	57
Chr01	80000000	81000000	40
Chr01	81000000	82000000	55
Chr01	82000000	83000000	33
Chr01	83000000	84000000	35
Chr01	84000000	85000000	43
Chr01	85000000	86000000	42
Chr01	86000000	87000000	157
Chr01	87000000	88000000	46
Chr01	88000000	89000000	33
Chr01	89000000	90000000	29
Chr01	90000000	91000000	30
Chr01	91000000	92000000	47
Chr01	92000000	93000000	25
Chr01	93000000	94000000	32
Chr01	94000000	95000000	54
Chr01	95000000	96000000	69
Chr01	96000000	97000000	28
Chr01	97000000	98000000	38
Chr01	98000000	99000000	35
Chr01	99000000	100000000	27
Chr01	100000000	101000000	33
Chr01	101000000	102000000	36
Chr01	102000000	103000000	38
Chr01	103000000	104000000	40
Chr01	104000000	105000000	75
Chr01	105000000	106000000	43
Chr01	106000000	107000000	32
Chr01	107000000	108000000	159
Chr01	108000000	109000000	43
Chr01	109000000	110000000	63
Chr01	110000000	111000000	55
Chr01	111000000	112000000	55
Chr01	112000000	113000000	70
Chr01	113000000	114000000	78
Chr01	114000000	115000000	198
Chr01	115000000	116000000	140
Chr01	116000000	117000000	238
Chr01	117000000	118000000	151
Chr01	118000000	119000000	48
Chr01	119000000	120000000	57
Chr01	120000000	121000000	37
Chr01	121000000	122000000	44
Chr01	122000000	123000000	102
Chr01	123000000	124000000	39
Chr01	124000000	125000000	217
Chr01	125000000	126000000	138
Chr01	126000000	127000000	157
Chr01	127000000	128000000	173
Chr01	128000000	129000000	161
Chr01	129000000	130000000	146
Chr01	130000000	131000000	88
Chr01	131000000	132000000	67
Chr01	132000000	133000000	27
Chr01	133000000	134000000	86
Chr01	134000000	135000000	102
Chr01	135000000	136000000	112
Chr01	136000000	137000000	181
Chr01	137000000	138000000	66
Chr01	138000000	139000000	56
Chr01	139000000	140000000	169
Chr01	140000000	141000000	120
Chr01	141000000	142000000	75
Chr01	142000000	143000000	104
Chr01	143000000	144000000	174
Chr01	144000000	145000000	125
Chr01	145000000	146000000	68
Chr01	146000000	147000000	51
Chr01	147000000	148000000	62
Chr01	148000000	149000000	90
Chr01	149000000	150000000	170
Chr01	150000000	151000000	334
Chr01	151000000	152000000	90
Chr01	152000000	153000000	202
Chr01	153000000	154000000	105
Chr01	154000000	155000000	151
Chr01	155000000	156000000	85
Chr01	156000000	157000000	27
Chr01	157000000	158000000	43
Chr01	158000000	159000000	38
Chr01	159000000	160000000	30
Chr01	160000000	161000000	45
Chr01	161000000	162000000	162
Chr01	162000000	163000000	185
Chr01	163000000	164000000	42
Chr01	164000000	165000000	87
Chr01	165000000	166000000	45
Chr01	166000000	167000000	97
Chr01	167000000	168000000	46
Chr01	168000000	169000000	91
Chr01	169000000	170000000	39
Chr01	170000000	171000000	45
Chr01	171000000	172000000	28
Chr01	172000000	173000000	60
Chr01	173000000	174000000	121
Chr01	174000000	175000000	137
Chr01	175000000	176000000	73
Chr01	176000000	177000000	42
Chr01	177000000	178000000	42
Chr01	178000000	179000000	41
Chr01	179000000	180000000	57
Chr01	180000000	181000000	47
Chr01	181000000	182000000	86
Chr01	182000000	183000000	61
Chr01	183000000	184000000	104
Chr01	184000000	185000000	114
Chr01	185000000	186000000	122
Chr01	186000000	187000000	73
Chr01	187000000	188000000	185
Chr01	188000000	189000000	119
Chr01	189000000	190000000	303
Chr01	190000000	191000000	169
Chr01	191000000	192000000	211
Chr01	192000000	193000000	93
Chr01	193000000	193656776	8
Chr02	1	1000000	53
Chr02	1000000	2000000	186
Chr02	2000000	3000000	217
Chr02	3000000	4000000	85
Chr02	4000000	5000000	214
Chr02	5000000	6000000	143
Chr02	6000000	7000000	163
Chr02	7000000	8000000	85
Chr02	8000000	9000000	67
Chr02	9000000	10000000	89
Chr02	10000000	11000000	134
Chr02	11000000	12000000	58
Chr02	12000000	13000000	66
Chr02	13000000	14000000	45
Chr02	14000000	15000000	75
Chr02	15000000	16000000	40
Chr02	16000000	17000000	65
Chr02	17000000	18000000	33
Chr02	18000000	19000000	76
Chr02	19000000	20000000	343
Chr02	20000000	21000000	45
Chr02	21000000	22000000	179
Chr02	22000000	23000000	165
Chr02	23000000	24000000	93
Chr02	24000000	25000000	179
Chr02	25000000	26000000	249
Chr02	26000000	27000000	494
Chr02	27000000	28000000	136
Chr02	28000000	29000000	50
Chr02	29000000	30000000	98
Chr02	30000000	31000000	89
Chr02	31000000	32000000	116
Chr02	32000000	33000000	108
Chr02	33000000	34000000	86
Chr02	34000000	35000000	85
Chr02	35000000	36000000	97
Chr02	36000000	37000000	143
Chr02	37000000	38000000	163
Chr02	38000000	39000000	91
Chr02	39000000	40000000	90
Chr02	40000000	41000000	103
Chr02	41000000	42000000	109
Chr02	42000000	43000000	196
Chr02	43000000	44000000	250
Chr02	44000000	45000000	102
Chr02	45000000	46000000	103
Chr02	46000000	47000000	173
Chr02	47000000	48000000	98
Chr02	48000000	49000000	92
Chr02	49000000	50000000	82
Chr02	50000000	51000000	67
Chr02	51000000	52000000	125
Chr02	52000000	53000000	60
Chr02	53000000	54000000	212
Chr02	54000000	55000000	47
Chr02	55000000	56000000	60
Chr02	56000000	57000000	224
Chr02	57000000	58000000	83
Chr02	58000000	59000000	45
Chr02	59000000	60000000	59
Chr02	60000000	61000000	85
Chr02	61000000	62000000	113
Chr02	62000000	63000000	77
Chr02	63000000	64000000	44
Chr02	64000000	65000000	39
Chr02	65000000	66000000	134
Chr02	66000000	67000000	99
Chr02	67000000	68000000	35
Chr02	68000000	69000000	79
Chr02	69000000	70000000	128
Chr02	70000000	71000000	127
Chr02	71000000	72000000	108
Chr02	72000000	73000000	268
Chr02	73000000	74000000	686
Chr02	74000000	75000000	70
Chr02	75000000	76000000	65
Chr02	76000000	77000000	85
Chr02	77000000	78000000	50
Chr02	78000000	79000000	48
Chr02	79000000	80000000	29
Chr02	80000000	81000000	32
Chr02	81000000	82000000	44
Chr02	82000000	83000000	77
Chr02	83000000	84000000	69
Chr02	84000000	85000000	40
Chr02	85000000	86000000	57
Chr02	86000000	87000000	80
Chr02	87000000	88000000	64
Chr02	88000000	89000000	35
Chr02	89000000	90000000	23
Chr02	90000000	91000000	38
Chr02	91000000	92000000	88
Chr02	92000000	93000000	162
Chr02	93000000	94000000	264
Chr02	94000000	95000000	213
Chr02	95000000	96000000	103
Chr02	96000000	97000000	175
Chr02	97000000	98000000	124
Chr02	98000000	99000000	119
Chr02	99000000	100000000	159
Chr02	100000000	101000000	106
Chr02	101000000	102000000	29
Chr02	102000000	103000000	34
Chr02	103000000	104000000	50
Chr02	104000000	105000000	38
Chr02	105000000	106000000	25
Chr02	106000000	107000000	34
Chr02	107000000	108000000	39
Chr02	108000000	109000000	60
Chr02	109000000	110000000	26
Chr02	110000000	111000000	28
Chr02	111000000	112000000	47
Chr02	112000000	113000000	37
Chr02	113000000	114000000	34
Chr02	114000000	115000000	25
Chr02	115000000	116000000	33
Chr02	116000000	117000000	30
Chr02	117000000	118000000	78
Chr02	118000000	119000000	136
Chr02	119000000	120000000	72
Chr02	120000000	121000000	107
Chr02	121000000	122000000	162
Chr02	122000000	123000000	163
Chr02	123000000	124000000	152
Chr02	124000000	125000000	117
Chr02	125000000	126000000	56
Chr02	126000000	127000000	61
Chr02	127000000	128000000	40
Chr02	128000000	129000000	194
Chr02	129000000	130000000	29
Chr02	130000000	131000000	35
Chr02	131000000	132000000	50
Chr02	132000000	133000000	43
Chr02	133000000	134000000	27
Chr02	134000000	135000000	126
Chr02	135000000	136000000	65
Chr02	136000000	137000000	31
Chr02	137000000	138000000	83
Chr02	138000000	139000000	32
Chr02	139000000	140000000	41
Chr02	140000000	141000000	179
Chr02	141000000	142000000	38
Chr02	142000000	143000000	36
Chr02	143000000	144000000	34
Chr02	144000000	145000000	58
Chr02	145000000	146000000	32
Chr02	146000000	147000000	144
Chr02	147000000	148000000	25
Chr02	148000000	149000000	22
Chr02	149000000	150000000	36
Chr02	150000000	151000000	24
Chr02	151000000	152000000	26
Chr02	152000000	152020571	2
Chr03	1	1000000	24
Chr03	1000000	2000000	167
Chr03	2000000	3000000	398
Chr03	3000000	4000000	51
Chr03	4000000	5000000	48
Chr03	5000000	6000000	64
Chr03	6000000	7000000	75
Chr03	7000000	8000000	50
Chr03	8000000	9000000	44
Chr03	9000000	10000000	44
Chr03	10000000	11000000	124
Chr03	11000000	12000000	173
Chr03	12000000	13000000	196
Chr03	13000000	14000000	357
Chr03	14000000	15000000	136
Chr03	15000000	16000000	322
Chr03	16000000	17000000	309
Chr03	17000000	18000000	90
Chr03	18000000	19000000	94
Chr03	19000000	20000000	135
Chr03	20000000	21000000	184
Chr03	21000000	22000000	529
Chr03	22000000	23000000	352
Chr03	23000000	24000000	134
Chr03	24000000	25000000	110
Chr03	25000000	26000000	74
Chr03	26000000	27000000	86
Chr03	27000000	28000000	357
Chr03	28000000	29000000	73
Chr03	29000000	30000000	126
Chr03	30000000	31000000	153
Chr03	31000000	32000000	83
Chr03	32000000	33000000	83
Chr03	33000000	34000000	164
Chr03	34000000	35000000	74
Chr03	35000000	36000000	148
Chr03	36000000	37000000	78
Chr03	37000000	38000000	27
Chr03	38000000	39000000	29
Chr03	39000000	40000000	34
Chr03	40000000	41000000	48
Chr03	41000000	42000000	269
Chr03	42000000	43000000	116
Chr03	43000000	44000000	259
Chr03	44000000	45000000	118
Chr03	45000000	46000000	191
Chr03	46000000	47000000	147
Chr03	47000000	48000000	139
Chr03	48000000	49000000	80
Chr03	49000000	50000000	140
Chr03	50000000	51000000	104
Chr03	51000000	52000000	60
Chr03	52000000	53000000	57
Chr03	53000000	54000000	52
Chr03	54000000	55000000	101
Chr03	55000000	56000000	50
Chr03	56000000	57000000	51
Chr03	57000000	58000000	59
Chr03	58000000	59000000	49
Chr03	59000000	60000000	60
Chr03	60000000	61000000	57
Chr03	61000000	62000000	89
Chr03	62000000	63000000	122
Chr03	63000000	64000000	98
Chr03	64000000	65000000	235
Chr03	65000000	66000000	187
Chr03	66000000	67000000	88
Chr03	67000000	68000000	96
Chr03	68000000	69000000	110
Chr03	69000000	70000000	150
Chr03	70000000	71000000	124
Chr03	71000000	72000000	124
Chr03	72000000	73000000	52
Chr03	73000000	74000000	61
Chr03	74000000	75000000	44
Chr03	75000000	76000000	73
Chr03	76000000	77000000	63
Chr03	77000000	78000000	62
Chr03	78000000	79000000	64
Chr03	79000000	80000000	73
Chr03	80000000	81000000	61
Chr03	81000000	82000000	103
Chr03	82000000	83000000	58
Chr03	83000000	84000000	341
Chr03	84000000	85000000	283
Chr03	85000000	86000000	39
Chr03	86000000	87000000	46
Chr03	87000000	88000000	40
Chr03	88000000	89000000	43
Chr03	89000000	90000000	54
Chr03	90000000	91000000	36
Chr03	91000000	92000000	104
Chr03	92000000	93000000	124
Chr03	93000000	94000000	72
Chr03	94000000	95000000	67
Chr03	95000000	96000000	89
Chr03	96000000	97000000	40
Chr03	97000000	98000000	60
Chr03	98000000	99000000	128
Chr03	99000000	100000000	103
Chr03	100000000	101000000	115
Chr03	101000000	102000000	148
Chr03	102000000	103000000	91
Chr03	103000000	104000000	106
Chr03	104000000	105000000	71
Chr03	105000000	106000000	35
Chr03	106000000	107000000	50
Chr03	107000000	108000000	36
Chr03	108000000	109000000	115
Chr03	109000000	110000000	173
Chr03	110000000	111000000	87
Chr03	111000000	112000000	79
Chr03	112000000	113000000	128
Chr03	113000000	114000000	130
Chr03	114000000	115000000	99
Chr03	115000000	116000000	124
Chr03	116000000	117000000	143
Chr03	117000000	118000000	139
Chr03	118000000	119000000	205
Chr03	119000000	120000000	179
Chr03	120000000	121000000	256
Chr03	121000000	122000000	172
Chr03	122000000	123000000	77
Chr03	123000000	124000000	50
Chr03	124000000	125000000	88
Chr03	125000000	126000000	65
Chr03	126000000	127000000	56
Chr03	127000000	128000000	46
Chr03	128000000	129000000	37
Chr03	129000000	130000000	31
Chr03	130000000	131000000	62
Chr03	131000000	132000000	130
Chr03	132000000	133000000	164
Chr03	133000000	134000000	116
Chr03	134000000	135000000	105
Chr03	135000000	136000000	82
Chr03	136000000	137000000	63
Chr03	137000000	138000000	120
Chr03	138000000	139000000	79
Chr03	139000000	140000000	84
Chr03	140000000	141000000	115
Chr03	141000000	142000000	32
Chr03	142000000	143000000	38
Chr03	143000000	144000000	51
Chr03	144000000	145000000	68
Chr03	145000000	146000000	31
Chr03	146000000	147000000	124
Chr03	147000000	148000000	48
Chr03	148000000	149000000	162
Chr03	149000000	150000000	152
Chr03	150000000	151000000	100
Chr03	151000000	152000000	77
Chr03	152000000	153000000	54
Chr03	153000000	154000000	64
Chr03	154000000	155000000	32
Chr03	155000000	156000000	45
Chr03	156000000	157000000	39
Chr03	157000000	158000000	62
Chr03	158000000	159000000	90
Chr03	159000000	160000000	91
Chr03	160000000	161000000	166
Chr03	161000000	162000000	74
Chr03	162000000	163000000	58
Chr03	163000000	164000000	129
Chr03	164000000	165000000	316
Chr03	165000000	166000000	84
Chr03	166000000	167000000	90
Chr03	167000000	168000000	65
Chr03	168000000	169000000	84
Chr03	169000000	170000000	134
Chr03	170000000	171000000	126
Chr03	171000000	172000000	125
Chr03	172000000	173000000	102
Chr03	173000000	174000000	166
Chr03	174000000	175000000	123
Chr03	175000000	176000000	73
Chr03	176000000	177000000	263
Chr03	177000000	178000000	246
Chr03	178000000	179000000	152
Chr03	179000000	180000000	148
Chr03	180000000	181000000	259
Chr03	181000000	182000000	164
Chr03	182000000	183000000	104
Chr03	183000000	184000000	293
Chr03	184000000	184768007	163
Chr04	1	1000000	253
Chr04	1000000	2000000	146
Chr04	2000000	3000000	182
Chr04	3000000	4000000	181
Chr04	4000000	5000000	74
Chr04	5000000	6000000	145
Chr04	6000000	7000000	152
Chr04	7000000	8000000	92
Chr04	8000000	9000000	30
Chr04	9000000	10000000	153
Chr04	10000000	11000000	78
Chr04	11000000	12000000	93
Chr04	12000000	13000000	56
Chr04	13000000	14000000	115
Chr04	14000000	15000000	36
Chr04	15000000	16000000	105
Chr04	16000000	17000000	69
Chr04	17000000	18000000	113
Chr04	18000000	19000000	54
Chr04	19000000	20000000	67
Chr04	20000000	21000000	175
Chr04	21000000	22000000	105
Chr04	22000000	23000000	118
Chr04	23000000	24000000	276
Chr04	24000000	25000000	298
Chr04	25000000	26000000	116
Chr04	26000000	27000000	223
Chr04	27000000	28000000	333
Chr04	28000000	29000000	105
Chr04	29000000	30000000	139
Chr04	30000000	31000000	619
Chr04	31000000	32000000	113
Chr04	32000000	33000000	139
Chr04	33000000	34000000	120
Chr04	34000000	35000000	235
Chr04	35000000	36000000	129
Chr04	36000000	37000000	39
Chr04	37000000	38000000	80
Chr04	38000000	39000000	144
Chr04	39000000	40000000	86
Chr04	40000000	41000000	76
Chr04	41000000	42000000	115
Chr04	42000000	43000000	84
Chr04	43000000	44000000	138
Chr04	44000000	45000000	193
Chr04	45000000	46000000	173
Chr04	46000000	47000000	310
Chr04	47000000	48000000	150
Chr04	48000000	49000000	249
Chr04	49000000	50000000	249
Chr04	50000000	51000000	144
Chr04	51000000	52000000	162
Chr04	52000000	53000000	143
Chr04	53000000	54000000	89
Chr04	54000000	55000000	64
Chr04	55000000	56000000	43
Chr04	56000000	57000000	55
Chr04	57000000	58000000	72
Chr04	58000000	59000000	265
Chr04	59000000	60000000	83
Chr04	60000000	61000000	83
Chr04	61000000	62000000	82
Chr04	62000000	63000000	77
Chr04	63000000	64000000	124
Chr04	64000000	65000000	603
Chr04	65000000	66000000	69
Chr04	66000000	67000000	90
Chr04	67000000	68000000	71
Chr04	68000000	69000000	78
Chr04	69000000	70000000	23
Chr04	70000000	71000000	21
Chr04	71000000	72000000	36
Chr04	72000000	73000000	42
Chr04	73000000	74000000	46
Chr04	74000000	75000000	108
Chr04	75000000	76000000	36
Chr04	76000000	77000000	58
Chr04	77000000	78000000	90
Chr04	78000000	79000000	73
Chr04	79000000	80000000	66
Chr04	80000000	81000000	62
Chr04	81000000	82000000	43
Chr04	82000000	83000000	61
Chr04	83000000	84000000	57
Chr04	84000000	85000000	67
Chr04	85000000	86000000	54
Chr04	86000000	87000000	49
Chr04	87000000	88000000	55
Chr04	88000000	89000000	35
Chr04	89000000	90000000	59
Chr04	90000000	91000000	67
Chr04	91000000	92000000	90
Chr04	92000000	93000000	109
Chr04	93000000	94000000	82
Chr04	94000000	95000000	80
Chr04	95000000	96000000	63
Chr04	96000000	97000000	96
Chr04	97000000	98000000	188
Chr04	98000000	99000000	100
Chr04	99000000	100000000	76
Chr04	100000000	101000000	152
Chr04	101000000	102000000	86
Chr04	102000000	103000000	64
Chr04	103000000	104000000	64
Chr04	104000000	105000000	142
Chr04	105000000	106000000	71
Chr04	106000000	107000000	210
Chr04	107000000	108000000	55
Chr04	108000000	109000000	75
Chr04	109000000	110000000	65
Chr04	110000000	111000000	94
Chr04	111000000	112000000	70
Chr04	112000000	113000000	276
Chr04	113000000	114000000	112
Chr04	114000000	115000000	48
Chr04	115000000	116000000	55
Chr04	116000000	117000000	38
Chr04	117000000	118000000	59
Chr04	118000000	119000000	117
Chr04	119000000	120000000	78
Chr04	120000000	121000000	73
Chr04	121000000	122000000	74
Chr04	122000000	123000000	63
Chr04	123000000	124000000	75
Chr04	124000000	125000000	75
Chr04	125000000	126000000	56
Chr04	126000000	127000000	60
Chr04	127000000	128000000	264
Chr04	128000000	129000000	61
Chr04	129000000	130000000	49
Chr04	130000000	131000000	93
Chr04	131000000	132000000	101
Chr04	132000000	133000000	75
Chr04	133000000	134000000	52
Chr04	134000000	135000000	49
Chr04	135000000	136000000	60
Chr04	136000000	137000000	81
Chr04	137000000	138000000	141
Chr04	138000000	139000000	61
Chr04	139000000	140000000	94
Chr04	140000000	141000000	96
Chr04	141000000	142000000	63
Chr04	142000000	143000000	163
Chr04	143000000	144000000	100
Chr04	144000000	145000000	123
Chr04	145000000	146000000	114
Chr04	146000000	147000000	122
Chr04	147000000	148000000	121
Chr04	148000000	149000000	133
Chr04	149000000	150000000	116
Chr04	150000000	151000000	306
Chr04	151000000	152000000	121
Chr04	152000000	153000000	114
Chr04	153000000	154000000	144
Chr04	154000000	155000000	36
Chr04	155000000	156000000	79
Chr04	156000000	157000000	57
Chr04	157000000	158000000	89
Chr04	158000000	159000000	78
Chr04	159000000	160000000	80
Chr04	160000000	161000000	59
Chr04	161000000	162000000	127
Chr04	162000000	163000000	87
Chr04	163000000	164000000	59
Chr04	164000000	165000000	98
Chr04	165000000	166000000	136
Chr04	166000000	167000000	172
Chr04	167000000	168000000	89
Chr04	168000000	169000000	78
Chr04	169000000	170000000	97
Chr04	170000000	171000000	106
Chr04	171000000	172000000	102
Chr04	172000000	173000000	206
Chr04	173000000	174000000	296
Chr04	174000000	175000000	251
Chr04	175000000	176000000	87
Chr04	176000000	177000000	112
Chr04	177000000	178000000	70
Chr04	178000000	179000000	75
Chr04	179000000	180000000	65
Chr04	180000000	181000000	82
Chr04	181000000	182000000	96
Chr04	182000000	183000000	77
Chr04	183000000	184000000	99
Chr04	184000000	185000000	126
Chr04	185000000	186000000	101
Chr04	186000000	187000000	107
Chr04	187000000	188000000	139
Chr04	188000000	189000000	145
Chr04	189000000	190000000	137
Chr04	190000000	191000000	103
Chr04	191000000	192000000	136
Chr04	192000000	193000000	129
Chr04	193000000	194000000	186
Chr04	194000000	195000000	66
Chr04	195000000	196000000	94
Chr04	196000000	197000000	72
Chr04	197000000	198000000	214
Chr04	198000000	199000000	204
Chr04	199000000	200000000	331
Chr04	200000000	201000000	85
Chr04	201000000	202000000	83
Chr04	202000000	203000000	117
Chr04	203000000	204000000	115
Chr04	204000000	205000000	234
Chr04	205000000	206000000	150
Chr04	206000000	207000000	74
Chr04	207000000	208000000	123
Chr04	208000000	209000000	133
Chr04	209000000	210000000	109
Chr04	210000000	211000000	127
Chr04	211000000	212000000	380
Chr04	212000000	213000000	87
Chr04	213000000	214000000	124
Chr04	214000000	215000000	135
Chr04	215000000	216000000	57
Chr04	216000000	217000000	146
Chr04	217000000	218000000	294
Chr04	218000000	219000000	87
Chr04	219000000	220000000	146
Chr04	220000000	221000000	306
Chr04	221000000	222000000	255
Chr04	222000000	223000000	350
Chr04	223000000	224000000	129
Chr04	224000000	225000000	101
Chr04	226000000	227000000	271
Chr04	227000000	228000000	6
Chr04	228000000	228427485	9
Chr05	1	1000000	258
Chr05	1000000	2000000	150
Chr05	2000000	3000000	244
Chr05	3000000	4000000	135
Chr05	4000000	5000000	111
Chr05	5000000	6000000	185
Chr05	6000000	7000000	342
Chr05	7000000	8000000	111
Chr05	8000000	9000000	444
Chr05	9000000	10000000	61
Chr05	10000000	11000000	130
Chr05	11000000	12000000	88
Chr05	12000000	13000000	63
Chr05	13000000	14000000	82
Chr05	14000000	15000000	50
Chr05	15000000	16000000	165
Chr05	16000000	17000000	86
Chr05	17000000	18000000	66
Chr05	18000000	19000000	231
Chr05	19000000	20000000	99
Chr05	20000000	21000000	55
Chr05	21000000	22000000	101
Chr05	22000000	23000000	93
Chr05	23000000	24000000	76
Chr05	24000000	25000000	183
Chr05	25000000	26000000	95
Chr05	26000000	27000000	56
Chr05	27000000	28000000	47
Chr05	28000000	29000000	98
Chr05	29000000	30000000	302
Chr05	30000000	31000000	295
Chr05	31000000	32000000	156
Chr05	32000000	33000000	221
Chr05	33000000	34000000	68
Chr05	34000000	35000000	71
Chr05	35000000	36000000	94
Chr05	36000000	37000000	147
Chr05	37000000	38000000	124
Chr05	38000000	39000000	195
Chr05	39000000	40000000	102
Chr05	40000000	41000000	107
Chr05	41000000	42000000	69
Chr05	42000000	43000000	66
Chr05	43000000	44000000	123
Chr05	44000000	45000000	102
Chr05	45000000	46000000	79
Chr05	46000000	47000000	128
Chr05	47000000	48000000	169
Chr05	48000000	49000000	111
Chr05	49000000	50000000	121
Chr05	50000000	51000000	82
Chr05	51000000	52000000	40
Chr05	52000000	53000000	38
Chr05	53000000	54000000	157
Chr05	54000000	55000000	60
Chr05	55000000	56000000	52
Chr05	56000000	57000000	34
Chr05	57000000	58000000	46
Chr05	58000000	59000000	120
Chr05	59000000	60000000	97
Chr05	60000000	61000000	106
Chr05	61000000	62000000	104
Chr05	62000000	63000000	154
Chr05	63000000	64000000	148
Chr05	64000000	65000000	94
Chr05	65000000	66000000	113
Chr05	66000000	67000000	101
Chr05	67000000	68000000	86
Chr05	68000000	69000000	91
Chr05	69000000	70000000	107
Chr05	70000000	71000000	82
Chr05	71000000	72000000	170
Chr05	72000000	73000000	692
Chr05	73000000	74000000	208
Chr05	74000000	75000000	149
Chr05	75000000	76000000	166
Chr05	76000000	77000000	105
Chr05	77000000	78000000	104
Chr05	78000000	79000000	226
Chr05	79000000	80000000	196
Chr05	80000000	81000000	172
Chr05	81000000	82000000	80
Chr05	82000000	83000000	291
Chr05	83000000	84000000	52
Chr05	84000000	85000000	56
Chr05	85000000	86000000	75
Chr05	86000000	87000000	65
Chr05	87000000	88000000	79
Chr05	88000000	89000000	75
Chr05	89000000	90000000	68
Chr05	90000000	91000000	82
Chr05	91000000	92000000	98
Chr05	92000000	93000000	49
Chr05	93000000	94000000	69
Chr05	94000000	95000000	51
Chr05	95000000	96000000	97
Chr05	96000000	97000000	48
Chr05	97000000	98000000	84
Chr05	98000000	99000000	155
Chr05	99000000	100000000	150
Chr05	100000000	101000000	154
Chr05	101000000	102000000	200
Chr05	102000000	103000000	46
Chr05	103000000	104000000	26
Chr05	104000000	105000000	36
Chr05	105000000	106000000	104
Chr05	106000000	107000000	166
Chr05	107000000	108000000	150
Chr05	108000000	109000000	34
Chr05	109000000	110000000	26
Chr05	110000000	111000000	40
Chr05	111000000	112000000	36
Chr05	112000000	113000000	42
Chr05	113000000	114000000	68
Chr05	114000000	115000000	39
Chr05	115000000	116000000	33
Chr05	116000000	117000000	40
Chr05	117000000	118000000	37
Chr05	118000000	119000000	78
Chr05	119000000	120000000	49
Chr05	120000000	121000000	101
Chr05	121000000	122000000	165
Chr05	122000000	123000000	231
Chr05	123000000	124000000	85
Chr05	124000000	125000000	68
Chr05	125000000	126000000	135
Chr05	126000000	127000000	80
Chr05	127000000	128000000	82
Chr05	128000000	129000000	96
Chr05	129000000	130000000	89
Chr05	130000000	131000000	84
Chr05	131000000	132000000	93
Chr05	132000000	133000000	247
Chr05	133000000	134000000	47
Chr05	134000000	135000000	34
Chr05	135000000	136000000	106
Chr05	136000000	137000000	65
Chr05	137000000	138000000	85
Chr05	138000000	139000000	141
Chr05	139000000	140000000	127
Chr05	140000000	141000000	111
Chr05	141000000	142000000	132
Chr05	142000000	143000000	135
Chr05	143000000	144000000	42
Chr05	144000000	145000000	42
Chr05	145000000	146000000	38
Chr05	146000000	147000000	50
Chr05	147000000	148000000	190
Chr05	148000000	149000000	342
Chr05	149000000	150000000	174
Chr05	150000000	151000000	34
Chr05	151000000	152000000	83
Chr05	152000000	153000000	89
Chr05	153000000	154000000	95
Chr05	154000000	155000000	72
Chr05	155000000	156000000	86
Chr05	156000000	157000000	64
Chr05	157000000	158000000	101
Chr05	158000000	159000000	235
Chr05	159000000	160000000	255
Chr05	160000000	161000000	312
Chr05	161000000	162000000	172
Chr05	162000000	163000000	160
Chr05	163000000	164000000	246
Chr05	164000000	165000000	167
Chr05	165000000	166000000	68
Chr05	166000000	167000000	132
Chr05	167000000	168000000	209
Chr05	168000000	169000000	115
Chr05	169000000	170000000	115
Chr05	170000000	171000000	114
Chr05	171000000	172000000	106
Chr05	172000000	173000000	43
Chr05	173000000	174000000	42
Chr05	174000000	175000000	114
Chr05	175000000	176000000	75
Chr05	176000000	177000000	58
Chr05	177000000	178000000	155
Chr05	178000000	179000000	143
Chr05	179000000	180000000	81
Chr05	180000000	181000000	84
Chr05	181000000	182000000	79
Chr05	182000000	183000000	83
Chr05	183000000	184000000	128
Chr05	184000000	185000000	211
Chr05	185000000	186000000	99
Chr05	186000000	187000000	296
Chr05	187000000	188000000	202
Chr05	188000000	189000000	20
Chr05	189000000	190000000	59
Chr05	190000000	191000000	113
Chr05	191000000	192000000	105
Chr05	192000000	193000000	122
Chr05	193000000	194000000	176
Chr05	194000000	195000000	60
Chr05	195000000	196000000	194
Chr05	196000000	197000000	158
Chr05	197000000	198000000	79
Chr05	198000000	199000000	81
Chr05	199000000	200000000	117
Chr05	200000000	201000000	105
Chr05	201000000	202000000	26
Chr05	202000000	203000000	65
Chr05	203000000	204000000	80
Chr05	204000000	205000000	184
Chr05	205000000	206000000	46
Chr05	206000000	207000000	156
Chr05	207000000	208000000	183
Chr05	208000000	209000000	163
Chr05	209000000	210000000	163
Chr05	210000000	211000000	30
Chr05	211000000	212000000	49
Chr05	212000000	213000000	56
Chr05	213000000	214000000	147
Chr05	214000000	215000000	66
Chr05	215000000	216000000	135
Chr05	216000000	217000000	165
Chr05	217000000	218000000	102
Chr05	218000000	219000000	195
Chr05	219000000	220000000	9
Chr05	220000000	221000000	50
Chr05	221000000	222000000	90
Chr05	222000000	223000000	75
Chr05	223000000	224000000	130
Chr05	224000000	224921384	525
Chr06	1	1000000	214
Chr06	1000000	2000000	327
Chr06	2000000	3000000	222
Chr06	3000000	4000000	202
Chr06	4000000	5000000	498
Chr06	5000000	6000000	113
Chr06	6000000	7000000	96
Chr06	7000000	8000000	118
Chr06	8000000	9000000	170
Chr06	9000000	10000000	56
Chr06	10000000	11000000	115
Chr06	11000000	12000000	120
Chr06	12000000	13000000	200
Chr06	13000000	14000000	100
Chr06	14000000	15000000	99
Chr06	15000000	16000000	50
Chr06	16000000	17000000	109
Chr06	17000000	18000000	127
Chr06	18000000	19000000	127
Chr06	19000000	20000000	176
Chr06	20000000	21000000	127
Chr06	21000000	22000000	50
Chr06	22000000	23000000	48
Chr06	23000000	24000000	87
Chr06	24000000	25000000	164
Chr06	25000000	26000000	284
Chr06	26000000	27000000	280
Chr06	27000000	28000000	66
Chr06	28000000	29000000	68
Chr06	29000000	30000000	35
Chr06	30000000	31000000	41
Chr06	31000000	32000000	81
Chr06	32000000	33000000	48
Chr06	33000000	34000000	136
Chr06	34000000	35000000	32
Chr06	35000000	36000000	45
Chr06	36000000	37000000	78
Chr06	37000000	38000000	39
Chr06	38000000	39000000	131
Chr06	39000000	40000000	46
Chr06	40000000	41000000	51
Chr06	41000000	42000000	50
Chr06	42000000	43000000	63
Chr06	43000000	44000000	49
Chr06	44000000	45000000	71
Chr06	45000000	46000000	68
Chr06	46000000	47000000	70
Chr06	47000000	48000000	130
Chr06	48000000	49000000	195
Chr06	49000000	50000000	103
Chr06	50000000	51000000	84
Chr06	51000000	52000000	134
Chr06	52000000	53000000	65
Chr06	53000000	54000000	82
Chr06	54000000	55000000	65
Chr06	55000000	56000000	106
Chr06	56000000	57000000	62
Chr06	57000000	58000000	128
Chr06	58000000	59000000	58
Chr06	59000000	60000000	59
Chr06	60000000	61000000	60
Chr06	61000000	62000000	45
Chr06	62000000	63000000	40
Chr06	63000000	64000000	108
Chr06	64000000	65000000	64
Chr06	65000000	66000000	116
Chr06	66000000	67000000	30
Chr06	67000000	68000000	46
Chr06	68000000	69000000	178
Chr06	69000000	70000000	147
Chr06	70000000	71000000	176
Chr06	71000000	72000000	78
Chr06	72000000	73000000	106
Chr06	73000000	74000000	84
Chr06	74000000	75000000	116
Chr06	75000000	76000000	198
Chr06	76000000	77000000	72
Chr06	77000000	78000000	72
Chr06	78000000	79000000	144
Chr06	79000000	80000000	158
Chr06	80000000	81000000	79
Chr06	81000000	82000000	283
Chr06	82000000	83000000	70
Chr06	83000000	84000000	72
Chr06	84000000	85000000	47
Chr06	85000000	86000000	24
Chr06	86000000	87000000	39
Chr06	87000000	88000000	29
Chr06	88000000	89000000	82
Chr06	89000000	90000000	38
Chr06	90000000	91000000	29
Chr06	91000000	92000000	119
Chr06	92000000	93000000	78
Chr06	93000000	94000000	85
Chr06	94000000	95000000	144
Chr06	95000000	96000000	180
Chr06	96000000	97000000	89
Chr06	97000000	98000000	56
Chr06	98000000	99000000	56
Chr06	99000000	100000000	42
Chr06	100000000	101000000	34
Chr06	101000000	102000000	44
Chr06	102000000	103000000	54
Chr06	103000000	104000000	67
Chr06	104000000	105000000	74
Chr06	105000000	106000000	49
Chr06	106000000	107000000	178
Chr06	107000000	108000000	170
Chr06	108000000	109000000	128
Chr06	109000000	110000000	149
Chr06	110000000	111000000	68
Chr06	111000000	112000000	27
Chr06	112000000	113000000	143
Chr06	113000000	114000000	24
Chr06	114000000	115000000	33
Chr06	115000000	116000000	31
Chr06	116000000	117000000	42
Chr06	117000000	118000000	41
Chr06	118000000	119000000	36
Chr06	119000000	120000000	43
Chr06	120000000	121000000	69
Chr06	121000000	122000000	52
Chr06	122000000	123000000	37
Chr06	123000000	124000000	41
Chr06	124000000	125000000	72
Chr06	125000000	126000000	56
Chr06	126000000	127000000	98
Chr06	127000000	128000000	35
Chr06	128000000	129000000	40
Chr06	129000000	130000000	45
Chr06	130000000	131000000	32
Chr06	131000000	132000000	26
Chr06	132000000	133000000	37
Chr06	133000000	134000000	32
Chr06	134000000	135000000	29
Chr06	135000000	136000000	111
Chr06	136000000	137000000	86
Chr06	137000000	138000000	65
Chr06	138000000	139000000	32
Chr06	139000000	140000000	88
Chr06	140000000	141000000	70
Chr06	141000000	142000000	269
Chr06	142000000	143000000	57
Chr06	143000000	144000000	53
Chr06	144000000	145000000	82
Chr06	145000000	146000000	93
Chr06	146000000	147000000	75
Chr06	147000000	148000000	179
Chr06	148000000	149000000	119
Chr06	149000000	150000000	220
Chr06	150000000	151000000	160
Chr06	151000000	152000000	173
Chr06	152000000	153000000	182
Chr06	153000000	154000000	151
Chr06	154000000	155000000	122
Chr06	155000000	156000000	124
Chr06	156000000	157000000	170
Chr06	157000000	158000000	144
Chr06	158000000	159000000	179
Chr06	159000000	160000000	106
Chr06	160000000	161000000	126
Chr06	161000000	161079071	8
Chr07	1	1000000	106
Chr07	1000000	2000000	27
Chr07	2000000	3000000	153
Chr07	3000000	4000000	285
Chr07	4000000	5000000	175
Chr07	5000000	6000000	350
Chr07	6000000	7000000	181
Chr07	7000000	8000000	274
Chr07	8000000	9000000	318
Chr07	9000000	10000000	119
Chr07	10000000	11000000	147
Chr07	11000000	12000000	423
Chr07	12000000	13000000	201
Chr07	13000000	14000000	113
Chr07	14000000	15000000	52
Chr07	15000000	16000000	62
Chr07	16000000	17000000	89
Chr07	17000000	18000000	93
Chr07	18000000	19000000	48
Chr07	19000000	20000000	104
Chr07	20000000	21000000	77
Chr07	21000000	22000000	104
Chr07	22000000	23000000	94
Chr07	23000000	24000000	187
Chr07	24000000	25000000	169
Chr07	25000000	26000000	101
Chr07	26000000	27000000	98
Chr07	27000000	28000000	104
Chr07	28000000	29000000	134
Chr07	29000000	30000000	149
Chr07	30000000	31000000	114
Chr07	31000000	32000000	171
Chr07	32000000	33000000	103
Chr07	33000000	34000000	64
Chr07	34000000	35000000	46
Chr07	35000000	36000000	73
Chr07	36000000	37000000	50
Chr07	37000000	38000000	51
Chr07	38000000	39000000	55
Chr07	39000000	40000000	40
Chr07	40000000	41000000	39
Chr07	41000000	42000000	30
Chr07	42000000	43000000	62
Chr07	43000000	44000000	68
Chr07	44000000	45000000	124
Chr07	45000000	46000000	36
Chr07	46000000	47000000	31
Chr07	47000000	48000000	144
Chr07	48000000	49000000	54
Chr07	49000000	50000000	42
Chr07	50000000	51000000	35
Chr07	51000000	52000000	46
Chr07	52000000	53000000	35
Chr07	53000000	54000000	27
Chr07	54000000	55000000	59
Chr07	55000000	56000000	29
Chr07	56000000	57000000	34
Chr07	57000000	58000000	29
Chr07	58000000	59000000	39
Chr07	59000000	60000000	55
Chr07	60000000	61000000	54
Chr07	61000000	62000000	219
Chr07	62000000	63000000	49
Chr07	63000000	64000000	70
Chr07	64000000	65000000	37
Chr07	65000000	66000000	70
Chr07	66000000	67000000	36
Chr07	67000000	68000000	48
Chr07	68000000	69000000	46
Chr07	69000000	70000000	66
Chr07	70000000	71000000	52
Chr07	71000000	72000000	55
Chr07	72000000	73000000	30
Chr07	73000000	74000000	129
Chr07	74000000	75000000	46
Chr07	75000000	76000000	53
Chr07	76000000	77000000	38
Chr07	77000000	78000000	27
Chr07	78000000	79000000	23
Chr07	79000000	80000000	81
Chr07	80000000	81000000	109
Chr07	81000000	82000000	59
Chr07	82000000	83000000	34
Chr07	83000000	84000000	34
Chr07	84000000	85000000	57
Chr07	85000000	86000000	86
Chr07	86000000	87000000	94
Chr07	87000000	88000000	145
Chr07	88000000	89000000	25
Chr07	89000000	90000000	38
Chr07	90000000	91000000	46
Chr07	91000000	92000000	158
Chr07	92000000	93000000	118
Chr07	93000000	94000000	191
Chr07	94000000	95000000	102
Chr07	95000000	96000000	122
Chr07	96000000	97000000	31
Chr07	97000000	98000000	47
Chr07	98000000	99000000	34
Chr07	99000000	100000000	154
Chr07	100000000	101000000	127
Chr07	101000000	102000000	118
Chr07	102000000	103000000	44
Chr07	103000000	104000000	68
Chr07	104000000	105000000	47
Chr07	105000000	106000000	117
Chr07	106000000	107000000	100
Chr07	107000000	108000000	221
Chr07	108000000	109000000	91
Chr07	109000000	110000000	104
Chr07	110000000	111000000	91
Chr07	111000000	112000000	59
Chr07	112000000	113000000	57
Chr07	113000000	114000000	57
Chr07	114000000	115000000	83
Chr07	115000000	116000000	71
Chr07	116000000	117000000	70
Chr07	117000000	118000000	76
Chr07	118000000	119000000	54
Chr07	119000000	120000000	82
Chr07	120000000	121000000	197
Chr07	121000000	122000000	145
Chr07	122000000	123000000	61
Chr07	123000000	124000000	25
Chr07	124000000	125000000	51
Chr07	125000000	126000000	25
Chr07	126000000	127000000	26
Chr07	127000000	128000000	67
Chr07	128000000	129000000	41
Chr07	129000000	130000000	46
Chr07	130000000	131000000	125
Chr07	131000000	132000000	129
Chr07	132000000	133000000	98
Chr07	133000000	134000000	154
Chr07	134000000	135000000	173
Chr07	135000000	136000000	126
Chr07	136000000	137000000	85
Chr07	137000000	138000000	116
Chr07	138000000	139000000	164
Chr07	139000000	140000000	191
Chr07	140000000	141000000	211
Chr07	141000000	142000000	167
Chr07	142000000	143000000	178
Chr07	143000000	144000000	164
Chr07	144000000	145000000	76
Chr07	145000000	146000000	90
Chr07	146000000	147000000	87
Chr07	147000000	148000000	55
Chr07	148000000	149000000	185
Chr07	149000000	150000000	181
Chr07	150000000	151000000	98
Chr07	151000000	152000000	104
Chr07	152000000	153000000	126
Chr07	153000000	154000000	109
Chr07	154000000	155000000	183
Chr07	155000000	156000000	223
Chr07	156000000	157000000	55
Chr07	157000000	158000000	40
Chr07	158000000	159000000	53
Chr07	159000000	160000000	52
Chr07	160000000	161000000	94
Chr07	161000000	162000000	73
Chr07	162000000	163000000	85
Chr07	163000000	164000000	59
Chr07	164000000	165000000	99
Chr07	165000000	166000000	104
Chr07	166000000	167000000	146
Chr07	167000000	168000000	100
Chr07	168000000	169000000	151
Chr07	169000000	170000000	39
Chr07	170000000	171000000	66
Chr07	171000000	172000000	73
Chr07	172000000	173000000	128
Chr07	173000000	174000000	111
Chr07	174000000	175000000	128
Chr07	175000000	176000000	45
Chr07	176000000	177000000	91
Chr07	177000000	178000000	49
Chr07	178000000	179000000	162
Chr07	179000000	180000000	102
Chr07	180000000	181000000	87
Chr07	181000000	182000000	126
Chr07	182000000	183000000	157
Chr07	183000000	184000000	118
Chr07	184000000	185000000	67
Chr07	185000000	186000000	115
Chr07	186000000	187000000	138
Chr07	187000000	188000000	189
Chr07	188000000	189000000	87
Chr07	189000000	190000000	101
Chr07	190000000	191000000	343
Chr07	191000000	192000000	180
Chr07	192000000	193000000	228
Chr07	193000000	194000000	447
Chr07	194000000	195000000	209
Chr07	195000000	196000000	250
Chr07	196000000	197000000	150
Chr07	197000000	198000000	378
Chr07	198000000	199000000	344
Chr07	199000000	200000000	230
Chr07	200000000	200643672	171
Chr08	1	1000000	265
Chr08	1000000	2000000	229
Chr08	2000000	3000000	119
Chr08	3000000	4000000	158
Chr08	4000000	5000000	176
Chr08	5000000	6000000	219
Chr08	6000000	7000000	153
Chr08	7000000	8000000	125
Chr08	8000000	9000000	150
Chr08	9000000	10000000	106
Chr08	10000000	11000000	85
Chr08	11000000	12000000	107
Chr08	12000000	13000000	100
Chr08	13000000	14000000	304
Chr08	14000000	15000000	121
Chr08	15000000	16000000	46
Chr08	16000000	17000000	76
Chr08	17000000	18000000	123
Chr08	18000000	19000000	103
Chr08	19000000	20000000	51
Chr08	20000000	21000000	42
Chr08	21000000	22000000	53
Chr08	22000000	23000000	65
Chr08	23000000	24000000	35
Chr08	24000000	25000000	78
Chr08	25000000	26000000	101
Chr08	26000000	27000000	120
Chr08	27000000	28000000	129
Chr08	28000000	29000000	78
Chr08	29000000	30000000	77
Chr08	30000000	31000000	63
Chr08	31000000	32000000	194
Chr08	32000000	33000000	91
Chr08	33000000	34000000	182
Chr08	34000000	35000000	155
Chr08	35000000	36000000	368
Chr08	36000000	37000000	205
Chr08	37000000	38000000	132
Chr08	38000000	39000000	121
Chr08	39000000	40000000	192
Chr08	40000000	41000000	94
Chr08	41000000	42000000	102
Chr08	42000000	43000000	71
Chr08	43000000	44000000	47
Chr08	44000000	45000000	58
Chr08	45000000	46000000	199
Chr08	46000000	47000000	45
Chr08	47000000	48000000	99
Chr08	48000000	49000000	142
Chr08	49000000	50000000	81
Chr08	50000000	51000000	40
Chr08	51000000	52000000	138
Chr08	52000000	53000000	51
Chr08	53000000	54000000	32
Chr08	54000000	55000000	29
Chr08	55000000	56000000	26
Chr08	56000000	57000000	160
Chr08	57000000	58000000	177
Chr08	58000000	59000000	49
Chr08	59000000	60000000	40
Chr08	60000000	61000000	64
Chr08	61000000	62000000	82
Chr08	62000000	63000000	143
Chr08	63000000	64000000	55
Chr08	64000000	65000000	63
Chr08	65000000	66000000	44
Chr08	66000000	67000000	70
Chr08	67000000	68000000	48
Chr08	68000000	69000000	48
Chr08	69000000	70000000	46
Chr08	70000000	71000000	46
Chr08	71000000	72000000	78
Chr08	72000000	73000000	68
Chr08	73000000	74000000	67
Chr08	74000000	75000000	42
Chr08	75000000	76000000	62
Chr08	76000000	77000000	79
Chr08	77000000	78000000	65
Chr08	78000000	79000000	47
Chr08	79000000	80000000	63
Chr08	80000000	81000000	98
Chr08	81000000	82000000	150
Chr08	82000000	83000000	160
Chr08	83000000	84000000	176
Chr08	84000000	85000000	55
Chr08	85000000	86000000	34
Chr08	86000000	87000000	24
Chr08	87000000	88000000	31
Chr08	88000000	89000000	47
Chr08	89000000	90000000	99
Chr08	90000000	91000000	213
Chr08	91000000	92000000	66
Chr08	92000000	93000000	61
Chr08	93000000	94000000	35
Chr08	94000000	95000000	29
Chr08	95000000	96000000	48
Chr08	96000000	97000000	116
Chr08	97000000	98000000	35
Chr08	98000000	99000000	28
Chr08	99000000	100000000	206
Chr08	100000000	101000000	118
Chr08	101000000	102000000	112
Chr08	102000000	103000000	66
Chr08	103000000	104000000	47
Chr08	104000000	105000000	52
Chr08	105000000	106000000	37
Chr08	106000000	107000000	78
Chr08	107000000	108000000	143
Chr08	108000000	109000000	30
Chr08	109000000	110000000	34
Chr08	110000000	111000000	32
Chr08	111000000	112000000	33
Chr08	112000000	113000000	30
Chr08	113000000	114000000	34
Chr08	114000000	115000000	35
Chr08	115000000	116000000	51
Chr08	116000000	117000000	28
Chr08	117000000	118000000	56
Chr08	118000000	119000000	36
Chr08	119000000	120000000	27
Chr08	120000000	121000000	27
Chr08	121000000	122000000	27
Chr08	122000000	123000000	23
Chr08	123000000	124000000	30
Chr08	124000000	125000000	31
Chr08	125000000	126000000	47
Chr08	126000000	127000000	65
Chr08	127000000	128000000	122
Chr08	128000000	129000000	44
Chr08	129000000	130000000	50
Chr08	130000000	131000000	43
Chr08	131000000	132000000	62
Chr08	132000000	133000000	37
Chr08	133000000	134000000	45
Chr08	134000000	135000000	25
Chr08	135000000	136000000	41
Chr08	136000000	137000000	51
Chr08	137000000	138000000	42
Chr08	138000000	139000000	42
Chr08	139000000	140000000	77
Chr08	140000000	141000000	27
Chr08	141000000	142000000	43
Chr08	142000000	143000000	31
Chr08	143000000	144000000	78
Chr08	144000000	145000000	94
Chr08	145000000	146000000	65
Chr08	146000000	147000000	55
Chr08	147000000	148000000	56
Chr08	148000000	149000000	58
Chr08	149000000	150000000	140
Chr08	150000000	151000000	124
Chr08	151000000	152000000	222
Chr08	152000000	153000000	208
Chr08	153000000	154000000	214
Chr08	154000000	155000000	431
Chr08	155000000	156000000	147
Chr08	156000000	157000000	142
Chr08	157000000	158000000	180
Chr08	158000000	159000000	143
Chr08	159000000	160000000	307
Chr08	160000000	161000000	130
Chr08	161000000	162000000	315
Chr08	162000000	163000000	162
Chr08	163000000	164000000	152
Chr08	164000000	165000000	141
Chr08	165000000	166000000	204
Chr08	166000000	167000000	173
Chr08	167000000	168000000	216
Chr08	168000000	169000000	534
Chr08	169000000	170000000	98
Chr08	170000000	171000000	81
Chr08	171000000	172000000	48
Chr08	172000000	173000000	75
Chr08	173000000	174000000	99
Chr08	174000000	175000000	182
Chr08	175000000	176000000	83
Chr08	176000000	177000000	70
Chr08	177000000	178000000	83
Chr08	178000000	179000000	171
Chr08	179000000	180000000	128
Chr08	180000000	181000000	110
Chr08	181000000	182000000	173
Chr08	182000000	183000000	236
Chr08	183000000	184000000	230
Chr08	184000000	185000000	141
Chr08	185000000	186000000	123
Chr08	186000000	187000000	63
Chr08	187000000	188000000	104
Chr08	188000000	189000000	81
Chr08	189000000	190000000	288
Chr08	190000000	191000000	109
Chr08	191000000	192000000	127
Chr08	192000000	193000000	147
Chr08	193000000	194000000	226
Chr08	194000000	195000000	206
Chr08	195000000	196000000	340
Chr08	196000000	197000000	240
Chr08	197000000	198000000	188
Chr08	198000000	198273161	15
Chr09	1	1000000	222
Chr09	1000000	2000000	57
Chr09	2000000	3000000	182
Chr09	3000000	4000000	89
Chr09	4000000	5000000	76
Chr09	5000000	6000000	156
Chr09	6000000	7000000	151
Chr09	7000000	8000000	140
Chr09	8000000	9000000	200
Chr09	9000000	10000000	103
Chr09	10000000	11000000	193
Chr09	11000000	12000000	70
Chr09	12000000	13000000	41
Chr09	13000000	14000000	168
Chr09	14000000	15000000	133
Chr09	15000000	16000000	94
Chr09	16000000	17000000	202
Chr09	17000000	18000000	133
Chr09	18000000	19000000	118
Chr09	19000000	20000000	171
Chr09	20000000	21000000	180
Chr09	21000000	22000000	106
Chr09	22000000	23000000	119
Chr09	23000000	24000000	73
Chr09	24000000	25000000	134
Chr09	25000000	26000000	91
Chr09	26000000	27000000	62
Chr09	27000000	28000000	69
Chr09	28000000	29000000	100
Chr09	29000000	30000000	109
Chr09	30000000	31000000	126
Chr09	31000000	32000000	42
Chr09	32000000	33000000	62
Chr09	33000000	34000000	75
Chr09	34000000	35000000	74
Chr09	35000000	36000000	78
Chr09	36000000	37000000	104
Chr09	37000000	38000000	47
Chr09	38000000	39000000	60
Chr09	39000000	40000000	45
Chr09	40000000	41000000	103
Chr09	41000000	42000000	200
Chr09	42000000	43000000	93
Chr09	43000000	44000000	61
Chr09	44000000	45000000	69
Chr09	45000000	46000000	194
Chr09	46000000	47000000	88
Chr09	47000000	48000000	99
Chr09	48000000	49000000	35
Chr09	49000000	50000000	43
Chr09	50000000	51000000	45
Chr09	51000000	52000000	44
Chr09	52000000	53000000	34
Chr09	53000000	54000000	58
Chr09	54000000	55000000	71
Chr09	55000000	56000000	77
Chr09	56000000	57000000	52
Chr09	57000000	58000000	48
Chr09	58000000	59000000	31
Chr09	59000000	60000000	34
Chr09	60000000	61000000	48
Chr09	61000000	62000000	33
Chr09	62000000	63000000	55
Chr09	63000000	64000000	67
Chr09	64000000	65000000	79
Chr09	65000000	66000000	65
Chr09	66000000	67000000	42
Chr09	67000000	68000000	43
Chr09	68000000	69000000	151
Chr09	69000000	70000000	297
Chr09	70000000	71000000	217
Chr09	71000000	72000000	163
Chr09	72000000	73000000	48
Chr09	73000000	74000000	50
Chr09	74000000	75000000	111
Chr09	75000000	76000000	112
Chr09	76000000	77000000	487
Chr09	77000000	78000000	253
Chr09	78000000	79000000	191
Chr09	79000000	80000000	103
Chr09	80000000	81000000	189
Chr09	81000000	82000000	133
Chr09	82000000	83000000	135
Chr09	83000000	84000000	220
Chr09	84000000	85000000	176
Chr09	85000000	86000000	168
Chr09	86000000	87000000	116
Chr09	87000000	88000000	133
Chr09	88000000	89000000	133
Chr09	89000000	90000000	115
Chr09	90000000	91000000	132
Chr09	91000000	92000000	83
Chr09	92000000	93000000	105
Chr09	93000000	94000000	47
Chr09	94000000	95000000	51
Chr09	95000000	96000000	27
Chr09	96000000	97000000	18
Chr09	97000000	98000000	29
Chr09	98000000	99000000	25
Chr09	99000000	100000000	45
Chr09	100000000	101000000	31
Chr09	101000000	102000000	26
Chr09	102000000	103000000	25
Chr09	103000000	104000000	31
Chr09	104000000	105000000	28
Chr09	105000000	106000000	32
Chr09	106000000	107000000	16
Chr09	107000000	108000000	35
Chr09	108000000	109000000	35
Chr09	109000000	110000000	28
Chr09	110000000	111000000	26
Chr09	111000000	112000000	48
Chr09	112000000	113000000	54
Chr09	113000000	114000000	37
Chr09	114000000	115000000	50
Chr09	115000000	116000000	71
Chr09	116000000	117000000	29
Chr09	117000000	118000000	32
Chr09	118000000	119000000	23
Chr09	119000000	120000000	35
Chr09	120000000	121000000	34
Chr09	121000000	122000000	29
Chr09	122000000	123000000	29
Chr09	123000000	124000000	40
Chr09	124000000	125000000	17
Chr09	125000000	126000000	33
Chr09	126000000	127000000	34
Chr09	127000000	128000000	33
Chr09	128000000	129000000	39
Chr09	129000000	130000000	54
Chr09	130000000	131000000	40
Chr09	131000000	132000000	44
Chr09	132000000	133000000	37
Chr09	133000000	134000000	31
Chr09	134000000	135000000	211
Chr09	135000000	136000000	315
Chr09	136000000	137000000	80
Chr09	137000000	138000000	34
Chr09	138000000	139000000	24
Chr09	139000000	140000000	23
Chr09	140000000	141000000	29
Chr09	141000000	142000000	74
Chr09	142000000	143000000	323
Chr09	143000000	144000000	39
Chr09	144000000	145000000	37
Chr09	145000000	146000000	42
Chr09	146000000	147000000	28
Chr09	147000000	148000000	45
Chr09	148000000	149000000	51
Chr09	149000000	150000000	18
Chr09	150000000	151000000	48
Chr09	151000000	152000000	61
Chr09	152000000	153000000	74
Chr09	153000000	154000000	52
Chr09	154000000	155000000	47
Chr09	155000000	156000000	36
Chr09	156000000	157000000	30
Chr09	157000000	158000000	32
Chr09	158000000	159000000	44
Chr09	159000000	160000000	37
Chr09	160000000	161000000	79
Chr09	161000000	162000000	59
Chr09	162000000	163000000	46
Chr09	163000000	164000000	63
Chr09	164000000	165000000	131
Chr09	165000000	166000000	136
Chr09	166000000	167000000	84
Chr09	167000000	168000000	72
Chr09	168000000	169000000	52
Chr09	169000000	170000000	77
Chr09	170000000	171000000	162
Chr09	171000000	172000000	134
Chr09	172000000	173000000	76
Chr09	173000000	174000000	64
Chr09	174000000	175000000	42
Chr09	175000000	176000000	93
Chr09	176000000	177000000	71
Chr09	177000000	178000000	120
Chr09	178000000	179000000	33
Chr09	179000000	180000000	77
Chr09	180000000	181000000	191
Chr09	181000000	182000000	88
Chr09	182000000	183000000	366
Chr09	183000000	184000000	135
Chr09	184000000	185000000	97
Chr09	185000000	186000000	228
Chr09	186000000	187000000	107
Chr09	187000000	188000000	719
Chr09	188000000	189000000	55
Chr09	189000000	190000000	48
Chr09	190000000	191000000	112
Chr09	191000000	192000000	157
Chr09	192000000	193000000	108
Chr09	193000000	194000000	137
Chr09	194000000	195000000	190
Chr09	195000000	196000000	138
Chr09	196000000	197000000	225
Chr09	197000000	198000000	102
Chr09	198000000	199000000	255
Chr09	199000000	200000000	81
Chr09	200000000	201000000	482
Chr09	201000000	202000000	232
Chr09	202000000	203000000	257
Chr09	203000000	204000000	81
Chr09	204000000	205000000	54
Chr09	205000000	205368775	21
Chr10	1	1000000	129
Chr10	1000000	2000000	256
Chr10	3000000	4000000	159
Chr10	4000000	5000000	132
Chr10	5000000	6000000	141
Chr10	6000000	7000000	171
Chr10	7000000	8000000	120
Chr10	8000000	9000000	199
Chr10	9000000	10000000	108
Chr10	10000000	11000000	168
Chr10	11000000	12000000	185
Chr10	12000000	13000000	144
Chr10	13000000	14000000	178
Chr10	14000000	15000000	321
Chr10	15000000	16000000	294
Chr10	16000000	17000000	130
Chr10	17000000	18000000	160
Chr10	18000000	19000000	165
Chr10	19000000	20000000	97
Chr10	20000000	21000000	133
Chr10	21000000	22000000	200
Chr10	22000000	23000000	68
Chr10	23000000	24000000	334
Chr10	24000000	25000000	145
Chr10	25000000	26000000	146
Chr10	26000000	27000000	119
Chr10	27000000	28000000	106
Chr10	28000000	29000000	108
Chr10	29000000	30000000	99
Chr10	30000000	31000000	61
Chr10	31000000	32000000	64
Chr10	32000000	33000000	74
Chr10	33000000	34000000	72
Chr10	34000000	35000000	53
Chr10	35000000	36000000	101
Chr10	36000000	37000000	132
Chr10	37000000	38000000	175
Chr10	38000000	39000000	167
Chr10	39000000	40000000	91
Chr10	40000000	41000000	101
Chr10	41000000	42000000	108
Chr10	42000000	43000000	36
Chr10	43000000	44000000	139
Chr10	44000000	45000000	208
Chr10	45000000	46000000	148
Chr10	46000000	47000000	126
Chr10	47000000	48000000	133
Chr10	48000000	49000000	85
Chr10	49000000	50000000	44
Chr10	50000000	51000000	57
Chr10	51000000	52000000	42
Chr10	52000000	53000000	54
Chr10	53000000	54000000	283
Chr10	54000000	55000000	152
Chr10	55000000	56000000	139
Chr10	56000000	57000000	503
Chr10	57000000	58000000	83
Chr10	58000000	59000000	54
Chr10	59000000	60000000	53
Chr10	60000000	61000000	47
Chr10	61000000	62000000	53
Chr10	62000000	63000000	27
Chr10	63000000	64000000	44
Chr10	64000000	65000000	26
Chr10	65000000	66000000	52
Chr10	66000000	67000000	34
Chr10	67000000	68000000	115
Chr10	68000000	69000000	176
Chr10	69000000	70000000	155
Chr10	70000000	71000000	187
Chr10	71000000	72000000	269
Chr10	72000000	73000000	311
Chr10	73000000	74000000	55
Chr10	74000000	75000000	45
Chr10	75000000	76000000	31
Chr10	76000000	77000000	26
Chr10	77000000	78000000	41
Chr10	78000000	79000000	42
Chr10	79000000	80000000	45
Chr10	80000000	81000000	48
Chr10	81000000	82000000	28
Chr10	82000000	83000000	29
Chr10	83000000	84000000	36
Chr10	84000000	85000000	48
Chr10	85000000	86000000	113
Chr10	86000000	87000000	146
Chr10	87000000	88000000	96
Chr10	88000000	89000000	130
Chr10	89000000	90000000	120
Chr10	90000000	91000000	110
Chr10	91000000	92000000	150
Chr10	92000000	93000000	99
Chr10	93000000	94000000	186
Chr10	94000000	95000000	95
Chr10	95000000	96000000	127
Chr10	96000000	97000000	125
Chr10	97000000	98000000	165
Chr10	98000000	99000000	140
Chr10	99000000	100000000	123
Chr10	100000000	101000000	265
Chr10	101000000	102000000	170
Chr10	102000000	103000000	420
Chr10	103000000	104000000	220
Chr10	104000000	105000000	218
Chr10	105000000	106000000	137
Chr10	106000000	107000000	173
Chr10	107000000	108000000	93
Chr10	108000000	109000000	91
Chr10	109000000	110000000	59
Chr10	110000000	111000000	248
Chr10	111000000	112000000	302
Chr10	112000000	113000000	268
Chr10	113000000	114000000	265
Chr10	114000000	115000000	239
Chr10	115000000	116000000	195
Chr10	116000000	117000000	47
Chr10	117000000	118000000	69
Chr10	118000000	119000000	50
Chr10	119000000	120000000	41
Chr10	120000000	121000000	36
Chr10	121000000	122000000	35
Chr10	122000000	123000000	35
Chr10	123000000	124000000	34
Chr10	124000000	125000000	36
Chr10	125000000	126000000	45
Chr10	126000000	127000000	53
Chr10	127000000	128000000	70
Chr10	128000000	129000000	83
Chr10	129000000	130000000	64
Chr10	130000000	131000000	111
Chr10	131000000	132000000	286
Chr10	132000000	133000000	128
Chr10	133000000	134000000	150
Chr10	134000000	135000000	120
Chr10	135000000	136000000	160
Chr10	136000000	137000000	281
Chr10	137000000	138000000	90
Chr10	138000000	139000000	85
Chr10	139000000	140000000	94
Chr10	140000000	141000000	207
Chr10	141000000	142000000	95
Chr10	142000000	143000000	108
Chr10	143000000	144000000	118
Chr10	144000000	145000000	101
Chr10	145000000	146000000	106
Chr10	146000000	147000000	165
Chr10	147000000	148000000	158
Chr10	148000000	149000000	139
Chr10	149000000	150000000	86
Chr10	150000000	151000000	62
Chr10	151000000	152000000	70
Chr10	152000000	153000000	82
Chr10	153000000	154000000	59
Chr10	154000000	155000000	84
Chr10	155000000	156000000	34
Chr10	156000000	157000000	75
Chr10	157000000	158000000	133
Chr10	158000000	159000000	118
Chr10	159000000	160000000	841
Chr10	160000000	161000000	140
Chr10	161000000	162000000	242
Chr10	162000000	163000000	609
Chr10	163000000	164000000	96
Chr10	164000000	165000000	93
Chr10	165000000	166000000	82
Chr10	166000000	167000000	166
Chr10	167000000	168000000	109
Chr10	168000000	169000000	130
Chr10	169000000	170000000	112
Chr10	170000000	171000000	266
Chr10	171000000	172000000	115
Chr10	172000000	173000000	155
Chr10	173000000	174000000	118
Chr10	174000000	175000000	116
Chr10	175000000	176000000	312
Chr10	176000000	177000000	169
Chr10	177000000	178000000	120
Chr10	178000000	179000000	146
Chr10	179000000	180000000	99
Chr10	180000000	181000000	174
Chr10	181000000	182000000	124
Chr10	182000000	183000000	116
Chr10	183000000	184000000	196
Chr10	184000000	185000000	264
Chr10	185000000	186000000	479
Chr10	186000000	187000000	50
Chr10	187000000	188000000	15
Chr10	188000000	189000000	33
Chr11	1	1000000	134
Chr11	1000000	2000000	308
Chr11	2000000	3000000	156
Chr11	3000000	4000000	295
Chr11	4000000	5000000	170
Chr11	5000000	6000000	149
Chr11	6000000	7000000	235
Chr11	7000000	8000000	55
Chr11	8000000	9000000	141
Chr11	9000000	10000000	120
Chr11	10000000	11000000	99
Chr11	11000000	12000000	62
Chr11	12000000	13000000	40
Chr11	13000000	14000000	109
Chr11	14000000	15000000	125
Chr11	15000000	16000000	166
Chr11	16000000	17000000	132
Chr11	17000000	18000000	41
Chr11	18000000	19000000	28
Chr11	19000000	20000000	119
Chr11	20000000	21000000	85
Chr11	21000000	22000000	264
Chr11	22000000	23000000	127
Chr11	23000000	24000000	58
Chr11	24000000	25000000	332
Chr11	25000000	26000000	185
Chr11	26000000	27000000	251
Chr11	27000000	28000000	185
Chr11	28000000	29000000	224
Chr11	29000000	30000000	109
Chr11	30000000	31000000	138
Chr11	31000000	32000000	55
Chr11	32000000	33000000	105
Chr11	33000000	34000000	139
Chr11	34000000	35000000	124
Chr11	35000000	36000000	110
Chr11	36000000	37000000	41
Chr11	37000000	38000000	39
Chr11	38000000	39000000	37
Chr11	39000000	40000000	150
Chr11	40000000	41000000	68
Chr11	41000000	42000000	198
Chr11	42000000	43000000	31
Chr11	43000000	44000000	41
Chr11	44000000	45000000	52
Chr11	45000000	46000000	41
Chr11	46000000	47000000	31
Chr11	47000000	48000000	84
Chr11	48000000	49000000	141
Chr11	49000000	50000000	139
Chr11	50000000	51000000	200
Chr11	51000000	52000000	112
Chr11	52000000	53000000	87
Chr11	53000000	54000000	143
Chr11	54000000	55000000	166
Chr11	55000000	56000000	159
Chr11	56000000	57000000	133
[truncated: 143 more rows]

## Sheet: Fig1 c-c
Density and distribution of LTR retrotransposons
chr	start	end	all	Copia	Gypsy
Chr01	1	1000000	51.12	20.91	9.98
Chr01	1000001	2000000	47.08	19.11	6.08
Chr01	2000001	3000000	51.63	22.34	9.12
Chr01	3000001	4000000	51.3	17.69	6.75
Chr01	4000001	5000000	56.63	16.12	7.56
Chr01	5000001	6000000	70.38	31.66	15.14
Chr01	6000001	7000000	57.05	22.29	13.15
Chr01	7000001	8000000	54.51	23.57	8.69
Chr01	8000001	9000000	58.1	27.52	6.64
Chr01	9000001	10000000	59.07	20.9	13.56
Chr01	10000001	11000000	67.31	31.32	11.87
Chr01	11000001	12000000	72.18	37.94	8.35
Chr01	12000001	13000000	70.21	30.48	9.76
Chr01	13000001	14000000	67.23	23.6	11.9
Chr01	14000001	15000000	65.23	29.5	13.87
Chr01	15000001	16000000	66.32	33.62	11.71
Chr01	16000001	17000000	68.8	33.92	15.18
Chr01	17000001	18000000	67.74	33.55	12.22
Chr01	18000001	19000000	65.08	34.1	11.99
Chr01	19000001	20000000	69.45	35.56	11.78
Chr01	20000001	21000000	63.99	27.26	11.81
Chr01	21000001	22000000	68.2	34.08	11.52
Chr01	22000001	23000000	66.02	35.61	11.25
Chr01	23000001	24000000	70.88	30.78	14.91
Chr01	24000001	25000000	70.87	36.89	17.17
Chr01	25000001	26000000	68.01	33.44	11.41
Chr01	26000001	27000000	73.61	41.43	10.87
Chr01	27000001	28000000	66.35	32.53	11.18
Chr01	28000001	29000000	67.45	33.22	13.28
Chr01	29000001	30000000	68.37	34.11	12.66
Chr01	30000001	31000000	69.26	36.42	12
Chr01	31000001	32000000	69.02	31.98	14.76
Chr01	32000001	33000000	71.25	31.26	15.98
Chr01	33000001	34000000	66.24	30.91	15.4
Chr01	34000001	35000000	71.58	33.89	12.92
Chr01	35000001	36000000	70.1	34.16	11
Chr01	36000001	37000000	70.5	35.28	12.22
Chr01	37000001	38000000	71.4	34.91	13.37
Chr01	38000001	39000000	75	32.08	18.78
Chr01	39000001	40000000	73.92	33.3	20.69
Chr01	40000001	41000000	70.9	40.9	11
Chr01	41000001	42000000	73.5	37.77	13.23
Chr01	42000001	43000000	68.48	26.68	15.12
Chr01	43000001	44000000	76.04	33.7	17.05
Chr01	44000001	45000000	74.58	31.42	14.36
Chr01	45000001	46000000	73.16	33.68	18.87
Chr01	46000001	47000000	72.89	34.71	16.48
Chr01	47000001	48000000	74.27	34.28	15.08
Chr01	48000001	49000000	72.68	33.13	15.22
Chr01	49000001	50000000	73.08	34.64	14.27
Chr01	50000001	51000000	74.9	33.72	15.88
Chr01	51000001	52000000	75.91	34.64	13.78
Chr01	52000001	53000000	78.99	36.69	19.42
Chr01	53000001	54000000	76.26	33.92	21.85
Chr01	54000001	55000000	72.75	34.68	15.02
Chr01	55000001	56000000	78.17	25.99	19.14
Chr01	56000001	57000000	77.28	25.37	13.24
Chr01	57000001	58000000	73.02	36.01	15.84
Chr01	58000001	59000000	70.83	34.2	13.42
Chr01	59000001	60000000	70.65	30.64	17.48
Chr01	60000001	61000000	76.27	33.2	18.05
Chr01	61000001	62000000	82.76	24.36	14.83
Chr01	62000001	63000000	76.24	29.26	19.32
Chr01	63000001	64000000	76.02	33.77	22.93
Chr01	64000001	65000000	71.92	33.63	15.58
Chr01	65000001	66000000	74.31	31.1	16.26
Chr01	66000001	67000000	80.84	20.73	26.12
Chr01	67000001	68000000	80.7	10.6	33.38
Chr01	68000001	69000000	76.48	33.94	17.31
Chr01	69000001	70000000	78.07	36.71	16.85
Chr01	70000001	71000000	76.66	33.19	20.16
Chr01	71000001	72000000	68.7	34.04	14.57
Chr01	72000001	73000000	71.02	31.09	16.85
Chr01	73000001	74000000	75.49	38.49	15.03
Chr01	74000001	75000000	72.05	36.71	15.12
Chr01	75000001	76000000	71.9	35.95	16.56
Chr01	76000001	77000000	70.04	36.33	15.01
Chr01	77000001	78000000	68.93	35.7	11.3
Chr01	78000001	79000000	71.75	40.55	14.66
Chr01	79000001	80000000	71.9	34.2	17.08
Chr01	80000001	81000000	66.68	33.21	12.24
Chr01	81000001	82000000	73.69	33.05	15.59
Chr01	82000001	83000000	72.96	38.29	13.36
Chr01	83000001	84000000	67.43	34.21	11.79
Chr01	84000001	85000000	65.61	28.62	11.02
Chr01	85000001	86000000	72.42	35.86	12.46
Chr01	86000001	87000000	72.1	27.62	18.8
Chr01	87000001	88000000	71.02	28.86	18.45
Chr01	88000001	89000000	63.45	33.88	10.42
Chr01	89000001	90000000	69.65	35.49	11.96
Chr01	90000001	91000000	69.78	34.04	14.26
Chr01	91000001	92000000	72.43	34.9	16.44
Chr01	92000001	93000000	69.92	36.14	13.44
Chr01	93000001	94000000	67.95	38.22	9.48
Chr01	94000001	95000000	69.46	34.34	14.13
Chr01	95000001	96000000	71.29	38	11.57
Chr01	96000001	97000000	72.06	44.91	11.13
Chr01	97000001	98000000	71.49	34.98	15.2
Chr01	98000001	99000000	68.13	36.76	11.83
Chr01	99000001	100000000	71.24	33.38	17.69
Chr01	100000001	101000000	72.57	37.71	13.31
Chr01	101000001	102000000	63.16	33	11.53
Chr01	102000001	103000000	73.06	37.07	16.29
Chr01	103000001	104000000	70.11	35.84	14.49
Chr01	104000001	105000000	69.85	37.07	12.64
Chr01	105000001	106000000	68.48	34.52	13.14
Chr01	106000001	107000000	66.39	30.54	15
Chr01	107000001	108000000	65.4	31.28	12.13
Chr01	108000001	109000000	68.98	38.97	8.73
Chr01	109000001	110000000	70.86	34.29	12.01
Chr01	110000001	111000000	69.6	36.18	12.63
Chr01	111000001	112000000	74.22	33.8	16.15
Chr01	112000001	113000000	72.21	35.1	15.42
Chr01	113000001	114000000	68.51	29.66	16.09
Chr01	114000001	115000000	72.97	33.52	20.77
Chr01	115000001	116000000	67.62	32.21	13.18
Chr01	116000001	117000000	69.19	28.33	15.39
Chr01	117000001	118000000	63.21	28.37	14.41
Chr01	118000001	119000000	61.88	26.54	12.84
Chr01	119000001	120000000	72.16	35.79	14.39
Chr01	120000001	121000000	65.84	32.42	11.9
Chr01	121000001	122000000	67.19	30.19	15.59
Chr01	122000001	123000000	65.79	24.88	16.73
Chr01	123000001	124000000	62.86	27.91	13.26
Chr01	124000001	125000000	67.21	24.98	11.66
Chr01	125000001	126000000	66.61	34.4	12.69
Chr01	126000001	127000000	63.81	31.12	13.13
Chr01	127000001	128000000	61.9	29.59	8.42
Chr01	128000001	129000000	70.57	33.28	16.09
Chr01	129000001	130000000	63.76	32.9	11.19
Chr01	130000001	131000000	64.43	32.33	8.43
Chr01	131000001	132000000	65.35	28.58	11.41
Chr01	132000001	133000000	62.33	30.47	13.67
Chr01	133000001	134000000	65.72	30.02	13.79
Chr01	134000001	135000000	62.29	29.91	11.38
Chr01	135000001	136000000	63.89	29.04	12.09
Chr01	136000001	137000000	62.62	32.4	10.48
Chr01	137000001	138000000	69.63	33.25	12.58
Chr01	138000001	139000000	67.08	34.33	13.47
Chr01	139000001	140000000	67.53	35	13.07
Chr01	140000001	141000000	69.01	30.32	16.6
Chr01	141000001	142000000	64.26	31.78	11.19
Chr01	142000001	143000000	65.57	31.62	12.55
Chr01	143000001	144000000	62.04	27.84	14.08
Chr01	144000001	145000000	61.13	33.03	11.47
Chr01	145000001	146000000	57.6	25.37	12.04
Chr01	146000001	147000000	68.8	32.09	16.88
Chr01	147000001	148000000	71.39	36.27	13.65
Chr01	148000001	149000000	70.28	33.8	15.74
Chr01	149000001	150000000	69.65	30.05	14.56
Chr01	150000001	151000000	74.31	32.34	12.32
Chr01	151000001	152000000	65.78	29.99	14.52
Chr01	152000001	153000000	64.37	32.62	10.37
Chr01	153000001	154000000	66.35	29.71	15.12
Chr01	154000001	155000000	66.82	29.23	12.9
Chr01	155000001	156000000	66.53	27.97	14.56
Chr01	156000001	157000000	60.99	27.13	11.56
Chr01	157000001	158000000	65.14	29.28	15.47
Chr01	158000001	159000000	64.27	27.73	12.43
Chr01	159000001	160000000	65.8	28.21	12.64
Chr01	160000001	161000000	66.22	31.2	9.04
Chr01	161000001	162000000	72.3	34.84	16.64
Chr01	162000001	163000000	67.32	28.8	16.96
Chr01	163000001	164000000	63	29.69	9.24
Chr01	164000001	165000000	60.17	29.29	7.89
Chr01	165000001	166000000	63.08	27.58	17.62
Chr01	166000001	167000000	69.66	34.1	13.24
Chr01	167000001	168000000	61.5	26.17	11.59
Chr01	168000001	169000000	67.4	29.38	13.03
Chr01	169000001	170000000	72.63	36.1	10.02
Chr01	170000001	171000000	64.15	31.25	15.1
Chr01	171000001	172000000	63.48	24.03	14.65
Chr01	172000001	173000000	57.69	25.06	10.61
Chr01	173000001	174000000	62.84	30.75	10.55
Chr01	174000001	175000000	64.44	30.56	11.63
Chr01	175000001	176000000	62.34	28.3	11.37
Chr01	176000001	177000000	65.14	27.91	16.23
Chr01	177000001	178000000	59.13	28.56	9.63
Chr01	178000001	179000000	59.46	24.28	10.89
Chr01	179000001	180000000	61.4	25.52	15.43
Chr01	180000001	181000000	63.46	28.1	12.27
Chr01	181000001	182000000	60.47	24.36	13.17
Chr01	182000001	183000000	60.5	21.24	13.16
Chr01	183000001	184000000	56.99	23.72	13.47
Chr01	184000001	185000000	57.66	24.58	12.11
Chr01	185000001	186000000	58.45	21.31	13.83
Chr01	186000001	187000000	52.17	17.96	9.07
Chr01	187000001	188000000	55.55	20.8	8.65
Chr01	188000001	189000000	47.93	13.19	9.83
Chr01	189000001	190000000	43.35	9.8	8.67
Chr01	190000001	191000000	53.98	20.78	10.79
Chr01	191000001	192000000	43.97	7.3	8.4
Chr01	192000001	193000000	42.33	11.4	6.24
Chr01	193000001	193656776	60.6	25.69	8.55
Chr02	1	1000000	55.57	18.45	11.05
Chr02	1000001	2000000	42.42	11.96	7.1
Chr02	2000001	3000000	51.71	15.02	11.38
Chr02	3000001	4000000	50.5	16.03	10.42
Chr02	4000001	5000000	50.64	12.92	12.19
Chr02	5000001	6000000	50.12	19.18	8.43
Chr02	6000001	7000000	52.54	20.14	10.77
Chr02	7000001	8000000	53.29	14.15	15.25
Chr02	8000001	9000000	54.08	19.79	11.02
Chr02	9000001	10000000	53.37	22.36	14.51
Chr02	10000001	11000000	55.56	23.67	10.59
Chr02	11000001	12000000	57.06	25.1	8.49
Chr02	12000001	13000000	58	23.75	10.35
Chr02	13000001	14000000	59.68	23.97	10.36
Chr02	14000001	15000000	58.04	26.53	11.32
Chr02	15000001	16000000	65.08	29.62	13.27
Chr02	16000001	17000000	58.5	27.29	12.56
Chr02	17000001	18000000	64.95	35.67	8.94
Chr02	18000001	19000000	58.09	28.39	9.55
Chr02	19000001	20000000	60.38	20.24	15.6
Chr02	20000001	21000000	64.54	29.33	10.17
Chr02	21000001	22000000	66.01	32.05	12.41
Chr02	22000001	23000000	59.33	26.3	11.02
Chr02	23000001	24000000	62.91	29.91	11.56
Chr02	24000001	25000000	59.06	24.58	12.62
Chr02	25000001	26000000	57.91	26.54	9.32
Chr02	26000001	27000000	66.43	30.28	14.65
Chr02	27000001	28000000	67.41	26.7	15.84
Chr02	28000001	29000000	65.08	31.53	11.36
Chr02	29000001	30000000	60.35	24.96	15.65
Chr02	30000001	31000000	60.21	30.34	11.5
Chr02	31000001	32000000	64.63	29.57	12.65
Chr02	32000001	33000000	63.28	29.73	13.83
Chr02	33000001	34000000	60.45	27.41	14.67
Chr02	34000001	35000000	59.31	29.22	8.11
Chr02	35000001	36000000	57.74	28.34	11.25
Chr02	36000001	37000000	53.52	19.4	7.27
Chr02	37000001	38000000	67.51	29.2	16.48
Chr02	38000001	39000000	67.21	35.03	10.66
Chr02	39000001	40000000	65.47	33.67	12.1
Chr02	40000001	41000000	66.26	24.69	19.36
Chr02	41000001	42000000	68.84	25.18	12.12
Chr02	42000001	43000000	52.92	19.05	10.38
Chr02	43000001	44000000	62.17	25.74	14.15
Chr02	44000001	45000000	65.83	33.23	12.12
Chr02	45000001	46000000	59.02	27.63	12.98
Chr02	46000001	47000000	64.17	34.11	7.66
Chr02	47000001	48000000	56.95	18.16	15.14
Chr02	48000001	49000000	63.71	26.89	16.81
Chr02	49000001	50000000	63.05	23.61	13.01
Chr02	50000001	51000000	66.47	33.16	11.94
Chr02	51000001	52000000	61.31	29.99	13.5
Chr02	52000001	53000000	68.56	30.62	14.72
Chr02	53000001	54000000	66.41	26.49	16.56
Chr02	54000001	55000000	70.28	38.16	13.28
Chr02	55000001	56000000	63.36	26.29	17.25
Chr02	56000001	57000000	67.58	28.68	12.27
Chr02	57000001	58000000	70.39	36.98	12.62
Chr02	58000001	59000000	69.16	36.76	12.11
Chr02	59000001	60000000	70.19	35.95	10.96
Chr02	60000001	61000000	65.08	33.11	9.52
Chr02	61000001	62000000	70.83	40.61	11.63
Chr02	62000001	63000000	70.68	35.56	14.17
Chr02	63000001	64000000	65.05	34.14	10.47
Chr02	64000001	65000000	67.52	32.74	13.83
Chr02	65000001	66000000	64.61	35.29	9.03
Chr02	66000001	67000000	67.69	40.48	8.54
Chr02	67000001	68000000	70.78	34.03	18.15
Chr02	68000001	69000000	65.85	31.39	11.25
Chr02	69000001	70000000	70.76	37.86	15.04
Chr02	70000001	71000000	66.57	32.14	13.64
Chr02	71000001	72000000	68.18	30.65	16.49
Chr02	72000001	73000000	72.39	33.13	15.1
Chr02	73000001	74000000	72.69	23.6	10.17
Chr02	74000001	75000000	69.92	35.23	12.82
Chr02	75000001	76000000	70.38	37.35	14.08
Chr02	76000001	77000000	70.13	39.75	11.56
Chr02	77000001	78000000	72.88	32.29	16.08
Chr02	78000001	79000000	65.18	28.61	17.08
Chr02	79000001	80000000	67.46	28.48	18.1
Chr02	80000001	81000000	65.98	26.97	18.58
Chr02	81000001	82000000	71.32	35.4	15.63
Chr02	82000001	83000000	72.98	39.65	13.71
Chr02	83000001	84000000	71.39	36.38	22.14
Chr02	84000001	85000000	73.51	42.46	18.99
Chr02	85000001	86000000	67.73	37.69	21.01
Chr02	86000001	87000000	69.94	36.75	21.04
Chr02	87000001	88000000	71.14	35.51	16.53
Chr02	88000001	89000000	70.72	33.06	14.2
Chr02	89000001	90000000	74.91	40.58	15.01
Chr02	90000001	91000000	69.24	31.36	18.5
Chr02	91000001	92000000	69.3	34.29	14.32
Chr02	92000001	93000000	70.3	36.65	11.6
Chr02	93000001	94000000	63.58	27.66	13
Chr02	94000001	95000000	72.03	34.66	12.51
Chr02	95000001	96000000	71.24	42.77	9.79
Chr02	96000001	97000000	71.69	32.56	17.07
Chr02	97000001	98000000	69.78	28.08	17.07
Chr02	98000001	99000000	73.62	32.95	17.88
Chr02	99000001	100000000	69.19	33.54	17.27
Chr02	100000001	101000000	68.3	31.32	19.16
Chr02	101000001	102000000	71.79	19.93	26.1
Chr02	102000001	103000000	64.74	30.71	13.65
Chr02	103000001	104000000	70.07	33.67	17.23
Chr02	104000001	105000000	72.67	32.74	17.34
Chr02	105000001	106000000	70.29	32.61	16.71
Chr02	106000001	107000000	74.87	36.07	20.16
Chr02	107000001	108000000	69.45	30.2	19.12
Chr02	108000001	109000000	72.79	32.12	15.28
Chr02	109000001	110000000	69.24	30.02	20.28
Chr02	110000001	111000000	69.12	27.56	16.34
Chr02	111000001	112000000	69.05	30.21	14.63
Chr02	112000001	113000000	72.86	37.82	14.91
Chr02	113000001	114000000	68.56	32.51	15.54
Chr02	114000001	115000000	75.32	38.21	13.94
Chr02	115000001	116000000	76.92	37.57	19.33
Chr02	116000001	117000000	72.25	33.93	19.6
Chr02	117000001	118000000	67.27	26.87	13.07
Chr02	118000001	119000000	58.86	22.8	15.81
Chr02	119000001	120000000	68.61	35	10.61
Chr02	120000001	121000000	72.44	40.33	12.42
Chr02	121000001	122000000	71.7	30.23	15.45
Chr02	122000001	123000000	72.81	33.73	17.61
Chr02	123000001	124000000	75.41	34.37	16.02
Chr02	124000001	125000000	68.17	31.05	13.41
Chr02	125000001	126000000	69.64	39.87	13.5
Chr02	126000001	127000000	68.56	28.3	19.83
Chr02	127000001	128000000	73.63	32.04	19.53
Chr02	128000001	129000000	77.53	29.02	15.62
Chr02	129000001	130000000	78.18	35.93	18.44
Chr02	130000001	131000000	74.13	32.99	17.36
Chr02	131000001	132000000	73.94	33.43	16.3
Chr02	132000001	133000000	73.53	34.6	15.7
Chr02	133000001	134000000	71.08	38.05	12.32
Chr02	134000001	135000000	69.85	35.76	9.58
Chr02	135000001	136000000	73.25	36.98	13
Chr02	136000001	137000000	76.15	32.64	20.77
Chr02	137000001	138000000	76.2	22.3	17.88
Chr02	138000001	139000000	76.98	32.75	20.84
Chr02	139000001	140000000	77.46	32.89	18.73
Chr02	140000001	141000000	76.18	29.18	18.1
Chr02	141000001	142000000	77.92	31.47	24.01
Chr02	142000001	143000000	76.74	30.48	24.29
Chr02	143000001	144000000	79.54	33.73	24.76
Chr02	144000001	145000000	75.77	23.37	21.72
Chr02	145000001	146000000	76.92	30.66	24.74
Chr02	146000001	147000000	76	31.24	17
Chr02	147000001	148000000	75.68	26.53	25.71
Chr02	148000001	149000000	78.68	32.55	23.18
Chr02	149000001	150000000	77.47	30.75	23.43
Chr02	150000001	151000000	72.07	24.69	21.86
Chr02	151000001	152000000	66.27	17.56	24.03
Chr02	152000001	152020571	24.6	0	0
Chr03	1	1000000	60.83	26.16	14.39
Chr03	1000001	2000000	63.2	32.81	9.68
Chr03	2000001	3000000	73	9	5.29
Chr03	3000001	4000000	51.77	17.33	9.53
Chr03	4000001	5000000	60.54	20.66	12.31
Chr03	5000001	6000000	59.38	24.23	13.17
Chr03	6000001	7000000	60.1	26.48	12.33
Chr03	7000001	8000000	58.46	26.58	12.61
Chr03	8000001	9000000	64.61	26.64	15.31
Chr03	9000001	10000000	68.56	33.84	11.34
Chr03	10000001	11000000	59.07	30.13	10.08
Chr03	11000001	12000000	66.96	32.01	16.61
Chr03	12000001	13000000	68.42	36.66	12.47
Chr03	13000001	14000000	73.15	35.42	11.84
Chr03	14000001	15000000	65.25	35.97	9.23
Chr03	15000001	16000000	73.75	35.84	4.8
Chr03	16000001	17000000	66.19	30.54	12.88
Chr03	17000001	18000000	66.57	31.7	12.12
Chr03	18000001	19000000	69.72	33.23	15.73
Chr03	19000001	20000000	72.85	36.74	18.11
Chr03	20000001	21000000	78.16	34.46	12.97
Chr03	21000001	22000000	80.32	32.33	7.91
Chr03	22000001	23000000	68.9	34.06	11.88
Chr03	23000001	24000000	65.17	33.23	10.4
Chr03	24000001	25000000	68.88	35.13	13.32
Chr03	25000001	26000000	64.6	25.93	16.71
Chr03	26000001	27000000	65.07	24.44	15.24
Chr03	27000001	28000000	59.03	17.8	15.83
Chr03	28000001	29000000	70.15	33.65	12.75
Chr03	29000001	30000000	65.06	25.83	15.27
Chr03	30000001	31000000	67.85	28.68	16.72
Chr03	31000001	32000000	72.86	35.49	14.99
Chr03	32000001	33000000	72.51	41.05	12.75
Chr03	33000001	34000000	67.6	32.34	12.55
Chr03	34000001	35000000	70.22	32.02	16.4
Chr03	35000001	36000000	65.99	32.16	11.54
Chr03	36000001	37000000	67.01	29.04	16.56
Chr03	37000001	38000000	74.15	41	12.41
Chr03	38000001	39000000	71.86	34.77	15.44
Chr03	39000001	40000000	67.57	40.72	8.34
Chr03	40000001	41000000	67.18	32.46	14.08
Chr03	41000001	42000000	73.48	35.84	12.59
Chr03	42000001	43000000	72.66	33.9	13.94
Chr03	43000001	44000000	71.55	36.24	15.62
Chr03	44000001	45000000	56.13	24.75	9.62
Chr03	45000001	46000000	75.61	40.01	6.76
Chr03	46000001	47000000	74.06	36.85	13.68
Chr03	47000001	48000000	65.23	29.64	16.09
Chr03	48000001	49000000	74.36	36.46	17.65
Chr03	49000001	50000000	74.58	35.62	12.72
Chr03	50000001	51000000	71.76	34.48	16.94
Chr03	51000001	52000000	72.98	32.54	19.09
Chr03	52000001	53000000	75.71	33.68	17.82
Chr03	53000001	54000000	76.22	32.29	24.87
Chr03	54000001	55000000	73.75	28.7	16.82
Chr03	55000001	56000000	75.31	35.33	15.07
Chr03	56000001	57000000	74.7	36.27	17.94
Chr03	57000001	58000000	76.09	32.39	18.89
Chr03	58000001	59000000	75.53	31.57	22.55
Chr03	59000001	60000000	69.9	34.06	15.52
Chr03	60000001	61000000	75.59	32.47	19.23
Chr03	61000001	62000000	75.22	34.49	16.45
Chr03	62000001	63000000	71	37.09	13.47
Chr03	63000001	64000000	75.73	30.09	20.49
Chr03	64000001	65000000	76.21	30.16	16.02
Chr03	65000001	66000000	74.53	36.1	17.19
Chr03	66000001	67000000	70.27	34.74	12.78
Chr03	67000001	68000000	66.22	32.49	15.66
Chr03	68000001	69000000	72.24	39.14	11.09
Chr03	69000001	70000000	77.71	32.99	18.58
Chr03	70000001	71000000	75.41	37.27	16.55
Chr03	71000001	72000000	68.61	31.92	11.25
Chr03	72000001	73000000	68.98	32.27	18.6
Chr03	73000001	74000000	64.98	26.6	15.16
Chr03	74000001	75000000	68.77	35.4	14.95
Chr03	75000001	76000000	65.34	30.97	14.03
Chr03	76000001	77000000	70.3	32.68	11.39
Chr03	77000001	78000000	74.16	40.36	11.28
Chr03	78000001	79000000	75.64	31.85	17.3
Chr03	79000001	80000000	68.49	33.95	14.05
Chr03	80000001	81000000	70.89	37.7	12.54
Chr03	81000001	82000000	65.84	28.05	14.88
Chr03	82000001	83000000	66.26	31.47	15.4
Chr03	83000001	84000000	66.76	30.08	14.41
Chr03	84000001	85000000	68.32	31.46	14.99
Chr03	85000001	86000000	71.37	38.25	12.74
Chr03	86000001	87000000	69.42	32.27	14.61
Chr03	87000001	88000000	68.05	31.85	17.18
Chr03	88000001	89000000	70.75	35.59	14.47
Chr03	89000001	90000000	63.62	26.47	14.7
Chr03	90000001	91000000	69.92	38.46	12.88
Chr03	91000001	92000000	64.2	33.44	8.46
Chr03	92000001	93000000	71.48	38.63	6.47
Chr03	93000001	94000000	70.36	33.37	14.11
Chr03	94000001	95000000	66.63	27.54	15.27
Chr03	95000001	96000000	68.5	33.28	16.75
Chr03	96000001	97000000	68.79	37.36	14.88
Chr03	97000001	98000000	67.21	30.52	13.9
Chr03	98000001	99000000	68.08	26.72	13.33
Chr03	99000001	100000000	68.39	37.25	11.95
Chr03	100000001	101000000	70.69	32.29	18.77
Chr03	101000001	102000000	70.65	36.87	13.24
Chr03	102000001	103000000	63.01	34.02	10.05
Chr03	103000001	104000000	65.79	29.73	13.57
Chr03	104000001	105000000	63.74	31.67	10.4
Chr03	105000001	106000000	63.33	33.79	11.04
Chr03	106000001	107000000	65.32	32.39	11.94
Chr03	107000001	108000000	72.05	37.4	12.49
Chr03	108000001	109000000	62.49	26.76	11.72
Chr03	109000001	110000000	63.78	28.24	15.29
Chr03	110000001	111000000	66.92	41.04	9.99
Chr03	111000001	112000000	73.61	39.36	10.96
Chr03	112000001	113000000	70.61	33.38	12.45
Chr03	113000001	114000000	70.1	33.23	9.78
Chr03	114000001	115000000	63.11	27.96	13.91
Chr03	115000001	116000000	63.17	31.4	8.68
Chr03	116000001	117000000	63.23	36.12	9.3
Chr03	117000001	118000000	67.44	32.94	13.88
Chr03	118000001	119000000	60.62	24.56	14.16
Chr03	119000001	120000000	64.33	25.68	10.59
Chr03	120000001	121000000	67.09	24.23	16.31
Chr03	121000001	122000000	66.12	25.83	13.06
Chr03	122000001	123000000	61.24	28.32	9.7
Chr03	123000001	124000000	65.33	27.34	14.38
Chr03	124000001	125000000	63.69	27.73	13.78
Chr03	125000001	126000000	61.48	27.68	11.38
Chr03	126000001	127000000	69.14	36.37	13
Chr03	127000001	128000000	71.2	35.51	11.33
Chr03	128000001	129000000	63.93	34.85	9.8
Chr03	129000001	130000000	68.33	34.85	13.36
Chr03	130000001	131000000	66.12	29.96	16.3
Chr03	131000001	132000000	64.88	25.89	13.29
Chr03	132000001	133000000	70.88	36.26	13.34
Chr03	133000001	134000000	58.57	29.14	6.89
Chr03	134000001	135000000	62.82	29.61	8.05
Chr03	135000001	136000000	60.82	27.72	10.88
Chr03	136000001	137000000	65.85	29.88	15.2
Chr03	137000001	138000000	60.46	27.72	12.64
Chr03	138000001	139000000	63.73	32.46	8.65
Chr03	139000001	140000000	61.68	30.45	10.93
Chr03	140000001	141000000	61.96	30.76	11.46
Chr03	141000001	142000000	66.8	35.32	10.09
Chr03	142000001	143000000	64.78	30.89	15.61
Chr03	143000001	144000000	66.13	33.22	9.98
Chr03	144000001	145000000	56.88	25.61	9.56
Chr03	145000001	146000000	60.08	26.51	10.38
Chr03	146000001	147000000	55.22	23.39	12.31
Chr03	147000001	148000000	52.99	20.42	10.15
Chr03	148000001	149000000	52.36	16.83	14.41
Chr03	149000001	150000000	57.62	24.68	11.37
Chr03	150000001	151000000	58.34	26.15	10.55
Chr03	151000001	152000000	57.06	26.43	8.77
Chr03	152000001	153000000	61.41	28.59	8.62
Chr03	153000001	154000000	59.59	25.7	12.38
Chr03	154000001	155000000	60.68	27.3	11.29
Chr03	155000001	156000000	60.75	25.36	11.61
Chr03	156000001	157000000	55.56	26.44	6.95
Chr03	157000001	158000000	61.29	31.12	11.46
Chr03	158000001	159000000	55.74	25.02	10.15
Chr03	159000001	160000000	59.26	26.3	11.82
Chr03	160000001	161000000	59.74	18.82	11.9
Chr03	161000001	162000000	59.76	18.62	16.4
Chr03	162000001	163000000	61	22.5	16.03
Chr03	163000001	164000000	50.8	20.05	7.89
Chr03	164000001	165000000	57.87	22.31	13.83
Chr03	165000001	166000000	56.67	18.8	13.68
Chr03	166000001	167000000	60.62	23.74	12.26
Chr03	167000001	168000000	59.1	23.79	11.2
Chr03	168000001	169000000	58.74	22.39	17.02
Chr03	169000001	170000000	58.65	21.36	12.96
Chr03	170000001	171000000	59.5	16.39	11.87
Chr03	171000001	172000000	55.68	17.98	13.39
Chr03	172000001	173000000	59.36	17.45	15.38
Chr03	173000001	174000000	51.1	12.96	10.87
Chr03	174000001	175000000	45.7	12.78	7.63
Chr03	175000001	176000000	56.7	18.11	11.08
Chr03	176000001	177000000	53.86	17.89	8.6
Chr03	177000001	178000000	52.36	16.47	11.57
Chr03	178000001	179000000	48.97	14.03	10.39
Chr03	179000001	180000000	46.18	15.78	4.84
Chr03	180000001	181000000	46.34	12.84	10.32
Chr03	181000001	182000000	48.54	12.94	8.65
Chr03	182000001	183000000	48.98	13.72	11.88
Chr03	183000001	184000000	44.97	11.98	9.29
Chr03	184000001	184768007	48.31	12.82	9.39
Chr04	1	1000000	57.39	12.65	6.95
Chr04	1000001	2000000	43.95	12.67	6.89
Chr04	2000001	3000000	56.83	14.11	11.22
Chr04	3000001	4000000	45.96	10.82	10.77
Chr04	4000001	5000000	43.86	13.93	7.31
Chr04	5000001	6000000	53.62	19.99	10.28
Chr04	6000001	7000000	55.68	21.84	10.2
Chr04	7000001	8000000	56.14	24.92	9.84
Chr04	8000001	9000000	63.19	29.79	11.04
Chr04	9000001	10000000	57.61	22.79	13.29
Chr04	10000001	11000000	53.87	18.39	9.84
Chr04	11000001	12000000	58.72	26.08	11.16
Chr04	12000001	13000000	56.61	21.5	14.6
Chr04	13000001	14000000	59.45	27.32	8.54
Chr04	14000001	15000000	67.85	38.48	11.74
Chr04	15000001	16000000	58.95	20.91	13.37
Chr04	16000001	17000000	60.51	25.06	13.07
Chr04	17000001	18000000	53.33	23.71	10.32
Chr04	18000001	19000000	68.47	32.46	16.24
Chr04	19000001	20000000	68.39	34.66	14.07
Chr04	20000001	21000000	66.82	31.39	10.48
Chr04	21000001	22000000	68.59	36.36	9.35
Chr04	22000001	23000000	55.47	23.04	10.79
Chr04	23000001	24000000	59.78	23.33	11.1
Chr04	24000001	25000000	59.14	20.86	14.18
Chr04	25000001	26000000	60.41	26.69	12.51
Chr04	26000001	27000000	58.21	13.96	13.62
Chr04	27000001	28000000	55.99	20.13	10.87
Chr04	28000001	29000000	60.72	27.33	10.86
Chr04	29000001	30000000	60.79	19.4	17.04
Chr04	30000001	31000000	64.16	21.54	19.14
Chr04	31000001	32000000	66	34.39	13.81
Chr04	32000001	33000000	65.2	27.1	13.3
Chr04	33000001	34000000	63.87	34.55	10.83
Chr04	34000001	35000000	68.62	31.33	10.46
Chr04	35000001	36000000	61.87	23.97	13.74
Chr04	36000001	37000000	64.03	28.91	12.31
Chr04	37000001	38000000	69.49	39.61	9.33
Chr04	38000001	39000000	62.44	32.05	9.52
Chr04	39000001	40000000	63.75	36.2	8.61
Chr04	40000001	41000000	64.83	28.81	13.64
Chr04	41000001	42000000	66.9	28.3	14.95
Chr04	42000001	43000000	65.4	31.02	12.52
Chr04	43000001	44000000	69.69	36.32	14.21
Chr04	44000001	45000000	66.81	31.38	10.87
Chr04	45000001	46000000	72.59	37.44	12.13
Chr04	46000001	47000000	66.23	33.19	13.15
Chr04	47000001	48000000	62.96	29.37	16.12
Chr04	48000001	49000000	70.85	31.43	14.15
Chr04	49000001	50000000	69.87	31.44	13.41
Chr04	50000001	51000000	70.44	35.92	15.67
Chr04	51000001	52000000	64.83	29.38	14.39
Chr04	52000001	53000000	66.63	29.17	16.31
Chr04	53000001	54000000	67.94	32.16	14.29
Chr04	54000001	55000000	64.75	35.51	8.88
Chr04	55000001	56000000	71.11	42.34	9.01
Chr04	56000001	57000000	70.91	36.5	13.76
Chr04	57000001	58000000	66.36	25.85	21.62
Chr04	58000001	59000000	67.58	32.05	14.27
Chr04	59000001	60000000	62.3	27.32	14.07
Chr04	60000001	61000000	68.58	34.22	12.95
Chr04	61000001	62000000	65.93	31.77	10.91
Chr04	62000001	63000000	67.68	31.78	14.92
Chr04	63000001	64000000	60.14	19.56	12.68
Chr04	64000001	65000000	63.22	22.03	6.21
Chr04	65000001	66000000	68.91	33.24	13.52
Chr04	66000001	67000000	63.53	33.21	11.64
Chr04	67000001	68000000	69.99	37.23	12.83
Chr04	68000001	69000000	71.95	34.43	12.03
Chr04	69000001	70000000	68.12	33.87	16.3
Chr04	70000001	71000000	69.98	30.07	18.95
Chr04	71000001	72000000	65.99	31.11	10.04
Chr04	72000001	73000000	74.35	36.09	15.98
Chr04	73000001	74000000	67.11	32.78	10.1
Chr04	74000001	75000000	71.93	38.33	10.55
Chr04	75000001	76000000	75.37	38.3	15.49
Chr04	76000001	77000000	70.49	26	11.34
Chr04	77000001	78000000	71.83	31.69	11.97
Chr04	78000001	79000000	73.38	34.55	17.08
Chr04	79000001	80000000	71.39	32.23	13.08
Chr04	80000001	81000000	72.33	31.41	17.39
Chr04	81000001	82000000	69.69	33.47	16.86
Chr04	82000001	83000000	74.54	34.33	14.97
Chr04	83000001	84000000	71.87	32.12	15.05
Chr04	84000001	85000000	66.38	39.02	10.68
Chr04	85000001	86000000	70.29	28.81	20.9
Chr04	86000001	87000000	70.74	40.02	12.71
Chr04	87000001	88000000	71.98	33.95	13.54
Chr04	88000001	89000000	72.26	33.12	15.68
Chr04	89000001	90000000	67.61	34.03	14
Chr04	90000001	91000000	65.91	27.87	18.06
Chr04	91000001	92000000	65.17	35	9.21
Chr04	92000001	93000000	74.05	38.03	17.08
Chr04	93000001	94000000	69.1	33.1	15.75
Chr04	94000001	95000000	68.6	34.4	10.64
Chr04	95000001	96000000	72.44	40.35	9.86
Chr04	96000001	97000000	71.45	35.42	17.17
Chr04	97000001	98000000	70.28	38.69	10.75
Chr04	98000001	99000000	73.54	28.06	21.69
Chr04	99000001	100000000	73.76	36.47	14.96
Chr04	100000001	101000000	71.25	35.51	15.4
Chr04	101000001	102000000	69.16	28.12	18.18
Chr04	102000001	103000000	72.51	30.71	19.32
Chr04	103000001	104000000	74.82	30.53	21.66
Chr04	104000001	105000000	71.59	38.13	10.36
Chr04	105000001	106000000	72.86	36.72	11.8
Chr04	106000001	107000000	70.73	30.77	11.53
Chr04	107000001	108000000	68.56	36.44	11.32
Chr04	108000001	109000000	68.32	26.58	15.89
Chr04	109000001	110000000	69.6	33.08	16.18
Chr04	110000001	111000000	78.1	30.67	20.98
Chr04	111000001	112000000	74.56	38.3	15.86
Chr04	112000001	113000000	78.08	29.31	14.21
Chr04	113000001	114000000	72.48	37.25	13.21
Chr04	114000001	115000000	75.73	35.02	16.15
Chr04	115000001	116000000	71.82	38.27	14.28
Chr04	116000001	117000000	71.7	31.41	18.71
Chr04	117000001	118000000	76.38	32.99	19.47
Chr04	118000001	119000000	74.81	38.41	15.42
Chr04	119000001	120000000	75.53	32.81	18.81
Chr04	120000001	121000000	74.41	30.47	19.1
Chr04	121000001	122000000	70.87	26.64	23.03
Chr04	122000001	123000000	73.17	32.64	18.63
Chr04	123000001	124000000	72.69	40.24	12.16
Chr04	124000001	125000000	72.83	34.84	16.09
Chr04	125000001	126000000	70.69	31.26	19.2
Chr04	126000001	127000000	70.69	31.07	15.73
Chr04	127000001	128000000	70.16	27.4	11.54
Chr04	128000001	129000000	78.11	32.32	22.81
Chr04	129000001	130000000	76.14	38.44	16.88
Chr04	130000001	131000000	75.52	33.69	18.03
Chr04	131000001	132000000	76.16	35.34	13.46
Chr04	132000001	133000000	76.16	34.41	19.79
Chr04	133000001	134000000	75.26	32.35	20.86
Chr04	134000001	135000000	74.64	37.49	15.38
Chr04	135000001	136000000	74.38	37.82	17.46
Chr04	136000001	137000000	71.36	33.11	17.64
Chr04	137000001	138000000	77.33	33.21	16.2
Chr04	138000001	139000000	74.87	31.73	21.06
Chr04	139000001	140000000	76.78	38.7	19.14
Chr04	140000001	141000000	76.19	36.26	16.69
Chr04	141000001	142000000	70.61	37.26	17.04
Chr04	142000001	143000000	75.41	40.14	16.84
Chr04	143000001	144000000	68.79	40.42	8.07
Chr04	144000001	145000000	71.19	37.17	14.13
Chr04	145000001	146000000	76.02	37.07	17.3
Chr04	146000001	147000000	74.37	35.99	17.76
Chr04	147000001	148000000	74.77	36.92	15.88
Chr04	148000001	149000000	72.98	34.52	15.9
Chr04	149000001	150000000	69.58	34.14	15.2
Chr04	150000001	151000000	77.78	30.36	22.25
Chr04	151000001	152000000	75.11	37.29	17.08
Chr04	152000001	153000000	75.78	36.37	17.75
Chr04	153000001	154000000	72.46	32.26	16.44
Chr04	154000001	155000000	74.68	32.82	16.41
Chr04	155000001	156000000	77.08	37.22	17.72
Chr04	156000001	157000000	69.56	31.63	16.14
Chr04	157000001	158000000	71.34	34.27	16.14
Chr04	158000001	159000000	70.04	35.75	14.14
Chr04	159000001	160000000	74.44	32.27	20.85
Chr04	160000001	161000000	70.73	37.92	12.3
Chr04	161000001	162000000	72.68	29.68	16.15
Chr04	162000001	163000000	69.34	31.89	15.39
Chr04	163000001	164000000	62.52	27.17	14.47
Chr04	164000001	165000000	64.58	24	18.39
Chr04	165000001	166000000	68.08	29.41	15.66
Chr04	166000001	167000000	70.75	29.76	15.09
Chr04	167000001	168000000	70.35	33.11	14.73
Chr04	168000001	169000000	69.44	36.78	14.72
Chr04	169000001	170000000	67.68	33.11	11.38
Chr04	170000001	171000000	69.31	33.49	13.02
Chr04	171000001	172000000	72.31	29.93	18.58
Chr04	172000001	173000000	70.88	37.76	9
Chr04	173000001	174000000	71.72	36.49	13.34
Chr04	174000001	175000000	76.56	39.46	13.03
Chr04	175000001	176000000	70.85	39.34	12.57
Chr04	176000001	177000000	73.15	42.28	10.06
Chr04	177000001	178000000	66.66	34.9	11.88
Chr04	178000001	179000000	70.09	33.26	17.45
Chr04	179000001	180000000	69.28	34.12	14.66
Chr04	180000001	181000000	71.04	35.62	17.27
Chr04	181000001	182000000	71.89	42.57	11.79
Chr04	182000001	183000000	71.28	32.87	14.77
Chr04	183000001	184000000	65.65	25.77	16.18
Chr04	184000001	185000000	62.67	29.34	12.07
Chr04	185000001	186000000	60.25	31.02	10.08
Chr04	186000001	187000000	71.81	33.74	15.22
Chr04	187000001	188000000	71.78	36.97	11.82
Chr04	188000001	189000000	71.95	36.4	12.79
Chr04	189000001	190000000	69.76	26.39	20.86
Chr04	190000001	191000000	68.22	31.34	15.18
Chr04	191000001	192000000	66.69	28.97	15.81
Chr04	192000001	193000000	69.11	39.92	9.74
Chr04	193000001	194000000	72.86	40.13	12.73
Chr04	194000001	195000000	69.08	32.48	17.85
Chr04	195000001	196000000	78.46	36.1	9.43
Chr04	196000001	197000000	76.83	41.8	14.22
Chr04	197000001	198000000	77.5	36.5	13.87
Chr04	198000001	199000000	74.46	32.89	14.84
Chr04	199000001	200000000	74.27	36.77	12.51
Chr04	200000001	201000000	74.91	35.6	20.91
Chr04	201000001	202000000	75.23	40.64	10.63
Chr04	202000001	203000000	69.78	33.14	13.64
Chr04	203000001	204000000	73.04	34.65	17.82
Chr04	204000001	205000000	63.78	28.65	12.45
Chr04	205000001	206000000	65.34	31.4	12.78
Chr04	206000001	207000000	67.83	37.48	10.13
Chr04	207000001	208000000	65.24	29.9	9.92
Chr04	208000001	209000000	61.99	25.37	15.44
Chr04	209000001	210000000	67.08	32.84	11.86
Chr04	210000001	211000000	59.2	24.48	9.85
Chr04	211000001	212000000	63.98	29.51	11.36
Chr04	212000001	213000000	66.83	26.42	17.91
Chr04	213000001	214000000	66.02	30.59	12.15
Chr04	214000001	215000000	65.96	28.14	11.44
Chr04	215000001	216000000	57.31	26.34	10.68
Chr04	216000001	217000000	59.79	31.35	10.67
Chr04	217000001	218000000	54.92	25.47	6.96
Chr04	218000001	219000000	60.85	21.67	10.71
Chr04	219000001	220000000	50.83	20.53	6.48
Chr04	220000001	221000000	52.9	16.99	15.07
Chr04	221000001	222000000	58.24	21.21	10.9
Chr04	222000001	223000000	42.86	19.68	9.88
Chr04	223000001	224000000	17.76	11.5	4.58
Chr04	224000001	225000000	11.37	4.64	3.5
Chr04	225000001	226000000	12.05	7.46	2.57
Chr04	226000001	227000000	8.98	3.69	3.22
Chr04	227000001	228000000	13.85	8.3	4.82
Chr04	228000001	228427485	9.6	6.12	1.53
Chr05	1	1000000	47.97	17.68	3.14
Chr05	1000001	2000000	41.38	18.07	6.22
Chr05	2000001	3000000	26.25	15.04	7.21
Chr05	3000001	4000000	32.4	18.26	8.23
Chr05	4000001	5000000	32.32	18.71	7.69
Chr05	5000001	6000000	38.31	19.86	11.94
Chr05	6000001	7000000	48.48	31.65	9.57
Chr05	7000001	8000000	41.78	29.07	10.35
Chr05	8000001	9000000	60.07	33.36	8.72
Chr05	9000001	10000000	43.35	28.84	11.83
Chr05	10000001	11000000	34.56	21.59	10.58
Chr05	11000001	12000000	42.86	20.84	19.22
Chr05	12000001	13000000	36.46	24.1	10.08
Chr05	13000001	14000000	47.47	40.61	5.7
Chr05	14000001	15000000	47.6	33.98	10.32
Chr05	15000001	16000000	41.66	23.63	11.97
Chr05	16000001	17000000	37.88	25.36	10.86
Chr05	17000001	18000000	44.65	34.81	8.67
Chr05	18000001	19000000	37.18	24.2	10.12
Chr05	19000001	20000000	46.33	34.71	8.69
Chr05	20000001	21000000	36.61	25.64	9.52
Chr05	21000001	22000000	45.27	33.62	9.54
Chr05	22000001	23000000	51.21	38.97	11.47
Chr05	23000001	24000000	44.09	32.07	13.48
Chr05	24000001	25000000	39.72	30.29	7.95
Chr05	25000001	26000000	48.29	36.49	10.32
Chr05	26000001	27000000	42.9	27.34	11.1
Chr05	27000001	28000000	47.77	34.23	12.47
Chr05	28000001	29000000	43.32	30.08	12.17
Chr05	29000001	30000000	55.26	33.71	13.49
Chr05	30000001	31000000	65.97	39.2	19.56
Chr05	31000001	32000000	47.5	33.26	13.5
Chr05	32000001	33000000	47.43	36.21	11.3
Chr05	33000001	34000000	44.86	32.32	10.63
Chr05	34000001	35000000	43.44	32.2	10.07
Chr05	35000001	36000000	41.21	31.14	8.16
Chr05	36000001	37000000	43.64	35.26	7.27
Chr05	37000001	38000000	39.85	28.95	7.43
Chr05	38000001	39000000	47.26	34.41	11.34
Chr05	39000001	40000000	47.33	37.55	7.54
Chr05	40000001	41000000	45.58	29.72	15.73
Chr05	41000001	42000000	43.21	24.26	13.9
Chr05	42000001	43000000	53.01	41.24	9.05
Chr05	43000001	44000000	52.14	40.37	7.75
Chr05	44000001	45000000	47.87	39.83	5.04
Chr05	45000001	46000000	43.63	33.33	9.88
Chr05	46000001	47000000	44.62	31.06	11.38
Chr05	47000001	48000000	45.08	32.15	11.32
Chr05	48000001	49000000	46.75	32.13	10.53
Chr05	49000001	50000000	51.8	38.45	9.82
Chr05	50000001	51000000	48.68	33.33	12.16
Chr05	51000001	52000000	53.94	34.13	16.63
Chr05	52000001	53000000	47.22	35.43	8.85
Chr05	53000001	54000000	44.54	33.67	10.28
Chr05	54000001	55000000	48.21	34.34	13.79
Chr05	55000001	56000000	49.02	34.34	11.01
Chr05	56000001	57000000	48.84	36.81	11.62
Chr05	57000001	58000000	49.36	35.19	11.43
Chr05	58000001	59000000	53.85	34.78	16.4
Chr05	59000001	60000000	55.77	40.27	12.87
Chr05	60000001	61000000	56.48	36.37	16.72
Chr05	61000001	62000000	47.73	34.51	10.74
Chr05	62000001	63000000	51.44	34.37	12.58
Chr05	63000001	64000000	54.71	35.01	12.97
Chr05	64000001	65000000	43.05	31.59	9.89
Chr05	65000001	66000000	50.8	32.82	12.16
Chr05	66000001	67000000	50.41	29.92	14.42
Chr05	67000001	68000000	58.35	38.86	18.62
Chr05	68000001	69000000	55.62	41.7	12.65
Chr05	69000001	70000000	56.62	35.83	10.31
Chr05	70000001	71000000	46.77	29.12	14.17
Chr05	71000001	72000000	54.57	39.72	8.21
Chr05	72000001	73000000	48.87	31.42	13.71
Chr05	73000001	74000000	49.11	30.77	15.26
Chr05	74000001	75000000	56.03	37.48	15.39
Chr05	75000001	76000000	51.41	31.57	15.52
Chr05	76000001	77000000	54.62	33.96	18.53
Chr05	77000001	78000000	57.57	37.26	16.83
Chr05	78000001	79000000	50.82	35.44	12.31
Chr05	79000001	80000000	49.09	36.18	12.42
Chr05	80000001	81000000	52.76	40.75	8.23
Chr05	81000001	82000000	57.14	40.59	9.01
Chr05	82000001	83000000	62.13	44.05	6.07
Chr05	83000001	84000000	54.43	39.4	12.53
Chr05	84000001	85000000	59.21	41.09	15.43
Chr05	85000001	86000000	55.61	45.22	9.07
Chr05	86000001	87000000	55.82	35.34	16.6
Chr05	87000001	88000000	54.18	35.9	17.74
Chr05	88000001	89000000	49.24	30.22	16.08
Chr05	89000001	90000000	55.61	37.12	16.18
Chr05	90000001	91000000	56.7	38.71	14.18
Chr05	91000001	92000000	55.3	36.01	18.64
Chr05	92000001	93000000	53.11	39.55	13.09
Chr05	93000001	94000000	52.93	34.71	17.32
Chr05	94000001	95000000	48.97	34.64	11.11
Chr05	95000001	96000000	53.32	38.44	15.3
Chr05	96000001	97000000	53.51	31.28	19.92
Chr05	97000001	98000000	55.08	36.72	18.09
Chr05	98000001	99000000	55.42	39.44	13.96
Chr05	99000001	100000000	51.74	40.6	9.84
Chr05	100000001	101000000	57.71	43.15	14.38
Chr05	101000001	102000000	48.71	33.38	11.5
Chr05	102000001	103000000	52.99	40.29	12.27
Chr05	103000001	104000000	53.23	35.36	13.48
Chr05	104000001	105000000	52.44	39.34	10.35
Chr05	105000001	106000000	54.54	33.84	17.27
Chr05	106000001	107000000	52.52	40.05	13.01
Chr05	107000001	108000000	54.87	36.74	17.9
Chr05	108000001	109000000	53.16	39.71	10.84
Chr05	109000001	110000000	57.3	42.89	11.6
Chr05	110000001	111000000	50	38.06	12.39
Chr05	111000001	112000000	61.4	38.69	19.55
Chr05	112000001	113000000	57.65	34.33	22.7
Chr05	113000001	114000000	57.68	38.67	13.22
Chr05	114000001	115000000	57.62	38.11	17.4
Chr05	115000001	116000000	58.53	37.74	15.52
Chr05	116000001	117000000	63.68	44.3	18.38
Chr05	117000001	118000000	50.18	33.27	16.69
Chr05	118000001	119000000	53.43	35.31	15.3
Chr05	119000001	120000000	51.7	36.47	13.4
Chr05	120000001	121000000	59.03	34.57	18.6
Chr05	121000001	122000000	61.13	26.28	17.02
Chr05	122000001	123000000	61.42	22.29	13.1
Chr05	123000001	124000000	54.98	28.66	24.58
Chr05	124000001	125000000	58.37	37.24	17.1
Chr05	125000001	126000000	61.72	36.61	17.05
Chr05	126000001	127000000	55.27	37.07	14.83
Chr05	127000001	128000000	59.02	34.02	25.1
Chr05	128000001	129000000	56.87	40.77	16.33
Chr05	129000001	130000000	64.5	38.56	24.34
Chr05	130000001	131000000	55.01	33.23	21.94
Chr05	131000001	132000000	52.31	38.03	15.43
Chr05	132000001	133000000	62.15	38.18	14.76
Chr05	133000001	134000000	56.34	40.27	13.65
Chr05	134000001	135000000	55.14	39.53	12.45
Chr05	135000001	136000000	55.23	35.3	16.73
Chr05	136000001	137000000	52.66	38.37	15.44
Chr05	137000001	138000000	53.34	39.52	14.05
Chr05	138000001	139000000	58.71	43.64	12.55
Chr05	139000001	140000000	58.03	40.46	13.61
Chr05	140000001	141000000	58.02	39.97	16.7
Chr05	141000001	142000000	55.46	37.81	15.3
Chr05	142000001	143000000	47.74	33.57	13.83
Chr05	143000001	144000000	59.32	35.36	23.08
Chr05	144000001	145000000	50.45	35.6	12.35
Chr05	145000001	146000000	59.33	35.89	15.32
Chr05	146000001	147000000	73.16	36.35	27.3
Chr05	147000001	148000000	67.88	41.95	11.93
Chr05	148000001	149000000	71.94	41.67	19.02
Chr05	149000001	150000000	67.12	42.65	15.58
Chr05	150000001	151000000	74.94	42.98	22.26
Chr05	151000001	152000000	69.88	41.49	15.27
Chr05	152000001	153000000	71.98	40.85	19.39
Chr05	153000001	154000000	70.55	44.28	11.69
Chr05	154000001	155000000	69.39	43.51	15.23
Chr05	155000001	156000000	69.47	36.38	18.02
Chr05	156000001	157000000	70.93	39.13	17.39
Chr05	157000001	158000000	66.18	38.8	13.01
Chr05	158000001	159000000	63.36	33.32	20.96
Chr05	159000001	160000000	70.56	36.69	27.28
Chr05	160000001	161000000	72.52	33.05	26.02
Chr05	161000001	162000000	68.2	36.84	20.73
Chr05	162000001	163000000	72.78	41.1	20.27
Chr05	163000001	164000000	68.55	26.5	32.84
Chr05	164000001	165000000	71.16	46.88	13.61
Chr05	165000001	166000000	69.26	41.71	15.8
Chr05	166000001	167000000	68.41	44.33	17.68
Chr05	167000001	168000000	70	47.55	12.54
Chr05	168000001	169000000	72.72	43.17	20.35
Chr05	169000001	170000000	74.18	46.68	19.22
Chr05	170000001	171000000	71.5	45.21	14.91
Chr05	171000001	172000000	66.1	41.52	15.3
Chr05	172000001	173000000	67.61	40.25	17.68
Chr05	173000001	174000000	70.83	38.1	18.37
Chr05	174000001	175000000	64.4	36.73	11.53
Chr05	175000001	176000000	67.76	32.77	20.39
Chr05	176000001	177000000	68.23	46.07	12.26
Chr05	177000001	178000000	65.36	34.09	17.96
Chr05	178000001	179000000	69.65	41.59	17.41
Chr05	179000001	180000000	64.1	39.22	14.71
Chr05	180000001	181000000	66.45	40.47	15.99
Chr05	181000001	182000000	67.06	39.01	15.94
Chr05	182000001	183000000	63.13	32.93	17.98
Chr05	183000001	184000000	64.68	34.34	15.95
Chr05	184000001	185000000	66.37	35.23	16.76
Chr05	185000001	186000000	67.19	35.39	17.64
Chr05	186000001	187000000	65.1	36.51	14.58
Chr05	187000001	188000000	66.56	38.08	14.6
Chr05	188000001	189000000	67.36	35.75	18.84
Chr05	189000001	190000000	62.84	38.76	10.4
Chr05	190000001	191000000	72.85	48.78	17.89
Chr05	191000001	192000000	65.39	37.03	15.65
Chr05	192000001	193000000	63.51	37	9.15
Chr05	193000001	194000000	63.36	34.75	14.05
Chr05	194000001	195000000	64.84	40.21	14.42
Chr05	195000001	196000000	63.22	30.28	15.25
Chr05	196000001	197000000	67.73	36.18	17.08
Chr05	197000001	198000000	68.41	37.82	17.15
Chr05	198000001	199000000	68.42	36.07	15.2
Chr05	199000001	200000000	63.95	38.03	12.12
Chr05	200000001	201000000	63.16	38.93	13.41
Chr05	201000001	202000000	65.95	43.1	11.79
Chr05	202000001	203000000	66.47	40.32	14.2
Chr05	203000001	204000000	71.75	43.76	13.37
Chr05	204000001	205000000	61.17	35.65	10.07
Chr05	205000001	206000000	63.29	35.64	11.34
Chr05	206000001	207000000	58.74	26.45	17.59
Chr05	207000001	208000000	56.83	27.13	12.08
Chr05	208000001	209000000	61.6	33.07	13.73
Chr05	209000001	210000000	63.66	21.39	23.43
Chr05	210000001	211000000	62.92	33.97	13.29
Chr05	211000001	212000000	61.48	28.37	16.01
Chr05	212000001	213000000	63.36	25.23	19.41
Chr05	213000001	214000000	63.44	29.19	18.73
Chr05	214000001	215000000	58.22	32.29	10.74
Chr05	215000001	216000000	56.77	27.27	14.26
Chr05	216000001	217000000	60.17	26.09	13.75
Chr05	217000001	218000000	53.58	24.29	11.13
Chr05	218000001	219000000	57.23	21.15	14.88
Chr05	219000001	220000000	55.17	22.57	9.58
Chr05	220000001	221000000	63.89	19.24	6.97
Chr05	221000001	222000000	61.18	24.63	9.26
Chr05	222000001	223000000	49.27	9.09	9.86
Chr05	223000001	224000000	68.77	13.34	7.11
Chr05	224000001	224921384	56.23	11.05	9.09
Chr06	1	1000000	54.33	15.05	6.96
Chr06	1000001	2000000	46.64	12.39	4.46
Chr06	2000001	3000000	50.44	13.47	8.59
Chr06	3000001	4000000	49.68	14.69	10.63
Chr06	4000001	5000000	55.28	9.95	12.98
Chr06	5000001	6000000	49.99	14.76	10.53
Chr06	6000001	7000000	49.31	16.68	9.98
Chr06	7000001	8000000	55.05	21.75	12.42
Chr06	8000001	9000000	60.95	23.99	11.08
Chr06	9000001	10000000	55.53	17.42	12.7
Chr06	10000001	11000000	65.63	30.17	13.05
Chr06	11000001	12000000	55.43	22.25	8.79
Chr06	12000001	13000000	56.3	22.2	10.2
Chr06	13000001	14000000	50.63	16.1	11.79
Chr06	14000001	15000000	57.45	17.49	15.32
Chr06	15000001	16000000	51.78	17.18	15.91
Chr06	16000001	17000000	61.93	27.21	9.65
Chr06	17000001	18000000	57.76	22.76	12.9
Chr06	18000001	19000000	60.89	25.51	13.46
Chr06	19000001	20000000	56.66	19.92	12.86
Chr06	20000001	21000000	61.99	27.53	13.59
Chr06	21000001	22000000	58.57	18.99	15.61
Chr06	22000001	23000000	57.38	22.98	10.97
Chr06	23000001	24000000	61.69	29.91	10.05
Chr06	24000001	25000000	68.55	29.79	14.53
Chr06	25000001	26000000	60.65	26.55	11.31
Chr06	26000001	27000000	62.14	28.88	11.82
Chr06	27000001	28000000	58.12	27.18	6.87
Chr06	28000001	29000000	66.85	25.5	14.96
Chr06	29000001	30000000	67.13	28.89	15.92
Chr06	30000001	31000000	61.84	28.93	12.83
Chr06	31000001	32000000	65.26	32.07	11.42
Chr06	32000001	33000000	59.99	29.36	9.55
Chr06	33000001	34000000	60.75	23.6	3.65
Chr06	34000001	35000000	64.76	25.97	12.8
Chr06	35000001	36000000	61.16	26.76	11.28
Chr06	36000001	37000000	60.29	29.09	12.46
Chr06	37000001	38000000	58.25	26.07	10.49
Chr06	38000001	39000000	63.96	26.58	13.11
Chr06	39000001	40000000	61.75	29.63	12.89
Chr06	40000001	41000000	70.55	34.45	13.78
Chr06	41000001	42000000	63.38	27.89	15.07
Chr06	42000001	43000000	56.49	18.4	14.15
Chr06	43000001	44000000	67.9	36.93	10.46
Chr06	44000001	45000000	63.09	19.99	17.16
Chr06	45000001	46000000	68.93	32.83	11.93
Chr06	46000001	47000000	65.4	32.98	11.52
Chr06	47000001	48000000	64.89	30.71	12.38
Chr06	48000001	49000000	66.67	32.99	11.5
Chr06	49000001	50000000	69.79	41.86	11.22
Chr06	50000001	51000000	67.56	31.43	14.8
Chr06	51000001	52000000	63.83	27.2	15.49
Chr06	52000001	53000000	67.82	30.97	14.35
Chr06	53000001	54000000	63.92	28.16	13.88
Chr06	54000001	55000000	67.04	29.63	14.85
Chr06	55000001	56000000	65.11	33.64	12.15
Chr06	56000001	57000000	71.51	37.53	15.09
Chr06	57000001	58000000	74.47	34.56	18.82
Chr06	58000001	59000000	74.03	29.83	20.55
Chr06	59000001	60000000	67.61	28.17	17.85
Chr06	60000001	61000000	74.78	39.99	14.22
Chr06	61000001	62000000	70.97	36.75	14.79
Chr06	62000001	63000000	71.19	36.66	12.21
Chr06	63000001	64000000	66.7	24.24	19.5
Chr06	64000001	65000000	72.56	25.27	19.88
Chr06	65000001	66000000	72.15	27.3	13.92
Chr06	66000001	67000000	71.27	31.77	17.7
Chr06	67000001	68000000	69.56	34.76	10.17
Chr06	68000001	69000000	70.74	39.42	11.69
Chr06	69000001	70000000	69.72	27.19	17.96
Chr06	70000001	71000000	66.53	36.86	10.14
Chr06	71000001	72000000	71.86	35.97	10.88
Chr06	72000001	73000000	70.46	31.48	16.68
Chr06	73000001	74000000	72.84	36.48	18.2
Chr06	74000001	75000000	69.63	33.08	17.36
Chr06	75000001	76000000	71.63	34.88	11.2
Chr06	76000001	77000000	71.26	33.87	11.67
Chr06	77000001	78000000	77.3	43.23	16.75
Chr06	78000001	79000000	67.8	18.28	20.47
Chr06	79000001	80000000	68.19	32.7	14.48
Chr06	80000001	81000000	63.26	21.7	20.31
Chr06	81000001	82000000	62.91	27.1	8.98
Chr06	82000001	83000000	75.22	30.64	21.39
Chr06	83000001	84000000	72.46	33.7	18.73
Chr06	84000001	85000000	73.64	34.94	17.2
Chr06	85000001	86000000	66.95	30.49	12.1
Chr06	86000001	87000000	70.32	40.36	10.19
Chr06	87000001	88000000	68.48	33.55	13.64
Chr06	88000001	89000000	74.52	36.89	14.16
Chr06	89000001	90000000	69.24	31.87	16.41
Chr06	90000001	91000000	63.6	34.09	10.57
Chr06	91000001	92000000	76.14	34.41	16.17
Chr06	92000001	93000000	70.68	40.97	10.88
Chr06	93000001	94000000	75.26	37.04	19.18
Chr06	94000001	95000000	79.67	40.74	18.48
Chr06	95000001	96000000	71.93	39.56	13.98
Chr06	96000001	97000000	76.99	34.42	13.68
Chr06	97000001	98000000	76.63	43.34	12.31
Chr06	98000001	99000000	67.63	32.61	13.73
Chr06	99000001	100000000	76.28	42.06	13.68
Chr06	100000001	101000000	76.51	39.08	17.66
Chr06	101000001	102000000	76.04	39.28	14.96
Chr06	102000001	103000000	74.66	38.8	16.17
Chr06	103000001	104000000	68.33	30.02	13.52
Chr06	104000001	105000000	76.5	32.43	20.67
Chr06	105000001	106000000	74.53	38.58	16.92
Chr06	106000001	107000000	74.1	34.56	17.73
Chr06	107000001	108000000	72.5	34.02	18.62
Chr06	108000001	109000000	72.99	39.83	13.3
Chr06	109000001	110000000	73.18	38.1	12.94
Chr06	110000001	111000000	74.85	30.14	21.82
Chr06	111000001	112000000	71.89	32.24	19.88
Chr06	112000001	113000000	75.37	30.42	13.87
Chr06	113000001	114000000	77.25	33.61	21.35
Chr06	114000001	115000000	77.29	35.55	20.54
Chr06	115000001	116000000	79.73	35.39	23.84
Chr06	116000001	117000000	79.36	39.55	18.58
Chr06	117000001	118000000	77.76	36.14	13.72
Chr06	118000001	119000000	75.4	34.96	18.07
Chr06	119000001	120000000	74.74	36.2	20.35
Chr06	120000001	121000000	78.08	39.51	17.25
Chr06	121000001	122000000	82.3	35.04	25.41
Chr06	122000001	123000000	76.78	36.14	17.56
Chr06	123000001	124000000	79.64	35.54	22.56
Chr06	124000001	125000000	83.25	31.75	27.63
Chr06	125000001	126000000	72.26	32.3	20.53
Chr06	126000001	127000000	63.76	28.99	15.27
Chr06	127000001	128000000	77.54	41.28	13.09
Chr06	128000001	129000000	78.34	36.49	15.65
Chr06	129000001	130000000	69.59	33.67	13.83
Chr06	130000001	131000000	72.37	39.41	11.6
Chr06	131000001	132000000	77.3	36.35	17.98
Chr06	132000001	133000000	76.25	27.73	23.46
Chr06	133000001	134000000	79.12	36.65	18.46
Chr06	134000001	135000000	76.75	38.86	16.03
Chr06	135000001	136000000	80.12	38.54	15.81
Chr06	136000001	137000000	79.8	28.59	19.08
Chr06	137000001	138000000	75.25	26.89	16.7
Chr06	138000001	139000000	76.56	35.45	17.42
Chr06	139000001	140000000	77.88	27.73	14.68
Chr06	140000001	141000000	72.94	30.55	22.12
Chr06	141000001	142000000	64.02	25.84	13.87
Chr06	142000001	143000000	66.36	30.48	13.64
Chr06	143000001	144000000	72.15	28.7	20.96
Chr06	144000001	145000000	69.2	31.73	16.94
Chr06	145000001	146000000	70.82	37.56	12.96
Chr06	146000001	147000000	68.7	35	14.89
Chr06	147000001	148000000	66.31	28.38	17.52
Chr06	148000001	149000000	56.88	26.74	12.72
Chr06	149000001	150000000	69.55	30.64	14.66
Chr06	150000001	151000000	66.52	24.33	16.79
Chr06	151000001	152000000	69.35	31.75	14.95
Chr06	152000001	153000000	63.26	31.04	12.46
Chr06	153000001	154000000	62.04	30.02	12.11
Chr06	154000001	155000000	65.82	32.96	13.71
Chr06	155000001	156000000	65.8	31.4	11.6
Chr06	156000001	157000000	67.49	30.55	9.95
Chr06	157000001	158000000	61.99	28.35	10.69
Chr06	158000001	159000000	68.61	27.62	7.86
Chr06	159000001	160000000	62.23	28.9	8.98
Chr06	160000001	161000000	61.39	26.42	13.77
Chr06	161000001	161079071	77.65	32.34	34.06
Chr07	1	1000000	49.97	13.83	9.56
Chr07	1000001	2000000	54.38	13.04	4.15
Chr07	2000001	3000000	50.57	14.06	5.6
Chr07	3000001	4000000	60.42	13.03	7.01
Chr07	4000001	5000000	60.97	26.6	10
Chr07	5000001	6000000	56.64	17.18	12.01
Chr07	6000001	7000000	62.19	24.03	10.11
Chr07	7000001	8000000	64.53	27.15	9.04
Chr07	8000001	9000000	65.73	26.85	14.82
Chr07	9000001	10000000	68.72	39.62	8.2
Chr07	10000001	11000000	67.91	30.14	13.31
Chr07	11000001	12000000	73.64	36.75	8.29
Chr07	12000001	13000000	66.56	32.34	11.3
Chr07	13000001	14000000	66.63	34.25	10.62
Chr07	14000001	15000000	72.5	34.49	14.97
Chr07	15000001	16000000	72.68	33.48	15.86
Chr07	16000001	17000000	67.91	36.88	8.81
Chr07	17000001	18000000	71.07	30.76	17.11
Chr07	18000001	19000000	71.08	36.8	12.79
Chr07	19000001	20000000	71.31	35.98	13.59
Chr07	20000001	21000000	70.26	30.69	15.8
Chr07	21000001	22000000	71.91	38.59	12.79
Chr07	22000001	23000000	64.86	28.7	13.68
Chr07	23000001	24000000	68.23	34.77	13.33
Chr07	24000001	25000000	75.85	33.44	17.98
Chr07	25000001	26000000	72.7	36.95	14.41
Chr07	26000001	27000000	69.07	33.56	14.96
Chr07	27000001	28000000	69.89	31.29	16.77
Chr07	28000001	29000000	74.65	39.04	15.89
Chr07	29000001	30000000	68.95	40.07	8.8
Chr07	30000001	31000000	71.64	35.22	14.5
Chr07	31000001	32000000	69.92	37.28	11.69
Chr07	32000001	33000000	69.99	32.61	13.7
Chr07	33000001	34000000	72.77	35.1	14.79
Chr07	34000001	35000000	72.44	36.1	13.9
Chr07	35000001	36000000	73.19	38.6	13.36
Chr07	36000001	37000000	75.22	34.56	15.4
Chr07	37000001	38000000	69.83	34.76	12.72
Chr07	38000001	39000000	66.99	33.32	12.49
Chr07	39000001	40000000	73.22	29.5	15.86
Chr07	40000001	41000000	79.09	36.69	20.21
Chr07	41000001	42000000	74.17	37.23	15.1
Chr07	42000001	43000000	78.07	29.77	16.41
Chr07	43000001	44000000	75.43	32.1	22.31
Chr07	44000001	45000000	73.49	34.63	17.07
Chr07	45000001	46000000	71.09	30	16.83
Chr07	46000001	47000000	74.96	34.1	18.07
Chr07	47000001	48000000	77.3	32.48	14.67
Chr07	48000001	49000000	65.9	31.52	16.12
Chr07	49000001	50000000	73.84	32.82	12.12
Chr07	50000001	51000000	74.83	35.34	14.31
Chr07	51000001	52000000	76.28	35.7	17.55
Chr07	52000001	53000000	75.59	36.52	17.27
Chr07	53000001	54000000	78.87	38.37	15.91
Chr07	54000001	55000000	73.55	29.63	17.54
Chr07	55000001	56000000	73.88	26.08	25.3
Chr07	56000001	57000000	70.76	33.16	21.11
Chr07	57000001	58000000	74.23	31.49	21.15
Chr07	58000001	59000000	74.24	34.66	17.88
Chr07	59000001	60000000	75.76	35.31	16.74
Chr07	60000001	61000000	75.45	37.29	15.35
Chr07	61000001	62000000	72.9	37.95	12.51
Chr07	62000001	63000000	73.34	39.48	12.02
Chr07	63000001	64000000	70.49	29.57	16.86
Chr07	64000001	65000000	72.17	33.86	18.38
Chr07	65000001	66000000	73.03	31.55	18.04
Chr07	66000001	67000000	73.31	34.27	15.34
Chr07	67000001	68000000	72.43	36.03	15.7
Chr07	68000001	69000000	71.71	33.86	14.52
Chr07	69000001	70000000	71.76	36.53	12.82
Chr07	70000001	71000000	72.58	39.8	11.17
Chr07	71000001	72000000	70.82	32.43	12.19
Chr07	72000001	73000000	72.54	39.91	11.89
Chr07	73000001	74000000	69.68	34.17	14.67
Chr07	74000001	75000000	71.98	34.15	17.29
Chr07	75000001	76000000	63.71	32.66	10.47
Chr07	76000001	77000000	74.86	36.34	18.22
Chr07	77000001	78000000	72.45	36.59	14.54
Chr07	78000001	79000000	75.05	37.74	17.63
Chr07	79000001	80000000	73.73	35.01	14.96
Chr07	80000001	81000000	72.19	33.94	15.85
Chr07	81000001	82000000	69.59	41.77	8.62
Chr07	82000001	83000000	68.98	35.85	14.24
Chr07	83000001	84000000	72.15	39.25	13.59
Chr07	84000001	85000000	70.37	31.91	16.92
Chr07	85000001	86000000	72.16	28.29	22.95
Chr07	86000001	87000000	67.05	33.29	14.88
Chr07	87000001	88000000	70.22	34.97	10.63
Chr07	88000001	89000000	71.48	41.68	9.76
Chr07	89000001	90000000	70.5	38.57	13.8
Chr07	90000001	91000000	66.71	33.66	12.73
Chr07	91000001	92000000	68.67	37.05	10.45
Chr07	92000001	93000000	70.03	33.32	13.65
Chr07	93000001	94000000	73.78	43.22	10.9
Chr07	94000001	95000000	72.04	37.51	13.31
Chr07	95000001	96000000	70.54	34.77	13.41
Chr07	96000001	97000000	73.24	34.77	15.47
Chr07	97000001	98000000	70.6	36.81	13.44
Chr07	98000001	99000000	68.22	31.61	17.36
Chr07	99000001	100000000	71.94	36.63	12.86
Chr07	100000001	101000000	70.49	35.05	12.82
Chr07	101000001	102000000	65.23	30.56	13.52
Chr07	102000001	103000000	70.7	38.52	8.9
Chr07	103000001	104000000	66.24	29.44	14.77
Chr07	104000001	105000000	66.17	27.57	15.63
Chr07	105000001	106000000	62.17	29.29	10.04
Chr07	106000001	107000000	68.75	37.02	9.46
Chr07	107000001	108000000	67.75	30.32	17.04
Chr07	108000001	109000000	65.19	29.81	13.43
Chr07	109000001	110000000	71.32	33.17	17.14
Chr07	110000001	111000000	68.36	38.01	10.57
Chr07	111000001	112000000	67.58	37.81	8.9
Chr07	112000001	113000000	68.8	30.95	15.1
Chr07	113000001	114000000	67.76	28.76	13.51
Chr07	114000001	115000000	64.57	34.38	11.38
Chr07	115000001	116000000	63.91	32.11	10.46
Chr07	116000001	117000000	65.48	30.68	13.9
Chr07	117000001	118000000	66.72	32.81	12.19
Chr07	118000001	119000000	61.42	32.93	10.46
Chr07	119000001	120000000	62.25	27.01	13.01
Chr07	120000001	121000000	65.69	30.67	13.02
Chr07	121000001	122000000	60.9	31.08	5.72
Chr07	122000001	123000000	63.93	32.93	8.98
Chr07	123000001	124000000	58.78	25.55	11.56
Chr07	124000001	125000000	66.91	34.39	9.9
Chr07	125000001	126000000	66.89	38.49	10.94
Chr07	126000001	127000000	63.55	31.38	12.21
Chr07	127000001	128000000	65.12	28.75	13.57
Chr07	128000001	129000000	62.52	32.7	11.25
Chr07	129000001	130000000	66.61	31.72	14.8
Chr07	130000001	131000000	59.63	22.88	13.95
Chr07	131000001	132000000	59.96	25.86	12.76
Chr07	132000001	133000000	65.96	33.03	9.18
Chr07	133000001	134000000	63.53	38.24	8.23
Chr07	134000001	135000000	63.14	33.17	8.91
Chr07	135000001	136000000	61.94	28.49	12.75
Chr07	136000001	137000000	57.46	25.18	9.16
Chr07	137000001	138000000	57.54	30.74	9.62
Chr07	138000001	139000000	57.7	27.96	9.71
Chr07	139000001	140000000	72.23	42.16	10.29
Chr07	140000001	141000000	64.88	32.18	12.81
Chr07	141000001	142000000	69.6	33.02	15.58
Chr07	142000001	143000000	68.31	32.94	15.4
Chr07	143000001	144000000	66.32	31.4	11.91
Chr07	144000001	145000000	68.94	33.11	15.82
Chr07	145000001	146000000	69.99	36.11	13.13
Chr07	146000001	147000000	67.64	32.12	18.53
Chr07	147000001	148000000	66.7	33.92	16.11
Chr07	148000001	149000000	62.56	27.37	14.7
Chr07	149000001	150000000	67.16	29.75	10.1
Chr07	150000001	151000000	68.59	28.82	18.39
Chr07	151000001	152000000	64.17	32.93	7.46
Chr07	152000001	153000000	70.58	33.24	16.15
Chr07	153000001	154000000	65.08	31.31	13.46
Chr07	154000001	155000000	62.51	24.46	19.34
Chr07	155000001	156000000	69.74	29.35	7.63
Chr07	156000001	157000000	68.42	34.85	12.15
Chr07	157000001	158000000	65.17	30.29	13.04
Chr07	158000001	159000000	62.67	25.08	13
Chr07	159000001	160000000	60.31	26.19	11.21
Chr07	160000001	161000000	69.69	30.56	19.26
Chr07	161000001	162000000	61.31	33.82	10.38
Chr07	162000001	163000000	67.05	30.94	12.59
Chr07	163000001	164000000	60.84	33.3	8.05
Chr07	164000001	165000000	64.56	29.06	13.07
Chr07	165000001	166000000	69.4	33.89	14.91
Chr07	166000001	167000000	67.29	31.17	13.52
Chr07	167000001	168000000	64.9	30.6	12.12
Chr07	168000001	169000000	68.2	32.62	15.37
Chr07	169000001	170000000	66.47	29.01	13.83
Chr07	170000001	171000000	65.27	35.58	7.5
Chr07	171000001	172000000	56.41	23.65	10.82
Chr07	172000001	173000000	61.63	31.85	7.57
Chr07	173000001	174000000	61.89	27.29	12
Chr07	174000001	175000000	59.47	27.22	12.26
Chr07	175000001	176000000	57.61	24.13	11.89
Chr07	176000001	177000000	64.03	28.85	12.2
Chr07	177000001	178000000	61.9	26.97	12.14
Chr07	178000001	179000000	64.25	29.33	12.11
Chr07	179000001	180000000	63.65	31.93	11.8
Chr07	180000001	181000000	63.3	20.85	16.85
Chr07	181000001	182000000	61.38	27.9	10.61
Chr07	182000001	183000000	61.7	28.03	12.99
Chr07	183000001	184000000	55.68	23.1	9.52
Chr07	184000001	185000000	65.72	32.71	11.32
Chr07	185000001	186000000	58.04	18.75	13.58
Chr07	186000001	187000000	56.06	22.93	8.91
Chr07	187000001	188000000	56.28	20.13	13.99
Chr07	188000001	189000000	57	26.42	9.26
Chr07	189000001	190000000	61.31	25.05	12.81
Chr07	190000001	191000000	54.24	21.62	10.18
Chr07	191000001	192000000	54.85	15.93	13.89
Chr07	192000001	193000000	55.35	18	10.26
Chr07	193000001	194000000	40.1	9.7	9.71
Chr07	194000001	195000000	50.73	13.32	13.68
Chr07	195000001	196000000	53.11	18.53	10.91
Chr07	196000001	197000000	48.55	16.27	8.78
Chr07	197000001	198000000	41.09	12.27	6.49
Chr07	198000001	199000000	42.3	9.81	3.77
Chr07	199000001	200000000	48.11	8.9	4.77
Chr07	200000001	200643672	62.42	16.46	9.64
Chr08	1	1000000	51.76	7.13	7.54
Chr08	1000001	2000000	45.5	6.89	8.93
Chr08	2000001	3000000	44.25	9.93	8.46
Chr08	3000001	4000000	47.55	14.98	6.82
Chr08	4000001	5000000	63.49	23.56	9.23
Chr08	5000001	6000000	53	18.04	9.09
Chr08	6000001	7000000	53.01	17.55	11.05
Chr08	7000001	8000000	50.54	19.04	10.94
Chr08	8000001	9000000	50.83	17.32	10.83
Chr08	9000001	10000000	49.91	18.27	10.2
Chr08	10000001	11000000	53.37	25.41	5.35
Chr08	11000001	12000000	55.73	25.48	10.42
Chr08	12000001	13000000	55.17	22.45	13.29
Chr08	13000001	14000000	59.15	22.57	8.57
Chr08	14000001	15000000	56.28	18.87	11.83
Chr08	15000001	16000000	62.37	23.19	17.05
Chr08	16000001	17000000	61.82	29.72	9.72
Chr08	17000001	18000000	53.71	23.47	10.99
Chr08	18000001	19000000	61.77	25.76	12.18
Chr08	19000001	20000000	67.4	29.12	13.83
Chr08	20000001	21000000	67.15	33.59	12.27
Chr08	21000001	22000000	66.67	35	9.48
Chr08	22000001	23000000	64.11	18.13	20.14
Chr08	23000001	24000000	62.29	28.62	11.79
Chr08	24000001	25000000	65.76	30.72	12.6
Chr08	25000001	26000000	62.74	30.23	10.02
Chr08	26000001	27000000	67.71	33.56	10.78
Chr08	27000001	28000000	57.8	25.49	11.21
Chr08	28000001	29000000	70.59	35.76	13.1
Chr08	29000001	30000000	69.41	33.18	17.7
Chr08	30000001	31000000	70.24	23.72	16.99
Chr08	31000001	32000000	68.41	25.59	19
Chr08	32000001	33000000	66.3	29.48	12.05
Chr08	33000001	34000000	63.84	23.42	12.47
Chr08	34000001	35000000	64.03	30.03	11.68
Chr08	35000001	36000000	56.87	29.57	5.62
Chr08	36000001	37000000	61.75	25.09	13.8
Chr08	37000001	38000000	61.87	26.09	12.43
Chr08	38000001	39000000	68.97	28.98	14.4
Chr08	39000001	40000000	68.17	35.43	11.31
Chr08	40000001	41000000	66.81	34.26	11.72
Chr08	41000001	42000000	66.43	35.47	9.61
Chr08	42000001	43000000	71.64	32.7	14.99
Chr08	43000001	44000000	70.05	30.71	15.45
Chr08	44000001	45000000	67	33.68	12.17
Chr08	45000001	46000000	74.18	30.18	19.9
Chr08	46000001	47000000	68.31	30.42	14.31
Chr08	47000001	48000000	67.54	35.56	9.44
Chr08	48000001	49000000	71.07	30.62	15.28
Chr08	49000001	50000000	66.06	29.49	14.2
Chr08	50000001	51000000	74.27	33.82	16.06
Chr08	51000001	52000000	64	30.57	12.86
Chr08	52000001	53000000	70.5	39.25	11.04
Chr08	53000001	54000000	66.87	27.37	16.46
Chr08	54000001	55000000	64.61	27.77	14.28
Chr08	55000001	56000000	62.02	29.96	15.86
Chr08	56000001	57000000	64.84	30.11	15.84
Chr08	57000001	58000000	66.84	32.24	15.6
Chr08	58000001	59000000	63.97	35.2	8.13
Chr08	59000001	60000000	69.68	36.05	12.3
Chr08	60000001	61000000	67.18	26.89	11.86
Chr08	61000001	62000000	61.27	23.08	13.36
Chr08	62000001	63000000	63.52	29.72	10.63
Chr08	63000001	64000000	66.01	26.25	16.01
Chr08	64000001	65000000	60.54	24.36	14.95
Chr08	65000001	66000000	67.5	30.9	18.74
Chr08	66000001	67000000	68.05	34.65	15.49
Chr08	67000001	68000000	66.91	30.23	17.59
Chr08	68000001	69000000	65.71	27.36	15.5
Chr08	69000001	70000000	66.4	35.38	11.84
Chr08	70000001	71000000	66.34	32.59	12.08
Chr08	71000001	72000000	67.85	35.03	9.92
Chr08	72000001	73000000	68.11	36.12	10.16
Chr08	73000001	74000000	64.37	31.51	11.42
Chr08	74000001	75000000	64.94	32.03	10.57
Chr08	75000001	76000000	69.36	33.58	13.96
Chr08	76000001	77000000	67.2	33.33	13.49
Chr08	77000001	78000000	60.59	30.07	11.74
Chr08	78000001	79000000	62.31	26.78	13.76
Chr08	79000001	80000000	68.54	32.47	14.55
Chr08	80000001	81000000	67.79	28.18	13.68
Chr08	81000001	82000000	67.83	33.59	12.03
Chr08	82000001	83000000	66.15	31.2	12.81
Chr08	83000001	84000000	68.1	33.78	14.4
Chr08	84000001	85000000	67.12	33.22	13.81
Chr08	85000001	86000000	68.42	36.64	14.01
Chr08	86000001	87000000	67.71	37.9	9.22
Chr08	87000001	88000000	72.76	41.8	12.72
Chr08	88000001	89000000	68.28	31.02	12.2
Chr08	89000001	90000000	67	32.62	14.14
Chr08	90000001	91000000	69.18	32.85	15.28
Chr08	91000001	92000000	70.64	32.95	12.98
Chr08	92000001	93000000	67.9	40.47	9.47
Chr08	93000001	94000000	69.41	34.98	13.67
Chr08	94000001	95000000	67.11	37.51	10.59
Chr08	95000001	96000000	67.09	31.69	12.65
Chr08	96000001	97000000	70.49	27.63	19.16
Chr08	97000001	98000000	69.13	37.44	12.35
Chr08	98000001	99000000	68.46	36.43	11.46
Chr08	99000001	100000000	54.15	20.95	12.39
Chr08	100000001	101000000	71.26	34.33	16.16
Chr08	101000001	102000000	68.18	29.5	16.54
Chr08	102000001	103000000	66.46	32.86	13.98
Chr08	103000001	104000000	72.43	36.58	14.11
Chr08	104000001	105000000	68.88	32.78	13.81
Chr08	105000001	106000000	71.74	39.08	13.04
Chr08	106000001	107000000	72.03	36.76	8
Chr08	107000001	108000000	72.42	36.4	10.06
Chr08	108000001	109000000	66.32	33.74	11.92
Chr08	109000001	110000000	72.1	38.66	13.95
Chr08	110000001	111000000	72.58	40.61	12.6
Chr08	111000001	112000000	71.36	39.7	13.69
Chr08	112000001	113000000	71.04	35.06	15.34
Chr08	113000001	114000000	69.76	33.33	15.17
Chr08	114000001	115000000	68.42	33.26	16.28
Chr08	115000001	116000000	73.14	29.72	22.44
Chr08	116000001	117000000	67.76	32.85	13.09
Chr08	117000001	118000000	71.23	30.2	17.06
Chr08	118000001	119000000	70.62	32.02	17.11
Chr08	119000001	120000000	70.3	32.26	18.56
Chr08	120000001	121000000	72.08	33.63	15.29
Chr08	121000001	122000000	70.85	35.81	15.46
Chr08	122000001	123000000	72.65	33.14	16.89
Chr08	123000001	124000000	69.85	36.9	14.42
Chr08	124000001	125000000	72	39.55	14.55
Chr08	125000001	126000000	70.39	28.46	20.16
Chr08	126000001	127000000	70.22	32.86	15.2
Chr08	127000001	128000000	69.72	29.39	18.79
Chr08	128000001	129000000	73.82	31.65	16.43
Chr08	129000001	130000000	75.3	41.93	12.86
Chr08	130000001	131000000	71.65	33.57	13.8
Chr08	131000001	132000000	72.14	35.79	13.79
Chr08	132000001	133000000	67.75	28.86	17.57
Chr08	133000001	134000000	72.46	30.24	18.42
Chr08	134000001	135000000	71.19	30.69	18.24
Chr08	135000001	136000000	73.96	38.44	15.51
Chr08	136000001	137000000	71.92	31.63	16.86
Chr08	137000001	138000000	73.6	33.76	17.54
Chr08	138000001	139000000	66.37	33.07	10.94
Chr08	139000001	140000000	72.16	29.44	19.55
Chr08	140000001	141000000	71.88	36.11	14.44
Chr08	141000001	142000000	74.18	35.15	14.28
Chr08	142000001	143000000	76.15	36.43	19.56
Chr08	143000001	144000000	73.93	27.81	22.1
Chr08	144000001	145000000	73.81	32.37	20.62
Chr08	145000001	146000000	74.74	25.27	22.76
Chr08	146000001	147000000	66.74	30.6	13.92
Chr08	147000001	148000000	74.38	34.49	16.76
Chr08	148000001	149000000	66.96	32.32	11.61
Chr08	149000001	150000000	74.06	33.4	16.81
Chr08	150000001	151000000	74.36	30.06	20.92
Chr08	151000001	152000000	73.24	36.09	16.02
Chr08	152000001	153000000	74.03	35.73	14.74
Chr08	153000001	154000000	72.31	32.3	17.24
Chr08	154000001	155000000	73.97	30.03	12.49
Chr08	155000001	156000000	79.97	33.27	19.79
Chr08	156000001	157000000	73.94	34.74	18.25
Chr08	157000001	158000000	72.77	35.49	18.05
Chr08	158000001	159000000	77.89	35.82	17.42
Chr08	159000001	160000000	75.66	35.25	16.19
Chr08	160000001	161000000	76.51	36.04	18.68
Chr08	161000001	162000000	70.68	30.99	18.9
Chr08	162000001	163000000	78.12	30.68	18.72
Chr08	163000001	164000000	67.28	30.37	14.54
Chr08	164000001	165000000	77.78	30.78	22.69
Chr08	165000001	166000000	71.58	36.89	13.17
Chr08	166000001	167000000	61.03	27.1	9.02
Chr08	167000001	168000000	69.29	30.77	14.53
Chr08	168000001	169000000	71.98	34.22	19.86
Chr08	169000001	170000000	73.87	35.31	16.26
Chr08	170000001	171000000	65.23	30.48	13.29
Chr08	171000001	172000000	69.71	32.33	15.67
Chr08	172000001	173000000	74.6	36.83	16.06
Chr08	173000001	174000000	65.62	31	15.65
Chr08	174000001	175000000	68.13	33.87	15.2
Chr08	175000001	176000000	75.74	36.56	15.68
Chr08	176000001	177000000	69.64	32.87	9.79
Chr08	177000001	178000000	69.9	34.25	14.19
Chr08	178000001	179000000	68.91	32.32	13.07
Chr08	179000001	180000000	72.25	40.22	11.72
Chr08	180000001	181000000	67.18	35.7	10.53
Chr08	181000001	182000000	72.5	39.71	11.54
Chr08	182000001	183000000	65.88	35.52	11.66
Chr08	183000001	184000000	67.71	35.9	11.78
Chr08	184000001	185000000	66.25	29.89	13.97
Chr08	185000001	186000000	71.54	31.25	15.4
Chr08	186000001	187000000	65.56	36.11	7.95
Chr08	187000001	188000000	67.35	38.86	10.39
Chr08	188000001	189000000	66.87	32.1	13.95
Chr08	189000001	190000000	65.01	28.17	11.16
Chr08	190000001	191000000	68.57	32.57	14.64
Chr08	191000001	192000000	60.58	28.23	8.57
Chr08	192000001	193000000	58.09	22.83	10.87
Chr08	193000001	194000000	50.62	18.05	8.34
Chr08	194000001	195000000	59.57	19.41	5.4
Chr08	195000001	196000000	57.53	12.67	5.36
Chr08	196000001	197000000	57.26	9.96	6.86
Chr08	197000001	198000000	72.52	10.39	3.7
Chr08	198000001	198273161	71.4	38.99	4.8
Chr09	1	1000000	43.43	6.52	2.51
Chr09	1000001	2000000	41.98	6.54	4.99
Chr09	2000001	3000000	74.94	7.85	3.12
Chr09	3000001	4000000	61.37	18.26	12.25
Chr09	4000001	5000000	48.37	16.33	8.05
Chr09	5000001	6000000	53.74	19.75	7.67
Chr09	6000001	7000000	53.71	13.23	13.28
Chr09	7000001	8000000	49.28	16.96	7.22
Chr09	8000001	9000000	55.55	25.93	7.49
Chr09	9000001	10000000	56.11	20.05	11.23
Chr09	10000001	11000000	53.49	22.08	8.33
Chr09	11000001	12000000	56.92	24.71	11.23
Chr09	12000001	13000000	64.54	26.86	15.11
Chr09	13000001	14000000	71.1	21.28	17.07
Chr09	14000001	15000000	68.38	31.55	10.42
Chr09	15000001	16000000	58.91	27.23	10.76
Chr09	16000001	17000000	63.81	30.24	11.67
Chr09	17000001	18000000	62.66	28.44	10.72
Chr09	18000001	19000000	60.54	23.73	13.87
Chr09	19000001	20000000	62.7	26.45	14.54
Chr09	20000001	21000000	61.43	26.76	10.78
Chr09	21000001	22000000	67.1	34.51	10.51
Chr09	22000001	23000000	58.91	23.72	11.31
Chr09	23000001	24000000	65.27	19.91	15.38
Chr09	24000001	25000000	61.68	22.79	18.44
Chr09	25000001	26000000	67.16	30.55	12.74
Chr09	26000001	27000000	63.27	30.07	10.39
Chr09	27000001	28000000	64.31	29.13	14.09
Chr09	28000001	29000000	63.89	27.99	13.51
Chr09	29000001	30000000	64.37	30.33	14.27
Chr09	30000001	31000000	60.43	25.11	14.49
Chr09	31000001	32000000	63.6	28.83	9.21
Chr09	32000001	33000000	62.37	27.4	11.77
Chr09	33000001	34000000	69.1	38.19	11.08
Chr09	34000001	35000000	70.1	35.15	13.58
Chr09	35000001	36000000	62.23	27.71	12.48
Chr09	36000001	37000000	63.26	25.88	13.49
Chr09	37000001	38000000	58.91	29.88	7.13
Chr09	38000001	39000000	67.93	38.61	7.84
Chr09	39000001	40000000	61.49	32.11	11.5
Chr09	40000001	41000000	67.97	37.01	10.83
Chr09	41000001	42000000	67.13	26.35	16.7
Chr09	42000001	43000000	67.12	35.9	12.65
Chr09	43000001	44000000	74.67	31.03	15.27
Chr09	44000001	45000000	69.92	33.12	13.98
Chr09	45000001	46000000	65.88	30.13	12.22
Chr09	46000001	47000000	66.13	32.35	16.55
Chr09	47000001	48000000	66.37	30.94	13.54
Chr09	48000001	49000000	70.62	30.99	17.88
Chr09	49000001	50000000	70.56	34.59	14.27
Chr09	50000001	51000000	70.81	32.06	16.24
Chr09	51000001	52000000	76.56	36.01	20.79
Chr09	52000001	53000000	72.28	36.54	16.09
Chr09	53000001	54000000	67.4	29.07	15.89
Chr09	54000001	55000000	65.63	29.45	16.33
Chr09	55000001	56000000	65.68	31.09	12.19
Chr09	56000001	57000000	69.74	34.64	13.75
Chr09	57000001	58000000	64.97	36.44	8.37
Chr09	58000001	59000000	72.92	29.89	19.39
Chr09	59000001	60000000	71.35	28.14	19.1
Chr09	60000001	61000000	69.14	39.76	12.62
Chr09	61000001	62000000	66.59	32.06	11.15
Chr09	62000001	63000000	67.56	30.4	15.37
Chr09	63000001	64000000	67.44	34.06	12.28
Chr09	64000001	65000000	69.18	30.23	16.49
Chr09	65000001	66000000	74.52	33.74	18.88
Chr09	66000001	67000000	68.14	33.45	11.56
Chr09	67000001	68000000	72.7	33.33	15.38
Chr09	68000001	69000000	71.2	34.8	10.14
Chr09	69000001	70000000	66.11	33.76	11.2
Chr09	70000001	71000000	72.56	37.89	13.78
Chr09	71000001	72000000	70.27	33.85	19.21
Chr09	72000001	73000000	66.62	36.83	11.33
Chr09	73000001	74000000	68.05	33.2	15.2
Chr09	74000001	75000000	71.4	35.41	15.14
Chr09	75000001	76000000	67.24	34.02	12.66
Chr09	76000001	77000000	70.27	16.74	9.37
Chr09	77000001	78000000	71.22	31.52	21.02
Chr09	78000001	79000000	73.44	29.46	21.37
Chr09	79000001	80000000	69.02	31.68	16.1
Chr09	80000001	81000000	69.9	37.15	12.46
Chr09	81000001	82000000	71.45	29.48	16.68
Chr09	82000001	83000000	72.65	37.97	14.01
Chr09	83000001	84000000	69.31	38.8	12.57
Chr09	84000001	85000000	72.53	35.26	15.86
Chr09	85000001	86000000	72.68	30.4	20
Chr09	86000001	87000000	76	42.04	13.38
Chr09	87000001	88000000	71.94	34.63	16.23
Chr09	88000001	89000000	76.33	36.01	19.34
Chr09	89000001	90000000	71.92	32.97	14.79
Chr09	90000001	91000000	68.89	40.05	11.12
Chr09	91000001	92000000	71.72	40.36	13.01
Chr09	92000001	93000000	69.03	38.51	11.9
Chr09	93000001	94000000	72.24	33.21	14.71
Chr09	94000001	95000000	64.5	30.92	10.85
Chr09	95000001	96000000	69.89	35.05	15.05
Chr09	96000001	97000000	77.85	31.85	23.34
Chr09	97000001	98000000	70.89	33.36	14.49
Chr09	98000001	99000000	72.4	35.36	18.5
Chr09	99000001	100000000	75.5	39.5	16.65
Chr09	100000001	101000000	70.67	26.19	22.03
Chr09	101000001	102000000	69.45	34.6	15.4
Chr09	102000001	103000000	77.43	34.51	20.2
Chr09	103000001	104000000	75.06	32.78	15.63
Chr09	104000001	105000000	75.81	36.91	15.66
Chr09	105000001	106000000	72.01	34.81	13.15
Chr09	106000001	107000000	74.21	40.06	16.64
Chr09	107000001	108000000	71.16	27.21	17.38
Chr09	108000001	109000000	77.56	36.58	15.9
Chr09	109000001	110000000	72.78	34.13	15.21
Chr09	110000001	111000000	72.99	34.81	16.19
Chr09	111000001	112000000	71.55	31.68	18.83
Chr09	112000001	113000000	76.36	28.86	20.98
Chr09	113000001	114000000	73.05	27.57	22.43
Chr09	114000001	115000000	74.4	39.73	15.25
Chr09	115000001	116000000	75.15	31	22.16
Chr09	116000001	117000000	74.1	35.15	19.85
Chr09	117000001	118000000	78.68	39.53	14.66
Chr09	118000001	119000000	75.74	36.41	16.33
Chr09	119000001	120000000	75.66	34.27	19.19
Chr09	120000001	121000000	75.55	33.83	19.76
Chr09	121000001	122000000	72.66	31.55	17.7
Chr09	122000001	123000000	71.72	31.43	21.1
Chr09	123000001	124000000	71.03	37.17	10.39
Chr09	124000001	125000000	67.47	32.08	11.45
Chr09	125000001	126000000	71.43	29.03	19.4
Chr09	126000001	127000000	68.43	35.51	10.96
Chr09	127000001	128000000	74.73	35.91	15.73
Chr09	128000001	129000000	70.58	33.07	15.83
Chr09	129000001	130000000	73.88	37.4	14.47
Chr09	130000001	131000000	70.57	33.83	14.94
Chr09	131000001	132000000	73.04	30.71	17.55
Chr09	132000001	133000000	75.83	33.15	19.67
Chr09	133000001	134000000	69.42	25.68	18.79
Chr09	134000001	135000000	63.55	31.39	9.42
Chr09	135000001	136000000	79.12	18.23	17.18
Chr09	136000001	137000000	68.54	24.55	19.24
Chr09	137000001	138000000	69.15	37.91	11.1
Chr09	138000001	139000000	73.55	34.44	18.04
Chr09	139000001	140000000	65.24	34.84	13.13
Chr09	140000001	141000000	72.01	36.08	16.68
Chr09	141000001	142000000	69.53	39.95	10.88
Chr09	142000001	143000000	71.8	36.9	15.06
Chr09	143000001	144000000	62.08	31.16	12.97
Chr09	144000001	145000000	68.68	37.91	7
Chr09	145000001	146000000	70.51	34.26	17.79
Chr09	146000001	147000000	67.93	35.23	12.72
Chr09	147000001	148000000	70.1	31.56	14.75
Chr09	148000001	149000000	67.17	32.13	7.76
Chr09	149000001	150000000	70.04	38.23	14.42
Chr09	150000001	151000000	73.19	37.11	13.09
Chr09	151000001	152000000	70.13	35.54	13.21
Chr09	152000001	153000000	68.04	33.23	13.73
Chr09	153000001	154000000	70.9	39.95	10.94
Chr09	154000001	155000000	69.31	28.67	20.74
Chr09	155000001	156000000	67.47	39.88	9.99
Chr09	156000001	157000000	73.08	34.29	17.08
Chr09	157000001	158000000	73.56	28.59	17.98
Chr09	158000001	159000000	69.36	26	22.05
Chr09	159000001	160000000	63.4	29.37	9.97
Chr09	160000001	161000000	65.79	27.19	15.32
Chr09	161000001	162000000	67.12	24.35	20.1
Chr09	162000001	163000000	68.31	36.09	12
Chr09	163000001	164000000	69.55	31.71	15.31
Chr09	164000001	165000000	69.26	34.73	13.79
Chr09	165000001	166000000	68.79	31.4	13.57
Chr09	166000001	167000000	72.66	35.1	16.4
Chr09	167000001	168000000	64.09	34.02	10.36
Chr09	168000001	169000000	67.98	35.48	9.91
Chr09	169000001	170000000	70.44	34.24	15.81
Chr09	170000001	171000000	65.75	34.09	10.96
Chr09	171000001	172000000	60.59	28.2	12.79
Chr09	172000001	173000000	69.23	36.15	12.16
Chr09	173000001	174000000	64.83	32.2	11.51
Chr09	174000001	175000000	65.97	36.78	9.68
Chr09	175000001	176000000	63.65	26.27	13.94
Chr09	176000001	177000000	72.6	32.91	13.44
Chr09	177000001	178000000	65.36	33.45	8.93
Chr09	178000001	179000000	68.9	34.37	13.38
Chr09	179000001	180000000	67.5	36.41	8.97
Chr09	180000001	181000000	66.17	31.74	10.78
Chr09	181000001	182000000	66.89	35.46	11.67
Chr09	182000001	183000000	66.56	35.03	13.01
Chr09	183000001	184000000	67.53	40.76	8.86
Chr09	184000001	185000000	67.2	36.71	7.44
Chr09	185000001	186000000	63.84	29.36	14.2
Chr09	186000001	187000000	67.4	30.1	14.47
Chr09	187000001	188000000	67.19	19.23	6.31
Chr09	188000001	189000000	61.15	23.4	12.08
Chr09	189000001	190000000	58.88	26.54	10.94
Chr09	190000001	191000000	62.84	30.74	9.33
Chr09	191000001	192000000	58.78	30.56	10.79
Chr09	192000001	193000000	59.25	20.44	12.57
Chr09	193000001	194000000	60.47	26.92	10.56
Chr09	194000001	195000000	54.59	20.51	11.55
Chr09	195000001	196000000	59.88	29.52	9.11
Chr09	196000001	197000000	57.83	24.25	7.33
Chr09	197000001	198000000	58.27	22.56	13.55
Chr09	198000001	199000000	55.22	19.45	13.06
Chr09	199000001	200000000	55.37	19.56	11.04
Chr09	200000001	201000000	63.04	18.36	9.35
Chr09	201000001	202000000	43.59	18.4	6.15
Chr09	202000001	203000000	46.54	12.44	3.18
Chr09	203000001	204000000	64.87	9.02	3.97
Chr09	204000001	205000000	48.39	10.4	3.93
Chr09	205000001	205368775	53.86	14.53	10.46
Chr10	1	1000000	52.18	9.52	5.38
Chr10	1000001	2000000	46.46	9.43	3.17
Chr10	2000001	3000000	49.42	12.04	5.83
Chr10	3000001	4000000	54.08	11.26	7.18
Chr10	4000001	5000000	53.06	17.75	14
Chr10	5000001	6000000	55.12	22.01	9.72
Chr10	6000001	7000000	57.53	20.38	15.43
Chr10	7000001	8000000	53.22	19.98	11.15
Chr10	8000001	9000000	52.04	20.11	12.66
Chr10	9000001	10000000	55.61	23.71	8.29
Chr10	10000001	11000000	60.59	29.68	7.04
Chr10	11000001	12000000	60.74	30.56	8.8
Chr10	12000001	13000000	61.9	22.52	14.43
Chr10	13000001	14000000	57.63	24.49	10.96
Chr10	14000001	15000000	56.77	16.08	6.57
Chr10	15000001	16000000	60.56	29.25	8.48
Chr10	16000001	17000000	61.7	30.89	12.48
Chr10	17000001	18000000	63.63	30.64	10.55
Chr10	18000001	19000000	61.43	26.15	11.41
Chr10	19000001	20000000	69.82	35.69	10.9
Chr10	20000001	21000000	66.88	26.21	17.1
Chr10	21000001	22000000	64.87	35.78	9.14
Chr10	22000001	23000000	66.66	30.65	15.08
Chr10	23000001	24000000	68.15	39.59	10.48
Chr10	24000001	25000000	63.01	34.39	6.3
Chr10	25000001	26000000	67.04	27.78	9.75
Chr10	26000001	27000000	63.28	30.85	12.54
Chr10	27000001	28000000	72.38	37.39	15.98
Chr10	28000001	29000000	70.4	28.07	20.53
Chr10	29000001	30000000	66.46	26.31	18.45
Chr10	30000001	31000000	70.89	37.73	12.04
Chr10	31000001	32000000	70.39	34.27	12.73
Chr10	32000001	33000000	61.01	30.37	10.12
Chr10	33000001	34000000	70.51	30.65	18.46
Chr10	34000001	35000000	71.34	38.31	12.1
Chr10	35000001	36000000	61.82	32.06	9.77
Chr10	36000001	37000000	67.68	30.93	13.07
Chr10	37000001	38000000	68.8	35.44	12.67
Chr10	38000001	39000000	69.91	29.62	16.76
Chr10	39000001	40000000	70.72	36.04	12.38
Chr10	40000001	41000000	72.04	34.94	18.28
Chr10	41000001	42000000	72.21	32.23	20.07
Chr10	42000001	43000000	70.88	34.83	11.65
Chr10	43000001	44000000	71.41	37.03	11.52
Chr10	44000001	45000000	67.62	31.27	17.74
Chr10	45000001	46000000	67.59	34.22	13.64
Chr10	46000001	47000000	73.94	41.98	9.85
Chr10	47000001	48000000	71.79	29.94	18.71
Chr10	48000001	49000000	65.51	31.91	10.08
Chr10	49000001	50000000	68.1	36.78	15.33
Chr10	50000001	51000000	68.42	35.28	14.12
Chr10	51000001	52000000	73.37	35.75	18.73
Chr10	52000001	53000000	70.66	26.16	19.91
Chr10	53000001	54000000	73.95	25.83	17.98
Chr10	54000001	55000000	62.83	23.7	13.66
Chr10	55000001	56000000	63.86	28.72	10.94
Chr10	56000001	57000000	80.73	35.94	7.96
Chr10	57000001	58000000	69.57	35.4	12.65
Chr10	58000001	59000000	71.14	37.22	8.2
Chr10	59000001	60000000	71.24	35.56	11.21
Chr10	60000001	61000000	65.59	33.48	12.72
Chr10	61000001	62000000	72.68	34.28	17.97
Chr10	62000001	63000000	69.42	33.05	15.01
Chr10	63000001	64000000	70.46	31.19	17.76
Chr10	64000001	65000000	69.47	36.5	13.58
Chr10	65000001	66000000	75.34	33.24	19.2
Chr10	66000001	67000000	75.21	32.56	21.79
Chr10	67000001	68000000	69.82	26.05	20.7
Chr10	68000001	69000000	73.17	38.17	12.61
Chr10	69000001	70000000	72.96	29.9	18.57
Chr10	70000001	71000000	72.45	37.66	16.6
Chr10	71000001	72000000	72.78	32.46	19.95
Chr10	72000001	73000000	69.38	33.44	17.49
Chr10	73000001	74000000	68.84	34.57	12.19
Chr10	74000001	75000000	73	37.16	14.29
Chr10	75000001	76000000	71.13	32.61	16.78
Chr10	76000001	77000000	76.29	34.35	17.91
Chr10	77000001	78000000	69.73	35.64	15.8
Chr10	78000001	79000000	67.33	33.89	15.17
Chr10	79000001	80000000	68.92	37.61	11.49
Chr10	80000001	81000000	73.04	27.93	24.2
Chr10	81000001	82000000	75.38	37.1	16.8
Chr10	82000001	83000000	75.16	35.03	18.07
Chr10	83000001	84000000	72.5	38.44	15.32
Chr10	84000001	85000000	68.49	30.23	16.5
Chr10	85000001	86000000	69.08	29.27	14.79
Chr10	86000001	87000000	71.67	34	13.75
Chr10	87000001	88000000	69.06	33.43	15.3
Chr10	88000001	89000000	73.55	35.46	15.91
Chr10	89000001	90000000	73.17	38.53	12.71
Chr10	90000001	91000000	71.09	31.12	17.42
Chr10	91000001	92000000	76.68	33.35	21.81
Chr10	92000001	93000000	70.83	32.62	14.7
Chr10	93000001	94000000	71.11	29.35	17.05
Chr10	94000001	95000000	74.43	34.26	17.05
Chr10	95000001	96000000	77.05	42.09	15.72
Chr10	96000001	97000000	75	37.9	16.18
Chr10	97000001	98000000	78.73	36.64	15.09
Chr10	98000001	99000000	73.21	33.73	17.64
Chr10	99000001	100000000	71.36	32.19	16.44
Chr10	100000001	101000000	72.04	30.91	17.11
Chr10	101000001	102000000	71.74	30.54	18.26
Chr10	102000001	103000000	74.11	33.01	19.07
Chr10	103000001	104000000	75.59	37.58	12.2
Chr10	104000001	105000000	73.03	34.03	16.58
Chr10	105000001	106000000	71.24	38.61	11.32
Chr10	106000001	107000000	73.77	32.24	18.97
Chr10	107000001	108000000	76.05	39.11	15.37
Chr10	108000001	109000000	71.63	35.11	14.13
Chr10	109000001	110000000	68	31.21	12.67
Chr10	110000001	111000000	70.44	32.18	18.01
Chr10	111000001	112000000	67.06	31.19	14.23
Chr10	112000001	113000000	80.02	41.08	16.38
Chr10	113000001	114000000	75.65	36.48	17.12
Chr10	114000001	115000000	69.11	29.05	20.29
Chr10	115000001	116000000	75.48	36.23	20.05
Chr10	116000001	117000000	72.43	34.17	16.33
Chr10	117000001	118000000	65.99	30.3	9.94
Chr10	118000001	119000000	70.29	37.63	14.6
Chr10	119000001	120000000	68.6	28.67	17.84
Chr10	120000001	121000000	76.02	34.45	15.84
Chr10	121000001	122000000	74.73	33.45	15.65
Chr10	122000001	123000000	69	36.92	12.58
Chr10	123000001	124000000	74.76	33.73	17.1
Chr10	124000001	125000000	77.1	32.78	21.89
Chr10	125000001	126000000	70.34	37.04	13.91
Chr10	126000001	127000000	69.24	32.85	16.79
Chr10	127000001	128000000	70.01	35.2	11.45
Chr10	128000001	129000000	71.17	35.68	16.92
Chr10	129000001	130000000	73.29	38.62	14.35
Chr10	130000001	131000000	71.1	38.56	12.89
Chr10	131000001	132000000	67.81	35.63	7.11
Chr10	132000001	133000000	69.9	34.17	13.39
Chr10	133000001	134000000	68.02	31.95	15.19
Chr10	134000001	135000000	72.64	38.48	12.83
Chr10	135000001	136000000	67.68	30.54	16.14
Chr10	136000001	137000000	67.4	32.89	13.74
Chr10	137000001	138000000	68.29	37.62	11.8
Chr10	138000001	139000000	69.8	37.04	13.83
Chr10	139000001	140000000	69.13	37.23	13.27
Chr10	140000001	141000000	67.5	30.21	13.44
Chr10	141000001	142000000	68.6	32.77	14.33
Chr10	142000001	143000000	69.24	37.93	12.29
Chr10	143000001	144000000	75.38	36.24	15.36
Chr10	144000001	145000000	68.31	29.03	16.02
Chr10	145000001	146000000	69.19	35.13	11.91
Chr10	146000001	147000000	62.3	26.89	15.48
Chr10	147000001	148000000	65.08	35.38	8.5
Chr10	148000001	149000000	63.58	35.58	10.62
Chr10	149000001	150000000	66.66	34.04	10.54
Chr10	150000001	151000000	71.19	31.75	16.57
Chr10	151000001	152000000	71.51	36.72	15.05
Chr10	152000001	153000000	73.13	35.72	12.71
Chr10	153000001	154000000	70.24	36.31	15.78
Chr10	154000001	155000000	65.63	30.44	14.09
Chr10	155000001	156000000	63.02	30.46	8.82
Chr10	156000001	157000000	69.33	31.8	13.92
Chr10	157000001	158000000	58.62	20.19	11.31
Chr10	158000001	159000000	70.03	36.36	11.73
Chr10	159000001	160000000	64.16	23.94	10.27
Chr10	160000001	161000000	67.43	37.56	8.88
Chr10	161000001	162000000	66.98	34.07	11.36
Chr10	162000001	163000000	65.59	25.99	18.3
Chr10	163000001	164000000	68.21	35.59	12.11
Chr10	164000001	165000000	68.59	29.74	13.46
Chr10	165000001	166000000	66.17	32.45	13.86
Chr10	166000001	167000000	62.98	29.24	9.64
Chr10	167000001	168000000	66.82	31.37	14.95
Chr10	168000001	169000000	67.52	34.66	11.14
Chr10	169000001	170000000	69.55	31.09	20.89
Chr10	170000001	171000000	61.49	29.93	9.98
Chr10	171000001	172000000	61.58	28.5	8.8
Chr10	172000001	173000000	66.91	27.28	16.44
Chr10	173000001	174000000	63.69	23.69	18.97
Chr10	174000001	175000000	56.95	21.74	12.57
Chr10	175000001	176000000	60.71	26.55	11.84
Chr10	176000001	177000000	58.38	25.63	14.07
Chr10	177000001	178000000	68.61	39.21	10.07
Chr10	178000001	179000000	56.2	24.39	9.54
Chr10	179000001	180000000	59.74	22.87	12.9
Chr10	180000001	181000000	54.88	20.66	10.07
Chr10	181000001	182000000	61.22	28.78	8.39
Chr10	182000001	183000000	57.91	21.37	11.21
Chr10	183000001	184000000	55.06	17.98	12.99
Chr10	184000001	185000000	49.38	14.83	5.34
Chr10	185000001	186000000	46.99	12.5	5.87
Chr10	186000001	187000000	47.17	6.07	4.97
Chr10	187000001	188000000	44.24	10.04	5.04
Chr10	188000001	189000000	55.68	11.62	4.06
Chr10	189000001	189024495	34.76	2.9	0
Chr11	1	1000000	59.03	13.91	7.35
Chr11	1000001	2000000	47.96	5.55	4.57
Chr11	2000001	3000000	45.89	10.54	4.2
Chr11	3000001	4000000	46.34	14.58	11.42
Chr11	4000001	5000000	54.68	18.68	7.58
Chr11	5000001	6000000	57.83	17.07	14.32
Chr11	6000001	7000000	54.07	24.28	7.58
Chr11	7000001	8000000	57.37	23.59	13.67
Chr11	8000001	9000000	64.5	30.95	10.39
Chr11	9000001	10000000	56.11	21.98	10.83
Chr11	10000001	11000000	54.32	23.83	7.42
Chr11	11000001	12000000	61.85	23.28	15.29
Chr11	12000001	13000000	57.33	25.66	12.57
Chr11	13000001	14000000	57.4	24.82	12.28
Chr11	14000001	15000000	63.46	31.25	11.13
Chr11	15000001	16000000	61.37	28.33	11.15
Chr11	16000001	17000000	59.26	26.24	10.78
Chr11	17000001	18000000	66.48	31.8	14.52
Chr11	18000001	19000000	66.05	31.95	13.14
Chr11	19000001	20000000	62.34	24.76	13.39
Chr11	20000001	21000000	63.1	24.77	13.78
Chr11	21000001	22000000	71.62	30.89	13.46
Chr11	22000001	23000000	65.36	36.6	6.63
Chr11	23000001	24000000	62.36	26.36	14.42
Chr11	24000001	25000000	51.66	28.34	4.26
Chr11	25000001	26000000	64.44	33.14	12.24
Chr11	26000001	27000000	69.11	34.53	11.47
Chr11	27000001	28000000	65.07	29.39	11.55
Chr11	28000001	29000000	65.66	27.99	13.21
Chr11	29000001	30000000	69.61	33.86	13.53
Chr11	30000001	31000000	60.62	29.06	10.65
Chr11	31000001	32000000	65.46	33.85	9.55
Chr11	32000001	33000000	71.11	34.2	14.7
Chr11	33000001	34000000	67.83	35.57	13.3
Chr11	34000001	35000000	62.5	29.14	12.06
Chr11	35000001	36000000	63.38	28.96	13.3
Chr11	36000001	37000000	72.94	32.77	16.2
Chr11	37000001	38000000	74.78	34.06	18.2
Chr11	38000001	39000000	67.5	36.43	11.01
Chr11	39000001	40000000	73.35	34.27	15.99
Chr11	40000001	41000000	67.53	32.05	15.18
Chr11	41000001	42000000	70.26	38.87	11.92
Chr11	42000001	43000000	69.59	32.31	11.74
Chr11	43000001	44000000	62.54	24.18	12.63
Chr11	44000001	45000000	72.17	35.33	16.18
Chr11	45000001	46000000	71.39	35.12	17.57
Chr11	46000001	47000000	70.24	36.16	13.58
Chr11	47000001	48000000	71.33	39.37	12.24
Chr11	48000001	49000000	72.28	45.02	9.2
Chr11	49000001	50000000	74.06	36.3	18.72
Chr11	50000001	51000000	72.87	29.78	12.82
Chr11	51000001	52000000	75.9	39.3	15.03
Chr11	52000001	53000000	72.47	37.18	13.91
Chr11	53000001	54000000	69.45	36.26	15.47
[truncated: 146 more rows]

## Sheet: Fig1c-d
Gene density and distribution (gene numbers per 1 Mb windows)
chr	start	end	gene_counts
Chr01	1	1000000	52
Chr01	1000000	2000000	60
Chr01	2000000	3000000	53
Chr01	3000000	4000000	51
Chr01	4000000	5000000	35
Chr01	5000000	6000000	17
Chr01	6000000	7000000	35
Chr01	7000000	8000000	41
Chr01	8000000	9000000	33
Chr01	9000000	10000000	33
Chr01	10000000	11000000	18
Chr01	11000000	12000000	6
Chr01	12000000	13000000	14
Chr01	13000000	14000000	33
Chr01	14000000	15000000	20
Chr01	15000000	16000000	25
Chr01	16000000	17000000	16
Chr01	17000000	18000000	24
Chr01	18000000	19000000	27
Chr01	19000000	20000000	21
Chr01	20000000	21000000	24
Chr01	21000000	22000000	15
Chr01	22000000	23000000	15
Chr01	23000000	24000000	19
Chr01	24000000	25000000	14
Chr01	25000000	26000000	18
Chr01	26000000	27000000	14
Chr01	27000000	28000000	19
Chr01	28000000	29000000	18
Chr01	29000000	30000000	20
Chr01	30000000	31000000	21
Chr01	31000000	32000000	13
Chr01	32000000	33000000	13
Chr01	33000000	34000000	13
Chr01	34000000	35000000	14
Chr01	35000000	36000000	19
Chr01	36000000	37000000	15
Chr01	37000000	38000000	16
Chr01	38000000	39000000	6
Chr01	39000000	40000000	13
Chr01	40000000	41000000	16
Chr01	41000000	42000000	12
Chr01	42000000	43000000	15
Chr01	43000000	44000000	5
Chr01	44000000	45000000	17
Chr01	45000000	46000000	10
Chr01	46000000	47000000	12
Chr01	47000000	48000000	13
Chr01	48000000	49000000	15
Chr01	49000000	50000000	9
Chr01	50000000	51000000	12
Chr01	51000000	52000000	5
Chr01	52000000	53000000	3
Chr01	53000000	54000000	11
Chr01	54000000	55000000	9
Chr01	55000000	56000000	7
Chr01	56000000	57000000	8
Chr01	57000000	58000000	5
Chr01	58000000	59000000	12
Chr01	59000000	60000000	15
Chr01	60000000	61000000	7
Chr01	61000000	62000000	3
Chr01	62000000	63000000	11
Chr01	63000000	64000000	9
Chr01	64000000	65000000	8
Chr01	65000000	66000000	15
Chr01	66000000	67000000	3
Chr01	67000000	68000000	1
Chr01	68000000	69000000	11
Chr01	69000000	70000000	3
Chr01	70000000	71000000	8
Chr01	71000000	72000000	11
Chr01	72000000	73000000	19
Chr01	73000000	74000000	9
Chr01	74000000	75000000	19
Chr01	75000000	76000000	6
Chr01	76000000	77000000	9
Chr01	77000000	78000000	18
Chr01	78000000	79000000	14
Chr01	79000000	80000000	11
Chr01	80000000	81000000	18
Chr01	81000000	82000000	11
Chr01	82000000	83000000	15
Chr01	83000000	84000000	12
Chr01	84000000	85000000	23
Chr01	85000000	86000000	11
Chr01	86000000	87000000	8
Chr01	87000000	88000000	14
Chr01	88000000	89000000	19
Chr01	89000000	90000000	17
Chr01	90000000	91000000	15
Chr01	91000000	92000000	13
Chr01	92000000	93000000	9
Chr01	93000000	94000000	20
Chr01	94000000	95000000	15
Chr01	95000000	96000000	14
Chr01	96000000	97000000	11
Chr01	97000000	98000000	20
Chr01	98000000	99000000	13
Chr01	99000000	100000000	7
Chr01	100000000	101000000	11
Chr01	101000000	102000000	16
Chr01	102000000	103000000	9
Chr01	103000000	104000000	10
Chr01	104000000	105000000	12
Chr01	105000000	106000000	16
Chr01	106000000	107000000	21
Chr01	107000000	108000000	20
Chr01	108000000	109000000	21
Chr01	109000000	110000000	16
Chr01	110000000	111000000	10
Chr01	111000000	112000000	12
Chr01	112000000	113000000	8
Chr01	113000000	114000000	22
Chr01	114000000	115000000	7
Chr01	115000000	116000000	18
Chr01	116000000	117000000	30
Chr01	117000000	118000000	31
Chr01	118000000	119000000	34
Chr01	119000000	120000000	14
Chr01	120000000	121000000	24
Chr01	121000000	122000000	14
Chr01	122000000	123000000	30
Chr01	123000000	124000000	28
Chr01	124000000	125000000	22
Chr01	125000000	126000000	24
Chr01	126000000	127000000	16
Chr01	127000000	128000000	24
Chr01	128000000	129000000	18
Chr01	129000000	130000000	28
Chr01	130000000	131000000	21
Chr01	131000000	132000000	29
Chr01	132000000	133000000	23
Chr01	133000000	134000000	22
Chr01	134000000	135000000	27
Chr01	135000000	136000000	39
Chr01	136000000	137000000	29
Chr01	137000000	138000000	21
Chr01	138000000	139000000	16
Chr01	139000000	140000000	10
Chr01	140000000	141000000	20
Chr01	141000000	142000000	26
Chr01	142000000	143000000	16
Chr01	143000000	144000000	39
Chr01	144000000	145000000	11
Chr01	145000000	146000000	18
Chr01	146000000	147000000	12
Chr01	147000000	148000000	5
Chr01	148000000	149000000	15
Chr01	149000000	150000000	16
Chr01	150000000	151000000	6
Chr01	151000000	152000000	22
Chr01	152000000	153000000	25
Chr01	153000000	154000000	23
Chr01	154000000	155000000	20
Chr01	155000000	156000000	25
Chr01	156000000	157000000	36
Chr01	157000000	158000000	26
Chr01	158000000	159000000	28
Chr01	159000000	160000000	30
Chr01	160000000	161000000	17
Chr01	161000000	162000000	9
Chr01	162000000	163000000	18
Chr01	163000000	164000000	27
Chr01	164000000	165000000	32
Chr01	165000000	166000000	17
Chr01	166000000	167000000	18
Chr01	167000000	168000000	26
Chr01	168000000	169000000	24
Chr01	169000000	170000000	8
Chr01	170000000	171000000	24
Chr01	171000000	172000000	34
Chr01	172000000	173000000	29
Chr01	173000000	174000000	26
Chr01	174000000	175000000	30
Chr01	175000000	176000000	27
Chr01	176000000	177000000	31
Chr01	177000000	178000000	45
Chr01	178000000	179000000	42
Chr01	179000000	180000000	35
Chr01	180000000	181000000	29
Chr01	181000000	182000000	35
Chr01	182000000	183000000	29
Chr01	183000000	184000000	46
Chr01	184000000	185000000	40
Chr01	185000000	186000000	43
Chr01	186000000	187000000	57
Chr01	187000000	188000000	65
Chr01	188000000	189000000	69
Chr01	189000000	190000000	76
Chr01	190000000	191000000	57
Chr01	191000000	192000000	81
Chr01	192000000	193000000	87
Chr01	193000000	193656776	22
Chr02	1	1000000	61
Chr02	1000000	2000000	87
Chr02	2000000	3000000	57
Chr02	3000000	4000000	63
Chr02	4000000	5000000	67
Chr02	5000000	6000000	61
Chr02	6000000	7000000	56
Chr02	7000000	8000000	56
Chr02	8000000	9000000	44
Chr02	9000000	10000000	39
Chr02	10000000	11000000	51
Chr02	11000000	12000000	39
Chr02	12000000	13000000	42
Chr02	13000000	14000000	44
Chr02	14000000	15000000	22
Chr02	15000000	16000000	23
Chr02	16000000	17000000	35
Chr02	17000000	18000000	37
Chr02	18000000	19000000	34
Chr02	19000000	20000000	15
Chr02	20000000	21000000	25
Chr02	21000000	22000000	34
Chr02	22000000	23000000	40
Chr02	23000000	24000000	26
Chr02	24000000	25000000	29
Chr02	25000000	26000000	35
Chr02	26000000	27000000	28
Chr02	27000000	28000000	19
Chr02	28000000	29000000	36
Chr02	29000000	30000000	29
Chr02	30000000	31000000	33
Chr02	31000000	32000000	31
Chr02	32000000	33000000	22
Chr02	33000000	34000000	33
Chr02	34000000	35000000	34
Chr02	35000000	36000000	21
Chr02	36000000	37000000	12
Chr02	37000000	38000000	22
Chr02	38000000	39000000	19
Chr02	39000000	40000000	27
Chr02	40000000	41000000	26
Chr02	41000000	42000000	10
Chr02	42000000	43000000	40
Chr02	43000000	44000000	31
Chr02	44000000	45000000	22
Chr02	45000000	46000000	25
Chr02	46000000	47000000	23
Chr02	47000000	48000000	24
Chr02	48000000	49000000	14
Chr02	49000000	50000000	13
Chr02	50000000	51000000	29
Chr02	51000000	52000000	28
Chr02	52000000	53000000	23
Chr02	53000000	54000000	10
Chr02	54000000	55000000	13
Chr02	55000000	56000000	18
Chr02	56000000	57000000	13
Chr02	57000000	58000000	11
Chr02	58000000	59000000	15
Chr02	59000000	60000000	17
Chr02	60000000	61000000	25
Chr02	61000000	62000000	18
Chr02	62000000	63000000	18
Chr02	63000000	64000000	21
Chr02	64000000	65000000	19
Chr02	65000000	66000000	20
Chr02	66000000	67000000	20
Chr02	67000000	68000000	10
Chr02	68000000	69000000	15
Chr02	69000000	70000000	18
Chr02	70000000	71000000	12
Chr02	71000000	72000000	11
Chr02	72000000	73000000	13
Chr02	73000000	74000000	8
Chr02	74000000	75000000	8
Chr02	75000000	76000000	11
Chr02	76000000	77000000	13
Chr02	77000000	78000000	6
Chr02	78000000	79000000	17
Chr02	79000000	80000000	14
Chr02	80000000	81000000	14
Chr02	81000000	82000000	13
Chr02	82000000	83000000	8
Chr02	83000000	84000000	12
Chr02	84000000	85000000	7
Chr02	85000000	86000000	9
Chr02	86000000	87000000	8
Chr02	87000000	88000000	13
Chr02	88000000	89000000	13
Chr02	89000000	90000000	5
Chr02	90000000	91000000	14
Chr02	91000000	92000000	5
Chr02	92000000	93000000	9
Chr02	93000000	94000000	24
Chr02	94000000	95000000	15
Chr02	95000000	96000000	10
Chr02	96000000	97000000	8
Chr02	97000000	98000000	12
Chr02	98000000	99000000	3
Chr02	99000000	100000000	6
Chr02	100000000	101000000	14
Chr02	101000000	102000000	17
Chr02	102000000	103000000	18
Chr02	103000000	104000000	12
Chr02	104000000	105000000	10
Chr02	105000000	106000000	6
Chr02	106000000	107000000	6
Chr02	107000000	108000000	7
Chr02	108000000	109000000	12
Chr02	109000000	110000000	10
Chr02	110000000	111000000	13
Chr02	111000000	112000000	13
Chr02	112000000	113000000	12
Chr02	113000000	114000000	11
Chr02	114000000	115000000	14
Chr02	115000000	116000000	4
Chr02	116000000	117000000	9
Chr02	117000000	118000000	23
Chr02	118000000	119000000	4
Chr02	119000000	120000000	7
Chr02	120000000	121000000	8
Chr02	121000000	122000000	6
Chr02	122000000	123000000	12
Chr02	123000000	124000000	12
Chr02	124000000	125000000	19
Chr02	125000000	126000000	15
Chr02	126000000	127000000	16
Chr02	127000000	128000000	18
Chr02	128000000	129000000	5
Chr02	129000000	130000000	6
Chr02	130000000	131000000	6
Chr02	131000000	132000000	7
Chr02	132000000	133000000	4
Chr02	133000000	134000000	16
Chr02	134000000	135000000	13
Chr02	135000000	136000000	8
Chr02	136000000	137000000	4
Chr02	137000000	138000000	5
Chr02	138000000	139000000	2
Chr02	139000000	140000000	7
Chr02	140000000	141000000	2
Chr02	141000000	142000000	2
Chr02	142000000	143000000	7
Chr02	143000000	144000000	6
Chr02	144000000	145000000	13
Chr02	145000000	146000000	4
Chr02	146000000	147000000	11
Chr02	147000000	148000000	4
Chr02	148000000	149000000	6
Chr02	149000000	150000000	3
Chr02	150000000	151000000	6
Chr02	151000000	152000000	26
Chr02	152000000	152020571	2
Chr03	1	1000000	18
Chr03	1000000	2000000	16
Chr03	2000000	3000000	22
Chr03	3000000	4000000	47
Chr03	4000000	5000000	39
Chr03	5000000	6000000	21
Chr03	6000000	7000000	28
Chr03	7000000	8000000	26
Chr03	8000000	9000000	21
Chr03	9000000	10000000	16
Chr03	10000000	11000000	25
Chr03	11000000	12000000	16
Chr03	12000000	13000000	16
Chr03	13000000	14000000	9
Chr03	14000000	15000000	13
Chr03	15000000	16000000	8
Chr03	16000000	17000000	7
Chr03	17000000	18000000	22
Chr03	18000000	19000000	6
Chr03	19000000	20000000	11
Chr03	20000000	21000000	5
Chr03	21000000	22000000	1
Chr03	22000000	23000000	14
Chr03	23000000	24000000	27
Chr03	24000000	25000000	26
Chr03	25000000	26000000	14
Chr03	26000000	27000000	18
Chr03	27000000	28000000	9
Chr03	28000000	29000000	18
Chr03	29000000	30000000	22
Chr03	30000000	31000000	6
Chr03	31000000	32000000	13
Chr03	32000000	33000000	11
Chr03	33000000	34000000	14
Chr03	34000000	35000000	14
Chr03	35000000	36000000	24
Chr03	36000000	37000000	20
Chr03	37000000	38000000	2
Chr03	38000000	39000000	17
Chr03	39000000	40000000	16
Chr03	40000000	41000000	24
Chr03	41000000	42000000	9
Chr03	42000000	43000000	9
Chr03	43000000	44000000	10
Chr03	44000000	45000000	49
Chr03	45000000	46000000	9
Chr03	46000000	47000000	7
Chr03	47000000	48000000	14
Chr03	48000000	49000000	3
Chr03	49000000	50000000	12
Chr03	50000000	51000000	11
Chr03	51000000	52000000	9
Chr03	52000000	53000000	5
Chr03	53000000	54000000	4
Chr03	54000000	55000000	3
Chr03	55000000	56000000	5
Chr03	56000000	57000000	6
Chr03	57000000	58000000	3
Chr03	58000000	59000000	4
Chr03	59000000	60000000	9
Chr03	60000000	61000000	5
Chr03	61000000	62000000	11
Chr03	62000000	63000000	16
Chr03	63000000	64000000	10
Chr03	64000000	65000000	4
Chr03	65000000	66000000	9
Chr03	66000000	67000000	15
Chr03	67000000	68000000	13
Chr03	68000000	69000000	5
Chr03	69000000	70000000	5
Chr03	70000000	71000000	7
Chr03	71000000	72000000	15
Chr03	72000000	73000000	13
Chr03	73000000	74000000	27
Chr03	74000000	75000000	13
Chr03	75000000	76000000	12
Chr03	76000000	77000000	12
Chr03	77000000	78000000	5
Chr03	78000000	79000000	19
Chr03	79000000	80000000	18
Chr03	80000000	81000000	7
Chr03	81000000	82000000	33
Chr03	82000000	83000000	13
Chr03	83000000	84000000	16
Chr03	84000000	85000000	14
Chr03	85000000	86000000	7
Chr03	86000000	87000000	23
Chr03	87000000	88000000	10
Chr03	88000000	89000000	12
Chr03	89000000	90000000	35
Chr03	90000000	91000000	14
Chr03	91000000	92000000	21
Chr03	92000000	93000000	11
Chr03	93000000	94000000	13
Chr03	94000000	95000000	22
Chr03	95000000	96000000	17
Chr03	96000000	97000000	6
Chr03	97000000	98000000	16
Chr03	98000000	99000000	17
Chr03	99000000	100000000	12
Chr03	100000000	101000000	7
Chr03	101000000	102000000	12
Chr03	102000000	103000000	26
Chr03	103000000	104000000	21
Chr03	104000000	105000000	27
Chr03	105000000	106000000	24
Chr03	106000000	107000000	18
Chr03	107000000	108000000	16
Chr03	108000000	109000000	25
Chr03	109000000	110000000	19
Chr03	110000000	111000000	19
Chr03	111000000	112000000	10
Chr03	112000000	113000000	18
Chr03	113000000	114000000	4
Chr03	114000000	115000000	20
Chr03	115000000	116000000	24
Chr03	116000000	117000000	25
Chr03	117000000	118000000	20
Chr03	118000000	119000000	39
Chr03	119000000	120000000	22
Chr03	120000000	121000000	17
Chr03	121000000	122000000	8
Chr03	122000000	123000000	13
Chr03	123000000	124000000	12
Chr03	124000000	125000000	19
Chr03	125000000	126000000	25
Chr03	126000000	127000000	22
Chr03	127000000	128000000	9
Chr03	128000000	129000000	23
Chr03	129000000	130000000	19
Chr03	130000000	131000000	18
Chr03	131000000	132000000	19
Chr03	132000000	133000000	16
Chr03	133000000	134000000	31
Chr03	134000000	135000000	30
Chr03	135000000	136000000	32
Chr03	136000000	137000000	19
Chr03	137000000	138000000	26
Chr03	138000000	139000000	19
Chr03	139000000	140000000	26
Chr03	140000000	141000000	32
Chr03	141000000	142000000	19
Chr03	142000000	143000000	32
Chr03	143000000	144000000	20
Chr03	144000000	145000000	36
Chr03	145000000	146000000	35
Chr03	146000000	147000000	39
Chr03	147000000	148000000	41
Chr03	148000000	149000000	47
Chr03	149000000	150000000	36
Chr03	150000000	151000000	29
Chr03	151000000	152000000	41
Chr03	152000000	153000000	28
Chr03	153000000	154000000	34
Chr03	154000000	155000000	40
Chr03	155000000	156000000	31
Chr03	156000000	157000000	36
Chr03	157000000	158000000	35
Chr03	158000000	159000000	40
Chr03	159000000	160000000	40
Chr03	160000000	161000000	50
Chr03	161000000	162000000	35
Chr03	162000000	163000000	47
Chr03	163000000	164000000	56
Chr03	164000000	165000000	42
Chr03	165000000	166000000	38
Chr03	166000000	167000000	46
Chr03	167000000	168000000	38
Chr03	168000000	169000000	40
Chr03	169000000	170000000	33
Chr03	170000000	171000000	36
Chr03	171000000	172000000	53
Chr03	172000000	173000000	41
Chr03	173000000	174000000	56
Chr03	174000000	175000000	57
Chr03	175000000	176000000	37
Chr03	176000000	177000000	58
Chr03	177000000	178000000	62
Chr03	178000000	179000000	56
Chr03	179000000	180000000	67
Chr03	180000000	181000000	48
Chr03	181000000	182000000	78
Chr03	182000000	183000000	64
Chr03	183000000	184000000	83
Chr03	184000000	184768007	56
Chr04	1	1000000	61
Chr04	1000000	2000000	84
Chr04	2000000	3000000	57
Chr04	3000000	4000000	76
Chr04	4000000	5000000	75
Chr04	5000000	6000000	54
Chr04	6000000	7000000	43
Chr04	7000000	8000000	51
Chr04	8000000	9000000	27
Chr04	9000000	10000000	34
Chr04	10000000	11000000	38
Chr04	11000000	12000000	33
Chr04	12000000	13000000	39
Chr04	13000000	14000000	40
Chr04	14000000	15000000	20
Chr04	15000000	16000000	37
Chr04	16000000	17000000	32
Chr04	17000000	18000000	31
Chr04	18000000	19000000	25
Chr04	19000000	20000000	17
Chr04	20000000	21000000	23
Chr04	21000000	22000000	13
Chr04	22000000	23000000	25
Chr04	23000000	24000000	32
Chr04	24000000	25000000	9
Chr04	25000000	26000000	22
Chr04	26000000	27000000	19
Chr04	27000000	28000000	12
Chr04	28000000	29000000	28
Chr04	29000000	30000000	21
Chr04	30000000	31000000	20
Chr04	31000000	32000000	20
Chr04	32000000	33000000	27
Chr04	33000000	34000000	27
Chr04	34000000	35000000	19
Chr04	35000000	36000000	23
Chr04	36000000	37000000	33
Chr04	37000000	38000000	16
Chr04	38000000	39000000	17
Chr04	39000000	40000000	21
Chr04	40000000	41000000	26
Chr04	41000000	42000000	15
Chr04	42000000	43000000	18
Chr04	43000000	44000000	10
Chr04	44000000	45000000	9
Chr04	45000000	46000000	8
Chr04	46000000	47000000	20
Chr04	47000000	48000000	17
Chr04	48000000	49000000	8
Chr04	49000000	50000000	16
Chr04	50000000	51000000	9
Chr04	51000000	52000000	20
Chr04	52000000	53000000	16
Chr04	53000000	54000000	16
Chr04	54000000	55000000	16
Chr04	55000000	56000000	14
Chr04	56000000	57000000	15
Chr04	57000000	58000000	3
Chr04	58000000	59000000	8
Chr04	59000000	60000000	21
Chr04	60000000	61000000	15
Chr04	61000000	62000000	23
Chr04	62000000	63000000	18
Chr04	63000000	64000000	8
Chr04	64000000	65000000	16
Chr04	65000000	66000000	14
Chr04	66000000	67000000	13
Chr04	67000000	68000000	13
Chr04	68000000	69000000	15
Chr04	69000000	70000000	17
Chr04	70000000	71000000	11
Chr04	71000000	72000000	8
Chr04	72000000	73000000	6
Chr04	73000000	74000000	14
Chr04	74000000	75000000	10
Chr04	75000000	76000000	2
Chr04	76000000	77000000	19
Chr04	77000000	78000000	8
Chr04	78000000	79000000	8
Chr04	79000000	80000000	14
Chr04	80000000	81000000	11
Chr04	81000000	82000000	12
Chr04	82000000	83000000	8
Chr04	83000000	84000000	12
Chr04	84000000	85000000	16
Chr04	85000000	86000000	11
Chr04	86000000	87000000	16
Chr04	87000000	88000000	18
Chr04	88000000	89000000	8
Chr04	89000000	90000000	13
Chr04	90000000	91000000	17
Chr04	91000000	92000000	14
Chr04	92000000	93000000	9
Chr04	93000000	94000000	12
Chr04	94000000	95000000	15
Chr04	95000000	96000000	11
Chr04	96000000	97000000	11
Chr04	97000000	98000000	13
Chr04	98000000	99000000	7
Chr04	99000000	100000000	6
Chr04	100000000	101000000	15
Chr04	101000000	102000000	14
Chr04	102000000	103000000	6
Chr04	103000000	104000000	13
Chr04	104000000	105000000	15
Chr04	105000000	106000000	10
Chr04	106000000	107000000	10
Chr04	107000000	108000000	12
Chr04	108000000	109000000	15
Chr04	109000000	110000000	11
Chr04	110000000	111000000	9
Chr04	111000000	112000000	7
Chr04	112000000	113000000	7
Chr04	113000000	114000000	9
Chr04	114000000	115000000	11
Chr04	115000000	116000000	5
Chr04	116000000	117000000	13
Chr04	117000000	118000000	4
Chr04	118000000	119000000	7
Chr04	119000000	120000000	7
Chr04	120000000	121000000	4
Chr04	121000000	122000000	14
Chr04	122000000	123000000	7
Chr04	123000000	124000000	4
Chr04	124000000	125000000	12
Chr04	125000000	126000000	12
Chr04	126000000	127000000	10
Chr04	127000000	128000000	12
Chr04	128000000	129000000	3
Chr04	129000000	130000000	4
Chr04	130000000	131000000	3
Chr04	131000000	132000000	1
Chr04	132000000	133000000	6
Chr04	133000000	134000000	10
Chr04	134000000	135000000	7
Chr04	135000000	136000000	6
Chr04	136000000	137000000	6
Chr04	137000000	138000000	6
Chr04	138000000	139000000	4
Chr04	139000000	140000000	1
Chr04	140000000	141000000	7
Chr04	141000000	142000000	8
Chr04	142000000	143000000	6
Chr04	143000000	144000000	10
Chr04	144000000	145000000	5
Chr04	145000000	146000000	6
Chr04	146000000	147000000	6
Chr04	147000000	148000000	10
Chr04	148000000	149000000	12
Chr04	149000000	150000000	7
Chr04	150000000	151000000	4
Chr04	151000000	152000000	4
Chr04	152000000	153000000	6
Chr04	153000000	154000000	15
Chr04	154000000	155000000	9
Chr04	155000000	156000000	9
Chr04	156000000	157000000	9
Chr04	157000000	158000000	11
Chr04	158000000	159000000	14
Chr04	159000000	160000000	4
Chr04	160000000	161000000	7
Chr04	161000000	162000000	10
Chr04	162000000	163000000	11
Chr04	163000000	164000000	25
Chr04	164000000	165000000	22
Chr04	165000000	166000000	15
Chr04	166000000	167000000	12
Chr04	167000000	168000000	11
Chr04	168000000	169000000	19
Chr04	169000000	170000000	21
Chr04	170000000	171000000	17
Chr04	171000000	172000000	11
Chr04	172000000	173000000	9
Chr04	173000000	174000000	12
Chr04	174000000	175000000	11
Chr04	175000000	176000000	12
Chr04	176000000	177000000	11
Chr04	177000000	178000000	12
Chr04	178000000	179000000	15
Chr04	179000000	180000000	16
Chr04	180000000	181000000	13
Chr04	181000000	182000000	9
Chr04	182000000	183000000	15
Chr04	183000000	184000000	24
Chr04	184000000	185000000	11
Chr04	185000000	186000000	21
Chr04	186000000	187000000	13
Chr04	187000000	188000000	16
Chr04	188000000	189000000	8
Chr04	189000000	190000000	10
Chr04	190000000	191000000	9
Chr04	191000000	192000000	19
Chr04	192000000	193000000	12
Chr04	193000000	194000000	3
Chr04	194000000	195000000	9
Chr04	195000000	196000000	1
Chr04	196000000	197000000	1
Chr04	197000000	198000000	1
Chr04	198000000	199000000	16
Chr04	199000000	200000000	9
Chr04	200000000	201000000	6
Chr04	201000000	202000000	15
Chr04	202000000	203000000	14
Chr04	203000000	204000000	7
Chr04	204000000	205000000	24
Chr04	205000000	206000000	25
Chr04	206000000	207000000	26
Chr04	207000000	208000000	19
Chr04	208000000	209000000	29
Chr04	209000000	210000000	19
Chr04	210000000	211000000	39
Chr04	211000000	212000000	29
Chr04	212000000	213000000	17
Chr04	213000000	214000000	22
Chr04	214000000	215000000	31
Chr04	215000000	216000000	33
Chr04	216000000	217000000	26
Chr04	217000000	218000000	36
Chr04	218000000	219000000	28
Chr04	219000000	220000000	50
Chr04	220000000	221000000	27
Chr04	221000000	222000000	31
Chr04	222000000	223000000	63
Chr04	223000000	224000000	116
Chr04	224000000	225000000	92
Chr04	225000000	226000000	96
Chr04	226000000	227000000	96
Chr04	227000000	228000000	109
Chr04	228000000	228427485	26
Chr05	1	1000000	67
Chr05	1000000	2000000	66
Chr05	2000000	3000000	90
Chr05	3000000	4000000	57
Chr05	4000000	5000000	77
Chr05	5000000	6000000	49
Chr05	6000000	7000000	30
Chr05	7000000	8000000	40
Chr05	8000000	9000000	12
Chr05	9000000	10000000	30
Chr05	10000000	11000000	60
Chr05	11000000	12000000	53
Chr05	12000000	13000000	49
Chr05	13000000	14000000	28
Chr05	14000000	15000000	25
Chr05	15000000	16000000	43
Chr05	16000000	17000000	44
Chr05	17000000	18000000	35
Chr05	18000000	19000000	39
Chr05	19000000	20000000	27
Chr05	20000000	21000000	43
Chr05	21000000	22000000	38
Chr05	22000000	23000000	20
Chr05	23000000	24000000	25
Chr05	24000000	25000000	32
Chr05	25000000	26000000	26
Chr05	26000000	27000000	18
Chr05	27000000	28000000	33
Chr05	28000000	29000000	32
Chr05	29000000	30000000	11
Chr05	30000000	31000000	5
Chr05	31000000	32000000	39
Chr05	32000000	33000000	29
Chr05	33000000	34000000	33
Chr05	34000000	35000000	41
Chr05	35000000	36000000	31
Chr05	36000000	37000000	25
Chr05	37000000	38000000	49
Chr05	38000000	39000000	45
Chr05	39000000	40000000	26
Chr05	40000000	41000000	30
Chr05	41000000	42000000	42
Chr05	42000000	43000000	23
Chr05	43000000	44000000	30
Chr05	44000000	45000000	21
Chr05	45000000	46000000	37
Chr05	46000000	47000000	24
Chr05	47000000	48000000	38
Chr05	48000000	49000000	26
Chr05	49000000	50000000	22
Chr05	50000000	51000000	23
Chr05	51000000	52000000	18
Chr05	52000000	53000000	19
Chr05	53000000	54000000	27
Chr05	54000000	55000000	30
Chr05	55000000	56000000	34
Chr05	56000000	57000000	27
Chr05	57000000	58000000	29
Chr05	58000000	59000000	18
Chr05	59000000	60000000	25
Chr05	60000000	61000000	18
Chr05	61000000	62000000	24
Chr05	62000000	63000000	24
Chr05	63000000	64000000	15
Chr05	64000000	65000000	23
Chr05	65000000	66000000	31
Chr05	66000000	67000000	33
Chr05	67000000	68000000	13
Chr05	68000000	69000000	16
Chr05	69000000	70000000	7
Chr05	70000000	71000000	19
Chr05	71000000	72000000	11
Chr05	72000000	73000000	20
Chr05	73000000	74000000	15
Chr05	74000000	75000000	13
Chr05	75000000	76000000	12
Chr05	76000000	77000000	16
Chr05	77000000	78000000	13
Chr05	78000000	79000000	25
Chr05	79000000	80000000	15
Chr05	80000000	81000000	24
Chr05	81000000	82000000	4
Chr05	82000000	83000000	10
Chr05	83000000	84000000	15
Chr05	84000000	85000000	5
Chr05	85000000	86000000	10
Chr05	86000000	87000000	10
Chr05	87000000	88000000	17
Chr05	88000000	89000000	22
Chr05	89000000	90000000	14
Chr05	90000000	91000000	15
Chr05	91000000	92000000	13
Chr05	92000000	93000000	15
Chr05	93000000	94000000	21
Chr05	94000000	95000000	14
Chr05	95000000	96000000	15
Chr05	96000000	97000000	11
Chr05	97000000	98000000	8
Chr05	98000000	99000000	13
Chr05	99000000	100000000	18
Chr05	100000000	101000000	8
Chr05	101000000	102000000	31
Chr05	102000000	103000000	14
Chr05	103000000	104000000	13
Chr05	104000000	105000000	17
Chr05	105000000	106000000	13
Chr05	106000000	107000000	9
Chr05	107000000	108000000	13
Chr05	108000000	109000000	22
Chr05	109000000	110000000	8
Chr05	110000000	111000000	9
Chr05	111000000	112000000	7
Chr05	112000000	113000000	12
Chr05	113000000	114000000	8
Chr05	114000000	115000000	13
Chr05	115000000	116000000	12
Chr05	116000000	117000000	3
Chr05	117000000	118000000	24
Chr05	118000000	119000000	9
Chr05	119000000	120000000	16
Chr05	120000000	121000000	21
Chr05	121000000	122000000	8
Chr05	122000000	123000000	9
Chr05	123000000	124000000	4
Chr05	124000000	125000000	10
Chr05	125000000	126000000	9
Chr05	126000000	127000000	11
Chr05	127000000	128000000	10
Chr05	128000000	129000000	8
Chr05	129000000	130000000	5
Chr05	130000000	131000000	17
Chr05	131000000	132000000	7
Chr05	132000000	133000000	10
Chr05	133000000	134000000	12
Chr05	134000000	135000000	12
Chr05	135000000	136000000	12
Chr05	136000000	137000000	21
Chr05	137000000	138000000	22
Chr05	138000000	139000000	10
Chr05	139000000	140000000	11
Chr05	140000000	141000000	13
Chr05	141000000	142000000	15
Chr05	142000000	143000000	18
Chr05	143000000	144000000	6
Chr05	144000000	145000000	25
Chr05	145000000	146000000	14
Chr05	146000000	147000000	7
Chr05	147000000	148000000	13
Chr05	148000000	149000000	14
Chr05	149000000	150000000	9
Chr05	150000000	151000000	6
Chr05	151000000	152000000	22
Chr05	152000000	153000000	7
Chr05	153000000	154000000	17
Chr05	154000000	155000000	13
Chr05	155000000	156000000	16
Chr05	156000000	157000000	7
Chr05	157000000	158000000	17
Chr05	158000000	159000000	33
Chr05	159000000	160000000	2
Chr05	160000000	161000000	2
Chr05	161000000	162000000	20
Chr05	162000000	163000000	10
Chr05	163000000	164000000	1
Chr05	164000000	165000000	10
Chr05	165000000	166000000	13
Chr05	166000000	167000000	16
Chr05	167000000	168000000	10
Chr05	168000000	169000000	9
Chr05	169000000	170000000	5
Chr05	170000000	171000000	10
Chr05	171000000	172000000	11
Chr05	172000000	173000000	12
Chr05	173000000	174000000	15
Chr05	174000000	175000000	12
Chr05	175000000	176000000	16
Chr05	176000000	177000000	7
Chr05	177000000	178000000	19
Chr05	178000000	179000000	13
Chr05	179000000	180000000	13
Chr05	180000000	181000000	17
Chr05	181000000	182000000	12
Chr05	182000000	183000000	30
Chr05	183000000	184000000	23
Chr05	184000000	185000000	16
Chr05	185000000	186000000	13
Chr05	186000000	187000000	24
Chr05	187000000	188000000	23
Chr05	188000000	189000000	21
Chr05	189000000	190000000	20
Chr05	190000000	191000000	4
Chr05	191000000	192000000	23
Chr05	192000000	193000000	21
Chr05	193000000	194000000	13
Chr05	194000000	195000000	12
Chr05	195000000	196000000	18
Chr05	196000000	197000000	17
Chr05	197000000	198000000	16
Chr05	198000000	199000000	14
Chr05	199000000	200000000	16
Chr05	200000000	201000000	19
Chr05	201000000	202000000	12
Chr05	202000000	203000000	10
Chr05	203000000	204000000	22
Chr05	204000000	205000000	11
Chr05	205000000	206000000	24
Chr05	206000000	207000000	25
Chr05	207000000	208000000	32
Chr05	208000000	209000000	22
Chr05	209000000	210000000	17
Chr05	210000000	211000000	8
Chr05	211000000	212000000	33
Chr05	212000000	213000000	18
Chr05	213000000	214000000	26
Chr05	214000000	215000000	24
Chr05	215000000	216000000	41
Chr05	216000000	217000000	31
Chr05	217000000	218000000	47
Chr05	218000000	219000000	33
Chr05	219000000	220000000	55
Chr05	220000000	221000000	31
Chr05	221000000	222000000	51
Chr05	222000000	223000000	78
Chr05	223000000	224000000	48
Chr05	224000000	224921384	54
Chr06	1	1000000	72
Chr06	1000000	2000000	78
Chr06	2000000	3000000	61
Chr06	3000000	4000000	77
Chr06	4000000	5000000	49
Chr06	5000000	6000000	62
Chr06	6000000	7000000	63
Chr06	7000000	8000000	46
Chr06	8000000	9000000	14
Chr06	9000000	10000000	43
Chr06	10000000	11000000	22
Chr06	11000000	12000000	43
Chr06	12000000	13000000	41
Chr06	13000000	14000000	46
Chr06	14000000	15000000	41
Chr06	15000000	16000000	45
Chr06	16000000	17000000	17
Chr06	17000000	18000000	41
Chr06	18000000	19000000	33
Chr06	19000000	20000000	27
Chr06	20000000	21000000	20
Chr06	21000000	22000000	37
Chr06	22000000	23000000	31
Chr06	23000000	24000000	28
Chr06	24000000	25000000	20
Chr06	25000000	26000000	32
Chr06	26000000	27000000	28
Chr06	27000000	28000000	33
Chr06	28000000	29000000	31
Chr06	29000000	30000000	22
Chr06	30000000	31000000	15
Chr06	31000000	32000000	31
Chr06	32000000	33000000	27
Chr06	33000000	34000000	17
Chr06	34000000	35000000	20
Chr06	35000000	36000000	32
Chr06	36000000	37000000	37
Chr06	37000000	38000000	35
Chr06	38000000	39000000	19
Chr06	39000000	40000000	19
Chr06	40000000	41000000	17
Chr06	41000000	42000000	21
Chr06	42000000	43000000	56
Chr06	43000000	44000000	30
Chr06	44000000	45000000	26
Chr06	45000000	46000000	19
Chr06	46000000	47000000	12
Chr06	47000000	48000000	21
Chr06	48000000	49000000	16
Chr06	49000000	50000000	21
Chr06	50000000	51000000	19
Chr06	51000000	52000000	16
Chr06	52000000	53000000	18
Chr06	53000000	54000000	23
Chr06	54000000	55000000	17
Chr06	55000000	56000000	15
Chr06	56000000	57000000	9
Chr06	57000000	58000000	5
Chr06	58000000	59000000	13
Chr06	59000000	60000000	14
Chr06	60000000	61000000	10
Chr06	61000000	62000000	6
Chr06	62000000	63000000	17
Chr06	63000000	64000000	10
Chr06	64000000	65000000	8
Chr06	65000000	66000000	14
Chr06	66000000	67000000	13
Chr06	67000000	68000000	20
Chr06	68000000	69000000	10
Chr06	69000000	70000000	15
Chr06	70000000	71000000	18
Chr06	71000000	72000000	20
Chr06	72000000	73000000	11
Chr06	73000000	74000000	13
Chr06	74000000	75000000	12
Chr06	75000000	76000000	16
Chr06	76000000	77000000	20
Chr06	77000000	78000000	9
Chr06	78000000	79000000	11
Chr06	79000000	80000000	6
Chr06	80000000	81000000	4
Chr06	81000000	82000000	10
Chr06	82000000	83000000	10
Chr06	83000000	84000000	13
Chr06	84000000	85000000	13
Chr06	85000000	86000000	25
Chr06	86000000	87000000	17
Chr06	87000000	88000000	10
Chr06	88000000	89000000	6
Chr06	89000000	90000000	21
Chr06	90000000	91000000	31
Chr06	91000000	92000000	9
Chr06	92000000	93000000	12
Chr06	93000000	94000000	6
Chr06	94000000	95000000	5
Chr06	95000000	96000000	12
Chr06	96000000	97000000	10
Chr06	97000000	98000000	7
Chr06	98000000	99000000	18
Chr06	99000000	100000000	7
Chr06	100000000	101000000	8
Chr06	101000000	102000000	4
Chr06	102000000	103000000	9
Chr06	103000000	104000000	20
Chr06	104000000	105000000	9
Chr06	105000000	106000000	13
Chr06	106000000	107000000	7
Chr06	107000000	108000000	12
Chr06	108000000	109000000	13
Chr06	109000000	110000000	11
Chr06	110000000	111000000	10
Chr06	111000000	112000000	11
Chr06	112000000	113000000	5
Chr06	113000000	114000000	16
Chr06	114000000	115000000	3
Chr06	115000000	116000000	3
Chr06	116000000	117000000	4
Chr06	117000000	118000000	8
Chr06	118000000	119000000	8
Chr06	119000000	120000000	10
Chr06	120000000	121000000	3
Chr06	121000000	122000000	1
Chr06	122000000	123000000	9
Chr06	123000000	124000000	5
Chr06	124000000	125000000	4
Chr06	125000000	126000000	8
Chr06	126000000	127000000	7
Chr06	127000000	128000000	8
Chr06	128000000	129000000	9
Chr06	129000000	130000000	5
Chr06	130000000	131000000	10
Chr06	131000000	132000000	5
Chr06	132000000	133000000	9
Chr06	133000000	134000000	6
Chr06	134000000	135000000	9
Chr06	135000000	136000000	4
Chr06	136000000	137000000	3
Chr06	137000000	138000000	3
Chr06	138000000	139000000	3
Chr06	139000000	140000000	7
Chr06	140000000	141000000	5
Chr06	141000000	142000000	13
Chr06	142000000	143000000	7
Chr06	143000000	144000000	8
Chr06	144000000	145000000	16
Chr06	145000000	146000000	14
Chr06	146000000	147000000	15
Chr06	147000000	148000000	3
Chr06	148000000	149000000	10
Chr06	149000000	150000000	9
Chr06	150000000	151000000	20
Chr06	151000000	152000000	22
Chr06	152000000	153000000	17
Chr06	153000000	154000000	27
Chr06	154000000	155000000	20
Chr06	155000000	156000000	20
Chr06	156000000	157000000	15
Chr06	157000000	158000000	23
Chr06	158000000	159000000	18
Chr06	159000000	160000000	21
Chr06	160000000	161000000	25
Chr07	1	1000000	37
Chr07	1000000	2000000	47
Chr07	2000000	3000000	62
Chr07	3000000	4000000	54
Chr07	4000000	5000000	33
Chr07	5000000	6000000	45
Chr07	6000000	7000000	35
Chr07	7000000	8000000	8
Chr07	8000000	9000000	14
Chr07	9000000	10000000	30
Chr07	10000000	11000000	18
Chr07	11000000	12000000	14
Chr07	12000000	13000000	22
Chr07	13000000	14000000	22
Chr07	14000000	15000000	10
Chr07	15000000	16000000	17
Chr07	16000000	17000000	17
Chr07	17000000	18000000	15
Chr07	18000000	19000000	11
Chr07	19000000	20000000	14
Chr07	20000000	21000000	14
Chr07	21000000	22000000	13
Chr07	22000000	23000000	22
Chr07	23000000	24000000	12
Chr07	24000000	25000000	2
Chr07	25000000	26000000	9
Chr07	26000000	27000000	10
Chr07	27000000	28000000	12
Chr07	28000000	29000000	8
Chr07	29000000	30000000	9
Chr07	30000000	31000000	8
Chr07	31000000	32000000	16
Chr07	32000000	33000000	13
Chr07	33000000	34000000	6
Chr07	34000000	35000000	9
Chr07	35000000	36000000	9
Chr07	36000000	37000000	6
Chr07	37000000	38000000	10
Chr07	38000000	39000000	16
Chr07	39000000	40000000	7
Chr07	40000000	41000000	3
Chr07	41000000	42000000	4
Chr07	42000000	43000000	6
Chr07	43000000	44000000	4
Chr07	44000000	45000000	11
Chr07	45000000	46000000	16
Chr07	46000000	47000000	5
Chr07	47000000	48000000	8
Chr07	48000000	49000000	17
Chr07	49000000	50000000	5
Chr07	50000000	51000000	5
Chr07	51000000	52000000	5
Chr07	52000000	53000000	7
Chr07	53000000	54000000	6
Chr07	54000000	55000000	11
Chr07	55000000	56000000	4
Chr07	56000000	57000000	6
Chr07	57000000	58000000	4
Chr07	58000000	59000000	8
Chr07	59000000	60000000	3
Chr07	60000000	61000000	9
Chr07	61000000	62000000	5
Chr07	62000000	63000000	12
Chr07	63000000	64000000	6
Chr07	64000000	65000000	10
Chr07	65000000	66000000	5
Chr07	66000000	67000000	7
Chr07	67000000	68000000	9
Chr07	68000000	69000000	10
Chr07	69000000	70000000	9
Chr07	70000000	71000000	9
Chr07	71000000	72000000	19
Chr07	72000000	73000000	1
Chr07	73000000	74000000	7
Chr07	74000000	75000000	9
Chr07	75000000	76000000	12
Chr07	76000000	77000000	3
Chr07	77000000	78000000	6
Chr07	78000000	79000000	7
Chr07	79000000	80000000	10
Chr07	80000000	81000000	8
Chr07	81000000	82000000	9
Chr07	82000000	83000000	12
Chr07	83000000	84000000	5
Chr07	84000000	85000000	15
Chr07	85000000	86000000	8
Chr07	86000000	87000000	16
Chr07	87000000	88000000	22
Chr07	88000000	89000000	13
Chr07	89000000	90000000	14
Chr07	90000000	91000000	15
Chr07	91000000	92000000	16
Chr07	92000000	93000000	16
Chr07	93000000	94000000	9
Chr07	94000000	95000000	12
Chr07	95000000	96000000	21
Chr07	96000000	97000000	5
Chr07	97000000	98000000	9
Chr07	98000000	99000000	14
Chr07	99000000	100000000	8
Chr07	100000000	101000000	20
Chr07	101000000	102000000	7
Chr07	102000000	103000000	5
Chr07	103000000	104000000	20
Chr07	104000000	105000000	25
Chr07	105000000	106000000	28
Chr07	106000000	107000000	18
Chr07	107000000	108000000	9
Chr07	108000000	109000000	16
Chr07	109000000	110000000	15
Chr07	110000000	111000000	15
Chr07	111000000	112000000	22
Chr07	112000000	113000000	14
Chr07	113000000	114000000	15
Chr07	114000000	115000000	23
Chr07	115000000	116000000	17
Chr07	116000000	117000000	21
Chr07	117000000	118000000	15
Chr07	118000000	119000000	25
Chr07	119000000	120000000	31
Chr07	120000000	121000000	20
Chr07	121000000	122000000	42
Chr07	122000000	123000000	25
Chr07	123000000	124000000	33
Chr07	124000000	125000000	18
Chr07	125000000	126000000	9
Chr07	126000000	127000000	23
Chr07	127000000	128000000	18
Chr07	128000000	129000000	34
Chr07	129000000	130000000	24
Chr07	130000000	131000000	20
Chr07	131000000	132000000	24
Chr07	132000000	133000000	17
Chr07	133000000	134000000	17
Chr07	134000000	135000000	26
Chr07	135000000	136000000	29
Chr07	136000000	137000000	44
Chr07	137000000	138000000	35
Chr07	138000000	139000000	17
Chr07	139000000	140000000	11
Chr07	140000000	141000000	32
Chr07	141000000	142000000	10
Chr07	142000000	143000000	21
Chr07	143000000	144000000	20
Chr07	144000000	145000000	14
Chr07	145000000	146000000	11
Chr07	146000000	147000000	12
Chr07	147000000	148000000	10
Chr07	148000000	149000000	11
Chr07	149000000	150000000	13
Chr07	150000000	151000000	23
Chr07	151000000	152000000	28
Chr07	152000000	153000000	14
Chr07	153000000	154000000	24
Chr07	154000000	155000000	30
Chr07	155000000	156000000	20
Chr07	156000000	157000000	16
Chr07	157000000	158000000	25
Chr07	158000000	159000000	21
Chr07	159000000	160000000	35
Chr07	160000000	161000000	11
Chr07	161000000	162000000	19
Chr07	162000000	163000000	24
Chr07	163000000	164000000	22
Chr07	164000000	165000000	22
Chr07	165000000	166000000	15
Chr07	166000000	167000000	21
Chr07	167000000	168000000	20
Chr07	168000000	169000000	24
Chr07	169000000	170000000	13
Chr07	170000000	171000000	19
Chr07	171000000	172000000	35
Chr07	172000000	173000000	23
Chr07	173000000	174000000	32
Chr07	174000000	175000000	42
Chr07	175000000	176000000	35
Chr07	176000000	177000000	24
Chr07	177000000	178000000	19
Chr07	178000000	179000000	26
Chr07	179000000	180000000	24
Chr07	180000000	181000000	25
Chr07	181000000	182000000	25
Chr07	182000000	183000000	20
Chr07	183000000	184000000	37
Chr07	184000000	185000000	25
Chr07	185000000	186000000	45
Chr07	186000000	187000000	28
Chr07	187000000	188000000	39
Chr07	188000000	189000000	39
Chr07	189000000	190000000	31
Chr07	190000000	191000000	58
Chr07	191000000	192000000	46
Chr07	192000000	193000000	28
Chr07	193000000	194000000	19
Chr07	194000000	195000000	66
Chr07	195000000	196000000	58
Chr07	196000000	197000000	75
Chr07	197000000	198000000	66
Chr07	198000000	199000000	97
Chr07	199000000	200000000	83
Chr07	200000000	200643672	23
Chr08	1	1000000	73
Chr08	1000000	2000000	80
Chr08	2000000	3000000	73
Chr08	3000000	4000000	54
Chr08	4000000	5000000	12
Chr08	5000000	6000000	53
Chr08	6000000	7000000	61
Chr08	7000000	8000000	50
Chr08	8000000	9000000	63
Chr08	9000000	10000000	49
Chr08	10000000	11000000	48
Chr08	11000000	12000000	48
Chr08	12000000	13000000	37
Chr08	13000000	14000000	44
Chr08	14000000	15000000	45
Chr08	15000000	16000000	45
Chr08	16000000	17000000	27
Chr08	17000000	18000000	48
Chr08	18000000	19000000	31
Chr08	19000000	20000000	20
Chr08	20000000	21000000	17
Chr08	21000000	22000000	15
Chr08	22000000	23000000	16
Chr08	23000000	24000000	29
Chr08	24000000	25000000	18
Chr08	25000000	26000000	26
Chr08	26000000	27000000	28
Chr08	27000000	28000000	36
Chr08	28000000	29000000	7
Chr08	29000000	30000000	13
Chr08	30000000	31000000	16
Chr08	31000000	32000000	12
Chr08	32000000	33000000	28
Chr08	33000000	34000000	11
Chr08	34000000	35000000	21
Chr08	35000000	36000000	28
Chr08	36000000	37000000	32
Chr08	37000000	38000000	21
Chr08	38000000	39000000	12
Chr08	39000000	40000000	15
Chr08	40000000	41000000	16
Chr08	41000000	42000000	16
Chr08	42000000	43000000	8
Chr08	43000000	44000000	18
Chr08	44000000	45000000	14
Chr08	45000000	46000000	5
Chr08	46000000	47000000	16
Chr08	47000000	48000000	20
Chr08	48000000	49000000	17
Chr08	49000000	50000000	23
Chr08	50000000	51000000	9
Chr08	51000000	52000000	25
Chr08	52000000	53000000	12
Chr08	53000000	54000000	21
Chr08	54000000	55000000	23
Chr08	55000000	56000000	26
Chr08	56000000	57000000	13
Chr08	57000000	58000000	16
Chr08	58000000	59000000	14
Chr08	59000000	60000000	18
Chr08	60000000	61000000	22
Chr08	61000000	62000000	30
Chr08	62000000	63000000	22
Chr08	63000000	64000000	13
Chr08	64000000	65000000	24
Chr08	65000000	66000000	10
Chr08	66000000	67000000	20
Chr08	67000000	68000000	10
Chr08	68000000	69000000	14
Chr08	69000000	70000000	11
Chr08	70000000	71000000	14
Chr08	71000000	72000000	11
Chr08	72000000	73000000	14
Chr08	73000000	74000000	19
Chr08	74000000	75000000	29
Chr08	75000000	76000000	19
Chr08	76000000	77000000	18
Chr08	77000000	78000000	22
Chr08	78000000	79000000	15
Chr08	79000000	80000000	14
Chr08	80000000	81000000	19
Chr08	81000000	82000000	10
Chr08	82000000	83000000	16
Chr08	83000000	84000000	14
Chr08	84000000	85000000	17
Chr08	85000000	86000000	12
Chr08	86000000	87000000	11
Chr08	87000000	88000000	6
Chr08	88000000	89000000	17
Chr08	89000000	90000000	23
Chr08	90000000	91000000	22
Chr08	91000000	92000000	14
Chr08	92000000	93000000	18
Chr08	93000000	94000000	13
Chr08	94000000	95000000	19
Chr08	95000000	96000000	16
Chr08	96000000	97000000	2
Chr08	97000000	98000000	11
Chr08	98000000	99000000	14
Chr08	99000000	100000000	13
Chr08	100000000	101000000	8
Chr08	101000000	102000000	13
Chr08	102000000	103000000	7
Chr08	103000000	104000000	12
Chr08	104000000	105000000	9
Chr08	105000000	106000000	6
Chr08	106000000	107000000	12
Chr08	107000000	108000000	9
Chr08	108000000	109000000	19
Chr08	109000000	110000000	5
Chr08	110000000	111000000	10
Chr08	111000000	112000000	10
Chr08	112000000	113000000	6
Chr08	113000000	114000000	12
Chr08	114000000	115000000	14
Chr08	115000000	116000000	7
Chr08	116000000	117000000	15
Chr08	117000000	118000000	6
Chr08	118000000	119000000	7
Chr08	119000000	120000000	9
Chr08	120000000	121000000	9
Chr08	121000000	122000000	11
Chr08	122000000	123000000	10
Chr08	123000000	124000000	9
Chr08	124000000	125000000	6
Chr08	125000000	126000000	11
Chr08	126000000	127000000	19
Chr08	127000000	128000000	13
Chr08	128000000	129000000	8
Chr08	129000000	130000000	9
Chr08	130000000	131000000	6
Chr08	131000000	132000000	9
Chr08	132000000	133000000	10
Chr08	133000000	134000000	15
Chr08	134000000	135000000	9
Chr08	135000000	136000000	9
Chr08	136000000	137000000	14
Chr08	137000000	138000000	4
Chr08	138000000	139000000	20
Chr08	139000000	140000000	15
Chr08	140000000	141000000	7
Chr08	141000000	142000000	8
Chr08	142000000	143000000	1
Chr08	143000000	144000000	9
Chr08	144000000	145000000	7
Chr08	145000000	146000000	9
Chr08	146000000	147000000	20
Chr08	147000000	148000000	3
Chr08	148000000	149000000	13
Chr08	149000000	150000000	9
Chr08	150000000	151000000	6
Chr08	151000000	152000000	4
Chr08	152000000	153000000	7
Chr08	153000000	154000000	9
Chr08	154000000	155000000	4
Chr08	155000000	156000000	1
Chr08	156000000	157000000	4
Chr08	157000000	158000000	9
Chr08	158000000	159000000	2
Chr08	159000000	160000000	5
Chr08	160000000	161000000	3
Chr08	161000000	162000000	20
Chr08	162000000	163000000	6
Chr08	163000000	164000000	17
Chr08	164000000	165000000	4
Chr08	165000000	166000000	8
Chr08	166000000	167000000	32
Chr08	167000000	168000000	11
Chr08	168000000	169000000	8
Chr08	169000000	170000000	13
Chr08	170000000	171000000	18
Chr08	171000000	172000000	22
Chr08	172000000	173000000	5
Chr08	173000000	174000000	13
Chr08	174000000	175000000	11
Chr08	175000000	176000000	7
Chr08	176000000	177000000	12
Chr08	177000000	178000000	15
Chr08	178000000	179000000	16
Chr08	179000000	180000000	10
Chr08	180000000	181000000	18
Chr08	181000000	182000000	7
Chr08	182000000	183000000	24
Chr08	183000000	184000000	18
Chr08	184000000	185000000	19
Chr08	185000000	186000000	15
Chr08	186000000	187000000	14
Chr08	187000000	188000000	10
Chr08	188000000	189000000	22
Chr08	189000000	190000000	23
Chr08	190000000	191000000	23
Chr08	191000000	192000000	37
Chr08	192000000	193000000	36
Chr08	193000000	194000000	53
Chr08	194000000	195000000	42
Chr08	195000000	196000000	49
Chr08	196000000	197000000	56
Chr08	197000000	198000000	32
Chr08	198000000	198273161	3
Chr09	1	1000000	74
Chr09	1000000	2000000	73
Chr09	2000000	3000000	20
Chr09	3000000	4000000	38
Chr09	4000000	5000000	59
Chr09	5000000	6000000	42
Chr09	6000000	7000000	53
Chr09	7000000	8000000	46
Chr09	8000000	9000000	42
Chr09	9000000	10000000	41
Chr09	10000000	11000000	49
Chr09	11000000	12000000	27
Chr09	12000000	13000000	35
Chr09	13000000	14000000	10
Chr09	14000000	15000000	18
Chr09	15000000	16000000	37
Chr09	16000000	17000000	17
Chr09	17000000	18000000	23
Chr09	18000000	19000000	20
Chr09	19000000	20000000	31
Chr09	20000000	21000000	20
Chr09	21000000	22000000	20
Chr09	22000000	23000000	34
Chr09	23000000	24000000	19
Chr09	24000000	25000000	41
Chr09	25000000	26000000	26
Chr09	26000000	27000000	25
Chr09	27000000	28000000	19
Chr09	28000000	29000000	28
Chr09	29000000	30000000	17
Chr09	30000000	31000000	23
Chr09	31000000	32000000	15
Chr09	32000000	33000000	29
Chr09	33000000	34000000	16
Chr09	34000000	35000000	9
Chr09	35000000	36000000	20
Chr09	36000000	37000000	21
Chr09	37000000	38000000	18
Chr09	38000000	39000000	13
Chr09	39000000	40000000	24
Chr09	40000000	41000000	18
Chr09	41000000	42000000	17
Chr09	42000000	43000000	16
Chr09	43000000	44000000	10
Chr09	44000000	45000000	13
Chr09	45000000	46000000	20
Chr09	46000000	47000000	13
Chr09	47000000	48000000	17
Chr09	48000000	49000000	14
Chr09	49000000	50000000	12
Chr09	50000000	51000000	8
Chr09	51000000	52000000	4
Chr09	52000000	53000000	7
Chr09	53000000	54000000	22
Chr09	54000000	55000000	24
Chr09	55000000	56000000	21
Chr09	56000000	57000000	10
Chr09	57000000	58000000	14
Chr09	58000000	59000000	11
Chr09	59000000	60000000	12
Chr09	60000000	61000000	8
Chr09	61000000	62000000	14
Chr09	62000000	63000000	15
Chr09	63000000	64000000	20
Chr09	64000000	65000000	17
Chr09	65000000	66000000	7
Chr09	66000000	67000000	11
Chr09	67000000	68000000	11
Chr09	68000000	69000000	9
Chr09	69000000	70000000	18
Chr09	70000000	71000000	8
Chr09	71000000	72000000	10
Chr09	72000000	73000000	14
Chr09	73000000	74000000	18
Chr09	74000000	75000000	7
Chr09	75000000	76000000	13
Chr09	76000000	77000000	9
Chr09	77000000	78000000	12
Chr09	78000000	79000000	9
Chr09	79000000	80000000	15
Chr09	80000000	81000000	11
Chr09	81000000	82000000	11
Chr09	82000000	83000000	7
Chr09	83000000	84000000	7
Chr09	84000000	85000000	7
Chr09	85000000	86000000	7
Chr09	86000000	87000000	3
Chr09	87000000	88000000	5
Chr09	88000000	89000000	3
Chr09	89000000	90000000	14
Chr09	90000000	91000000	14
Chr09	91000000	92000000	10
Chr09	92000000	93000000	11
Chr09	93000000	94000000	6
Chr09	94000000	95000000	12
Chr09	95000000	96000000	15
Chr09	96000000	97000000	4
Chr09	97000000	98000000	16
Chr09	98000000	99000000	7
Chr09	99000000	100000000	2
Chr09	100000000	101000000	11
Chr09	101000000	102000000	3
Chr09	102000000	103000000	4
Chr09	103000000	104000000	4
Chr09	104000000	105000000	6
Chr09	105000000	106000000	9
Chr09	106000000	107000000	4
Chr09	107000000	108000000	12
Chr09	108000000	109000000	5
Chr09	109000000	110000000	6
Chr09	110000000	111000000	6
Chr09	111000000	112000000	12
Chr09	112000000	113000000	6
Chr09	113000000	114000000	7
Chr09	114000000	115000000	3
Chr09	115000000	116000000	5
Chr09	116000000	117000000	5
Chr09	117000000	118000000	2
Chr09	118000000	119000000	3
Chr09	119000000	120000000	5
Chr09	120000000	121000000	5
Chr09	121000000	122000000	4
Chr09	122000000	123000000	5
Chr09	123000000	124000000	7
Chr09	124000000	125000000	9
Chr09	125000000	126000000	7
Chr09	126000000	127000000	13
Chr09	127000000	128000000	8
Chr09	128000000	129000000	19
Chr09	129000000	130000000	7
Chr09	130000000	131000000	8
Chr09	131000000	132000000	12
Chr09	132000000	133000000	5
Chr09	133000000	134000000	5
Chr09	134000000	135000000	6
Chr09	135000000	136000000	3
Chr09	136000000	137000000	13
Chr09	137000000	138000000	13
Chr09	138000000	139000000	5
Chr09	139000000	140000000	14
Chr09	140000000	141000000	8
Chr09	141000000	142000000	15
Chr09	142000000	143000000	11
Chr09	143000000	144000000	31
Chr09	144000000	145000000	13
Chr09	145000000	146000000	12
Chr09	146000000	147000000	14
Chr09	147000000	148000000	14
Chr09	148000000	149000000	23
Chr09	149000000	150000000	11
Chr09	150000000	151000000	8
Chr09	151000000	152000000	15
Chr09	152000000	153000000	13
Chr09	153000000	154000000	7
Chr09	154000000	155000000	18
Chr09	155000000	156000000	10
Chr09	156000000	157000000	12
Chr09	157000000	158000000	4
Chr09	158000000	159000000	7
Chr09	159000000	160000000	27
Chr09	160000000	161000000	20
Chr09	161000000	162000000	14
Chr09	162000000	163000000	6
Chr09	163000000	164000000	12
Chr09	164000000	165000000	16
Chr09	165000000	166000000	12
Chr09	166000000	167000000	11
Chr09	167000000	168000000	16
Chr09	168000000	169000000	14
Chr09	169000000	170000000	9
Chr09	170000000	171000000	13
Chr09	171000000	172000000	21
Chr09	172000000	173000000	6
Chr09	173000000	174000000	19
Chr09	174000000	175000000	15
Chr09	175000000	176000000	24
Chr09	176000000	177000000	9
Chr09	177000000	178000000	19
Chr09	178000000	179000000	12
Chr09	179000000	180000000	22
Chr09	180000000	181000000	17
Chr09	181000000	182000000	20
Chr09	182000000	183000000	17
Chr09	183000000	184000000	14
Chr09	184000000	185000000	14
Chr09	185000000	186000000	18
Chr09	186000000	187000000	14
Chr09	187000000	188000000	26
Chr09	188000000	189000000	35
Chr09	189000000	190000000	35
Chr09	190000000	191000000	27
Chr09	191000000	192000000	28
Chr09	192000000	193000000	31
Chr09	193000000	194000000	31
Chr09	194000000	195000000	39
Chr09	195000000	196000000	36
Chr09	196000000	197000000	31
Chr09	197000000	198000000	39
Chr09	198000000	199000000	55
Chr09	199000000	200000000	38
Chr09	200000000	201000000	36
Chr09	201000000	202000000	66
Chr09	202000000	203000000	68
Chr09	203000000	204000000	59
Chr09	204000000	205000000	67
Chr09	205000000	205368775	19
Chr10	1	1000000	75
Chr10	1000000	2000000	85
Chr10	2000000	3000000	61
Chr10	3000000	4000000	56
Chr10	4000000	5000000	34
Chr10	5000000	6000000	56
Chr10	6000000	7000000	41
Chr10	7000000	8000000	58
Chr10	8000000	9000000	42
Chr10	9000000	10000000	33
Chr10	10000000	11000000	33
Chr10	11000000	12000000	23
Chr10	12000000	13000000	33
Chr10	13000000	14000000	25
Chr10	14000000	15000000	25
Chr10	15000000	16000000	15
Chr10	16000000	17000000	21
Chr10	17000000	18000000	18
Chr10	18000000	19000000	15
Chr10	19000000	20000000	10
Chr10	20000000	21000000	17
Chr10	21000000	22000000	20
Chr10	22000000	23000000	13
Chr10	23000000	24000000	19
Chr10	24000000	25000000	24
Chr10	25000000	26000000	24
Chr10	26000000	27000000	25
Chr10	27000000	28000000	13
Chr10	28000000	29000000	15
Chr10	29000000	30000000	20
Chr10	30000000	31000000	12
Chr10	31000000	32000000	10
Chr10	32000000	33000000	19
Chr10	33000000	34000000	10
Chr10	34000000	35000000	9
Chr10	35000000	36000000	22
Chr10	36000000	37000000	17
Chr10	37000000	38000000	13
Chr10	38000000	39000000	10
Chr10	39000000	40000000	15
Chr10	40000000	41000000	11
Chr10	41000000	42000000	10
Chr10	42000000	43000000	12
Chr10	43000000	44000000	7
Chr10	44000000	45000000	18
Chr10	45000000	46000000	13
Chr10	46000000	47000000	7
Chr10	47000000	48000000	8
Chr10	48000000	49000000	15
Chr10	49000000	50000000	10
Chr10	50000000	51000000	11
Chr10	51000000	52000000	5
Chr10	52000000	53000000	10
Chr10	53000000	54000000	4
Chr10	54000000	55000000	13
Chr10	55000000	56000000	11
Chr10	57000000	58000000	13
Chr10	58000000	59000000	11
Chr10	59000000	60000000	6
Chr10	60000000	61000000	14
Chr10	61000000	62000000	12
Chr10	62000000	63000000	6
Chr10	63000000	64000000	8
Chr10	64000000	65000000	7
Chr10	65000000	66000000	4
Chr10	66000000	67000000	5
Chr10	67000000	68000000	8
Chr10	68000000	69000000	8
Chr10	69000000	70000000	10
Chr10	70000000	71000000	4
Chr10	71000000	72000000	6
Chr10	72000000	73000000	10
Chr10	73000000	74000000	10
Chr10	74000000	75000000	8
Chr10	75000000	76000000	7
Chr10	76000000	77000000	6
Chr10	77000000	78000000	5
Chr10	78000000	79000000	8
Chr10	79000000	80000000	13
Chr10	80000000	81000000	5
Chr10	81000000	82000000	8
Chr10	82000000	83000000	7
Chr10	83000000	84000000	5
Chr10	84000000	85000000	13
Chr10	85000000	86000000	7
Chr10	86000000	87000000	8
Chr10	87000000	88000000	11
Chr10	88000000	89000000	9
Chr10	89000000	90000000	7
Chr10	90000000	91000000	6
Chr10	91000000	92000000	7
Chr10	92000000	93000000	4
Chr10	93000000	94000000	12
Chr10	94000000	95000000	4
Chr10	95000000	96000000	7
Chr10	96000000	97000000	5
Chr10	97000000	98000000	4
Chr10	98000000	99000000	5
Chr10	99000000	100000000	4
Chr10	100000000	101000000	8
Chr10	101000000	102000000	4
Chr10	102000000	103000000	8
Chr10	103000000	104000000	8
Chr10	104000000	105000000	11
Chr10	105000000	106000000	7
Chr10	106000000	107000000	6
Chr10	107000000	108000000	12
Chr10	108000000	109000000	5
Chr10	109000000	110000000	12
Chr10	110000000	111000000	10
Chr10	111000000	112000000	21
Chr10	113000000	114000000	6
Chr10	114000000	115000000	17
Chr10	115000000	116000000	4
Chr10	116000000	117000000	14
Chr10	117000000	118000000	14
Chr10	118000000	119000000	6
Chr10	119000000	120000000	17
Chr10	120000000	121000000	5
Chr10	121000000	122000000	6
Chr10	122000000	123000000	11
Chr10	123000000	124000000	9
Chr10	124000000	125000000	2
Chr10	125000000	126000000	10
Chr10	126000000	127000000	14
Chr10	127000000	128000000	11
Chr10	128000000	129000000	8
Chr10	129000000	130000000	12
Chr10	130000000	131000000	12
Chr10	131000000	132000000	12
Chr10	132000000	133000000	11
Chr10	133000000	134000000	16
Chr10	134000000	135000000	4
Chr10	135000000	136000000	8
Chr10	136000000	137000000	16
Chr10	137000000	138000000	15
Chr10	138000000	139000000	10
Chr10	139000000	140000000	9
Chr10	140000000	141000000	18
Chr10	141000000	142000000	9
Chr10	142000000	143000000	11
Chr10	143000000	144000000	8
Chr10	144000000	145000000	14
Chr10	145000000	146000000	9
Chr10	146000000	147000000	33
Chr10	147000000	148000000	16
Chr10	148000000	149000000	7
Chr10	149000000	150000000	14
Chr10	150000000	151000000	14
Chr10	151000000	152000000	10
Chr10	152000000	153000000	12
Chr10	153000000	154000000	11
Chr10	154000000	155000000	19
Chr10	155000000	156000000	23
Chr10	156000000	157000000	14
Chr10	157000000	158000000	5
Chr10	158000000	159000000	14
Chr10	159000000	160000000	19
Chr10	160000000	161000000	15
Chr10	161000000	162000000	27
Chr10	162000000	163000000	11
Chr10	163000000	164000000	19
Chr10	164000000	165000000	13
Chr10	165000000	166000000	19
Chr10	166000000	167000000	22
Chr10	167000000	168000000	16
Chr10	168000000	169000000	16
Chr10	169000000	170000000	6
Chr10	170000000	171000000	23
Chr10	171000000	172000000	23
Chr10	172000000	173000000	20
Chr10	173000000	174000000	21
Chr10	174000000	175000000	39
Chr10	175000000	176000000	19
Chr10	176000000	177000000	39
Chr10	177000000	178000000	20
Chr10	178000000	179000000	40
Chr10	179000000	180000000	29
Chr10	180000000	181000000	35
Chr10	181000000	182000000	28
Chr10	182000000	183000000	38
Chr10	183000000	184000000	38
Chr10	184000000	185000000	39
Chr10	185000000	186000000	64
Chr10	186000000	187000000	84
Chr10	187000000	188000000	74
Chr10	188000000	189000000	63
Chr11	1	1000000	52
Chr11	1000000	2000000	85
Chr11	2000000	3000000	74
Chr11	3000000	4000000	39
Chr11	4000000	5000000	37
Chr11	5000000	6000000	42
Chr11	6000000	7000000	36
Chr11	7000000	8000000	19
Chr11	8000000	9000000	25
Chr11	9000000	10000000	41
Chr11	10000000	11000000	30
Chr11	11000000	12000000	21
Chr11	12000000	13000000	22
Chr11	13000000	14000000	26
Chr11	14000000	15000000	18
Chr11	15000000	16000000	18
Chr11	16000000	17000000	27
Chr11	17000000	18000000	10
Chr11	18000000	19000000	15
Chr11	19000000	20000000	23
Chr11	20000000	21000000	24
Chr11	21000000	22000000	13
Chr11	22000000	23000000	24
Chr11	23000000	24000000	20
Chr11	24000000	25000000	13
Chr11	25000000	26000000	21
Chr11	26000000	27000000	14
Chr11	27000000	28000000	20
Chr11	28000000	29000000	16
Chr11	29000000	30000000	13
Chr11	30000000	31000000	24
Chr11	31000000	32000000	21
Chr11	32000000	33000000	17
Chr11	33000000	34000000	16
Chr11	34000000	35000000	14
Chr11	35000000	36000000	21
Chr11	36000000	37000000	7
Chr11	37000000	38000000	6
Chr11	38000000	39000000	11
Chr11	39000000	40000000	8
Chr11	40000000	41000000	9
Chr11	41000000	42000000	10
Chr11	42000000	43000000	11
Chr11	43000000	44000000	25
Chr11	44000000	45000000	10
Chr11	45000000	46000000	10
Chr11	46000000	47000000	20
Chr11	47000000	48000000	8
Chr11	48000000	49000000	15
Chr11	49000000	50000000	8
Chr11	50000000	51000000	3
Chr11	51000000	52000000	4
Chr11	52000000	53000000	9
Chr11	53000000	54000000	9
Chr11	54000000	55000000	5
Chr11	55000000	56000000	6
Chr11	56000000	57000000	13
Chr11	57000000	58000000	8
[truncated: 141 more rows]

## Sheet: Fig1c-e
Colinear gene pairs within the genome
chr1	start1	end1	chr2	start2	end2	color
Chr01	166476260	167601556	Chr01	187382343	186895226	d
Chr01	141293625	143798188	Chr02	67171512	74742358	c
Chr01	192418399	193080122	Chr02	8670183	10808946	d
Chr01	154141601	155252326	Chr02	88681388	93495607	d
Chr01	160860392	161255359	Chr02	26471062	27012025	d
Chr01	14887917	25139640	Chr02	18314620	10100538	a
Chr01	186179419	188026940	Chr02	133132393	119455223	b
Chr01	188060573	188778749	Chr02	117050371	109752868	c
Chr01	26613249	35714278	Chr02	10365465	7097214	c
Chr01	189388511	189920402	Chr02	101276086	97086863	c
Chr01	37754773	41135208	Chr02	6770104	5487893	d
Chr01	188890053	189288786	Chr02	105479202	103123168	d
Chr01	37566788	39457929	Chr02	20605549	18313755	d
Chr01	43541849	46101337	Chr02	16194792	14918044	d
Chr01	155399856	156509475	Chr02	99146575	95020845	d
Chr01	190398886	192426145	Chr03	140820802	145912769	a
Chr01	158418008	163699929	Chr03	98735224	106332479	b
Chr01	156809405	159045715	Chr03	137016408	139226365	c
Chr01	156798303	159250197	Chr03	183494545	184389447	d
Chr01	164004442	165076708	Chr03	114804442	117910288	d
Chr01	156526304	157469480	Chr03	180948888	181262121	d
Chr01	187981411	188549580	Chr03	177418048	178099796	d
Chr01	192495998	193592281	Chr03	159081887	157615726	b
Chr01	90088514	99743088	Chr03	176410848	174571898	b
Chr01	189737385	190339630	Chr03	180818770	180017808	c
Chr01	102965341	105582711	Chr03	174029210	173753530	d
Chr01	31324551	35071738	Chr03	145563778	144485124	d
Chr01	164109812	164610472	Chr03	114589504	112192567	d
Chr01	156927904	158502790	Chr03	181981253	181686333	d
Chr01	41346593	47523380	Chr04	43797643	52294151	c
Chr01	178910807	180432090	Chr04	6304600	7138164	d
Chr01	101014312	101981336	Chr04	209234089	209904186	d
Chr01	32617230	39016038	Chr04	148752958	140965928	d
Chr01	116077889	120016346	Chr05	29100355	33949877	c
Chr01	127622127	131137664	Chr05	40351349	43034045	c
Chr01	131302577	134728756	Chr05	44225872	46820470	d
Chr01	125583641	127054071	Chr05	38466688	39498172	d
Chr01	135279309	136560659	Chr05	48379030	50233338	d
Chr01	4479406	4650789	Chr05	92356107	93574133	d
Chr01	123194346	125162604	Chr05	36669561	37507442	d
Chr01	106627260	113990738	Chr05	29280220	24526332	b
Chr01	106991441	113105522	Chr06	9530079	11571293	c
Chr01	176134171	178828121	Chr06	46756591	51958307	d
Chr01	75063255	77095369	Chr06	22662593	23578724	d
Chr01	88076639	100743498	Chr06	17306466	13758132	b
Chr01	122451310	133076241	Chr06	6667066	2453106	b
Chr01	102965341	106264353	Chr06	13705356	13012929	d
Chr01	117550963	118309732	Chr06	9311843	7213601	d
Chr01	165409932	168153498	Chr06	18704199	17300212	d
Chr01	134727867	136055044	Chr06	2115183	1489939	d
Chr01	170439282	176753918	Chr07	103340101	109738999	b
Chr01	186459962	188532236	Chr07	114141055	118729188	b
Chr01	182069700	183238375	Chr07	195324232	196157962	d
Chr01	178035873	180165394	Chr07	3520325	5619384	d
Chr01	31324551	34671006	Chr07	98537569	100512189	d
Chr01	188773601	190974914	Chr07	129943309	125168646	b
Chr01	191600186	193082573	Chr07	103233704	93551863	c
Chr01	179787033	184433160	Chr07	113442494	111118799	c
Chr01	185217262	186700756	Chr07	82653838	71682329	d
Chr01	181607122	183564744	Chr08	1515641	2102908	d
Chr01	185614748	186381129	Chr08	134528155	132227703	d
Chr01	170625048	172588577	Chr08	189730030	185144809	d
Chr01	176134171	184686405	Chr09	172772883	189183313	a
Chr01	187595559	190253608	Chr09	195610616	199535408	b
Chr01	184999035	187764945	Chr09	190778621	195066848	b
Chr01	170302332	176621848	Chr09	203121738	205206161	b
Chr01	165409932	170153603	Chr09	160484920	168252758	c
Chr01	164658323	165198660	Chr09	151558598	158944828	c
Chr01	179535873	182051422	Chr09	2840234	4047246	d
Chr01	31602211	35041418	Chr09	202205161	202559887	d
Chr01	185922251	186619314	Chr09	16463115	18031236	d
Chr01	165689453	167601556	Chr09	164751431	160761019	c
Chr01	192495998	193080122	Chr09	201786845	200894752	c
Chr01	173126675	174564849	Chr09	204266946	204033348	c
Chr01	191539265	192505133	Chr09	203032774	202108828	c
Chr01	184782526	185264165	Chr09	191536995	189613773	c
Chr01	191144654	191502117	Chr09	171820171	168511238	d
Chr01	192222870	192841565	Chr10	183727878	181410501	d
Chr01	116977060	135721935	Chr11	13633061	43890696	a
Chr01	14887917	41349660	Chr11	189230716	197353220	a
Chr01	83106306	100398392	Chr11	2801480	7733812	a
Chr01	135096655	136890100	Chr11	44637690	56696213	b
Chr01	103378604	106264353	Chr11	7828959	8710410	c
Chr01	164821034	167468395	Chr11	60515028	70175489	d
Chr01	72973760	76884928	Chr11	2192856	2534195	d
Chr01	41128915	42670100	Chr11	198751039	199042258	d
Chr01	3398663	3847339	Chr11	197519684	197993710	d
Chr01	106723663	115685268	Chr11	13357460	9079814	b
Chr01	77671339	82949730	Chr11	2198926	1483222	c
Chr01	187175	1402938	Chr11	76746268	66316049	c
Chr01	43411459	47523380	Chr11	198977972	198010641	c
Chr01	191884809	192941854	Chr11	196214565	193362755	c
Chr01	58275178	60760714	Chr11	1327223	1223670	d
Chr01	24759151	26614587	Chr11	193784980	193352508	d
Chr01	10306353	12852387	Chr11	136776028	131310281	d
Chr01	9004798	9206772	Chr11	59610970	57450922	d
Chr02	53268311	62725363	Chr03	75682052	88392820	c
Chr02	3766184	4677243	Chr03	66633724	71585920	d
Chr02	11145727	11330585	Chr03	35851531	35635127	d
Chr02	90938591	94574046	Chr03	135401139	134448668	d
Chr02	55412387	62897272	Chr04	29793677	36506705	b
Chr02	51308059	54945639	Chr04	39111826	42140842	b
Chr02	6033372	7881749	Chr04	139756532	148753557	c
Chr02	42023749	44927687	Chr04	177073257	182281361	c
Chr02	23044796	25345479	Chr04	16122032	16901773	c
Chr02	1761924	2181850	Chr04	168636345	169451325	d
Chr02	39668493	40707196	Chr04	54156003	54657247	d
Chr02	3529640	4119195	Chr04	160466008	163174389	d
Chr02	1100933	3719313	Chr04	176661527	162084633	a
Chr02	25952853	32469140	Chr04	53609081	46374686	b
Chr02	30616639	35173519	Chr04	70934972	65533863	b
Chr02	4184760	5671034	Chr04	159646956	153409690	b
Chr02	375404	1053966	Chr04	59667042	54775644	c
Chr02	45286571	46843109	Chr04	187534311	183561524	c
Chr02	47438953	50911042	Chr04	47022625	42601078	c
Chr02	37257702	38525417	Chr04	62777377	61125178	c
Chr02	24981920	25625847	Chr04	23543483	21416459	d
Chr02	43668694	46843109	Chr05	21218529	24439845	b
Chr02	63488261	67153140	Chr05	206798656	207920454	c
Chr02	53284308	60567494	Chr05	196170242	202814284	c
Chr02	33622303	34990102	Chr05	513418	738216	d
Chr02	43416075	45291255	Chr05	42179924	45662433	d
Chr02	53193728	59102035	Chr05	213932127	216485417	d
Chr02	4834036	5415686	Chr05	191465499	192755384	d
Chr02	17811376	20629303	Chr05	181272229	184890455	d
Chr02	15079253	16705969	Chr05	177510705	179621314	d
Chr02	1761924	2537585	Chr05	14764060	15366043	d
Chr02	1065949	1434802	Chr05	19063651	18094458	c
Chr02	2231672	3209378	Chr05	15070097	12707087	d
Chr02	1517316	2181850	Chr05	17348742	15028813	d
Chr02	1412632	2265745	Chr05	169200978	161268263	d
Chr02	2895696	3504104	Chr05	157703808	155585998	d
Chr02	43676039	45583734	Chr05	175946560	173239426	d
Chr02	67154793	70160534	Chr06	105633709	112317585	c
Chr02	44654499	46139382	Chr06	3051063	2066866	d
Chr02	3777636	4415877	Chr07	173289831	169122296	d
Chr02	3777636	5313609	Chr08	17935902	14645927	c
Chr02	122232007	125073196	Chr09	194924867	195750635	d
Chr02	130269938	131508437	Chr09	192539766	193321605	d
Chr02	124216153	133133134	Chr09	195124556	192125584	c
Chr02	109537568	117053113	Chr09	197675479	195983295	d
Chr02	9692461	10847788	Chr09	201378035	200877353	d
Chr02	37172546	40824888	Chr10	187645092	188139413	c
Chr02	26127902	28673026	Chr11	197530769	198263321	c
Chr02	45286571	46387933	Chr11	39417218	42346236	d
Chr02	60301177	62106082	Chr11	184996521	186638471	d
Chr02	7273516	12540486	Chr11	195915444	191538539	a
Chr02	14474266	21236496	Chr11	190955567	187636707	b
Chr02	21634551	24066290	Chr11	186307292	184360636	c
Chr02	5485374	6170591	Chr11	197398754	196645374	d
Chr03	132254335	139686579	Chr03	182358252	184581589	a
Chr03	124982011	125753865	Chr03	181193451	181606169	c
Chr03	125783618	131836612	Chr03	172853465	170997353	b
Chr03	118883548	119667078	Chr03	170981588	169721249	d
Chr03	137184139	139029661	Chr03	181952887	181671159	d
Chr03	123456753	124534730	Chr03	182114521	182007909	d
Chr03	181668583	181896133	Chr03	184248840	183866893	d
Chr03	78568048	89395076	Chr04	30475134	36691327	b
Chr03	73712362	77487776	Chr04	39436020	42112092	d
Chr03	73331210	84126138	Chr05	191465499	205129571	b
Chr03	146891011	149752144	Chr05	218887262	222140401	b
Chr03	128555783	131205141	Chr05	10516997	11934886	c
Chr03	167439036	168320778	Chr05	135613779	137693010	d
Chr03	124166099	125753865	Chr05	224525641	224852995	d
Chr03	125563962	128448504	Chr05	222309910	222743629	d
Chr03	181056766	181606169	Chr05	224607655	224852995	d
Chr03	129186071	130714498	Chr05	150000014	151437822	d
Chr03	49622931	56499625	Chr05	205783567	206498637	d
Chr03	166286433	168446828	Chr05	144488117	137244358	b
Chr03	90204403	97129215	Chr05	181314431	176157211	b
Chr03	84018524	89135385	Chr05	186441619	182039611	c
Chr03	168214714	168803391	Chr05	2224381	1979205	d
Chr03	171233035	171758125	Chr05	11933555	10494602	c
Chr03	171737918	172667926	Chr05	222744766	222415838	d
Chr03	168389208	169320908	Chr05	135597477	132214877	d
Chr03	151483129	152828587	Chr05	10373822	8976590	d
Chr03	177197460	179893891	Chr06	20088616	28718016	a
Chr03	174629686	177229774	Chr06	14040116	19248093	a
Chr03	173223334	174086175	Chr06	12287420	13800716	b
Chr03	25415197	29512925	Chr06	49919998	54828189	c
Chr03	3849735	4391664	Chr06	85807941	90315342	d
Chr03	33088821	35274828	Chr06	45645275	47576023	d
Chr03	4883122	9083300	Chr06	77882813	66466171	b
Chr03	17955884	25352176	Chr06	62282962	55223698	c
Chr03	30341051	34688266	Chr06	49731870	45261857	c
Chr03	112890560	115580219	Chr06	72196660	70673445	d
Chr03	10707680	12943008	Chr06	66192420	63376968	d
Chr03	26176750	29464928	Chr07	3520325	5693242	c
Chr03	8155330	12268597	Chr07	133014278	135883740	c
Chr03	157267523	158676477	Chr07	91476425	96733430	c
Chr03	31481192	33196740	Chr07	1862278	2454483	d
Chr03	143957555	145881135	Chr07	102475740	97819465	c
Chr03	24148601	25227955	Chr07	6510219	5828419	d
Chr03	134983513	138520612	Chr07	190002107	188135001	d
Chr03	178376366	179301023	Chr07	123868973	121656837	d
Chr03	154298877	154528216	Chr07	166961911	165324577	d
Chr03	140820802	141320817	Chr07	126909243	124695985	d
Chr03	154096632	154528216	Chr08	15993775	14796794	c
Chr03	68574157	74050097	Chr08	17228164	15244956	d
Chr03	157644444	159095704	Chr09	200876519	201807157	c
Chr03	176733399	178069071	Chr09	194184766	196664374	c
Chr03	116541161	117764782	Chr09	151558598	156193770	d
Chr03	143371006	146284737	Chr09	203032774	201873910	b
Chr03	141420658	142953021	Chr09	173340236	168907971	c
Chr03	177169257	178069071	Chr09	159392249	151568199	c
Chr03	179914510	180819747	Chr09	199891367	198693635	d
Chr03	159433850	166209223	Chr10	160428892	176435294	a
Chr03	30340267	33743834	Chr10	100280454	107831050	c
Chr03	89854989	90068642	Chr10	5974480	6301467	d
Chr03	154732377	155187585	Chr10	181660355	182489214	d
Chr03	154857139	155822938	Chr10	48762916	52611913	d
Chr03	146283953	153941288	Chr10	158867717	119665630	a
Chr03	168403717	170795013	Chr10	186658194	185923621	c
Chr03	38921717	39955823	Chr10	46293294	44481513	d
Chr03	2044834	3238488	Chr10	27231499	26936511	d
Chr03	177738779	179069445	Chr11	1859124	2671935	c
Chr03	125689868	128448504	Chr11	171359302	175077406	c
Chr03	147856973	148590855	Chr11	151783159	157641338	c
Chr03	159521687	160570643	Chr11	136075334	140403613	d
Chr03	146327146	147528931	Chr11	144165483	148745879	d
Chr03	138088499	139211162	Chr11	182566247	184345217	d
Chr03	184167446	184351689	Chr11	182566247	184189893	d
Chr03	174568902	176459016	Chr11	7022676	4084473	b
Chr03	176573051	177645582	Chr11	70633033	60117699	c
Chr03	173112314	174086175	Chr11	9516836	7768302	c
Chr03	179089942	179957730	Chr11	1373017	543925	c
Chr03	144356422	145566574	Chr11	196217763	194900228	c
Chr03	124166099	125328762	Chr11	183764991	182200359	d
Chr03	171790849	172865249	Chr11	174962769	171864787	d
Chr03	181128812	181356075	Chr11	182766210	182200359	d
Chr03	165408295	167140077	Chr11	110550504	104314840	d
Chr03	162187495	162933955	Chr11	126155004	122982196	d
Chr04	995014	1747104	Chr04	11990014	13183480	c
Chr04	222751578	223350623	Chr04	223390019	224220058	c
Chr04	7165035	8831608	Chr04	219053466	219469845	c
Chr04	222663179	223237542	Chr04	224284892	223459303	c
Chr04	2492247	3254067	Chr04	194058383	191022999	d
Chr04	174454688	182893053	Chr05	18284029	21901440	b
Chr04	30297909	34812599	Chr05	197865823	203921150	c
Chr04	169770900	172490420	Chr05	164291724	167816228	d
Chr04	39445764	42001607	Chr05	193579106	197644697	d
Chr04	164013167	167801242	Chr05	12904677	15073263	d
Chr04	169881183	170907134	Chr05	16191659	16495018	d
Chr04	222674716	223069673	Chr05	34594601	35650184	d
Chr04	34967252	36904201	Chr05	185734275	180819911	c
Chr04	174759062	178781280	Chr05	172727364	170324967	d
Chr04	64044747	67663263	Chr05	764891	529946	d
Chr04	186011075	189514323	Chr05	24029861	21920345	d
Chr04	166011355	168637982	Chr05	15375640	14766542	d
Chr04	3257363	6569368	Chr07	148170768	156724720	a
Chr04	204939331	210880921	Chr07	184105085	189080170	a
Chr04	1004695	3132761	Chr07	137412676	145825318	a
Chr04	85886198	93019730	Chr07	199028395	199885242	b
Chr04	226509657	226917544	Chr07	23937899	27925750	c
Chr04	76852673	81517296	Chr07	176338872	180546392	c
Chr04	225669576	226471228	Chr07	160644343	164608227	c
Chr04	9457739	11159170	Chr07	195139661	196636648	c
Chr04	12169401	13260588	Chr07	138842662	142251438	d
Chr04	211953930	214907551	Chr07	189425629	190589328	d
Chr04	14897486	15388879	Chr07	12662887	14677358	d
Chr04	661850	902319	Chr07	198991581	199216961	d
Chr04	157858179	159648128	Chr07	168332504	170856009	d
Chr04	101073328	104113770	Chr07	171279590	173113711	d
Chr04	13822336	14269524	Chr07	9375116	10237052	d
Chr04	5608501	6911161	Chr07	3642643	5187571	d
Chr04	104841417	109970199	Chr07	23163002	17934829	c
Chr04	190907352	194561802	Chr07	148019237	144341847	c
Chr04	95422215	100409367	Chr07	176082106	173305287	c
Chr04	100782132	104193138	Chr07	172171905	169122296	c
Chr04	903286	1001965	Chr07	9681048	8954509	d
Chr04	651563	893308	Chr07	199037858	198892124	d
Chr04	216008061	216953439	Chr07	191096123	190753854	d
Chr04	227887175	228069854	Chr07	158218515	157575980	d
Chr04	76964395	86948601	Chr08	195418101	197543873	b
Chr04	221403033	224354639	Chr08	102451379	110454535	b
Chr04	213350004	217815752	Chr08	95407323	102475774	b
Chr04	9457739	11390434	Chr08	1619749	2781553	b
Chr04	123816286	127482347	Chr08	11085904	12160760	c
Chr04	13561130	15398340	Chr08	5102485	7187729	c
Chr04	224461318	224592360	Chr08	171293640	173519494	c
Chr04	101099059	102227379	Chr08	17228164	17430324	d
Chr04	225175355	225664446	Chr08	182424458	183040568	d
Chr04	2453845	3240669	Chr08	135130609	139652812	d
Chr04	133828844	135849264	Chr08	10377880	10758726	d
Chr04	12971228	14224740	Chr08	2940966	3402314	d
Chr04	224913540	225023798	Chr08	169374530	170087380	d
Chr04	218609096	219263175	Chr08	58688859	59876179	d
Chr04	157029122	158715385	Chr08	15849307	16814238	d
Chr04	7416774	8266490	Chr08	59406272	59889030	d
Chr04	225140903	226917544	Chr08	182999992	173943760	b
Chr04	204622402	212445990	Chr08	95332725	89664285	b
Chr04	227092500	228286958	Chr08	189193538	183072733	b
Chr04	104389362	109883015	Chr08	14645016	12363353	b
Chr04	219324530	221234984	Chr08	191586679	189193873	b
Chr04	4471002	6911161	Chr08	1045606	566402	b
Chr04	189538368	194243655	Chr08	141619724	135138785	c
Chr04	3344469	4053019	Chr08	9513637	8335573	c
Chr04	11298979	13254757	Chr08	4545050	3196674	c
Chr04	95687904	104002518	Chr08	19588637	16280951	c
Chr04	88503568	90454783	Chr08	195368536	195148139	c
Chr04	1130791	1725645	Chr08	3903483	3191671	c
Chr04	201376873	204332250	Chr08	134598709	129155895	c
Chr04	95422215	97406498	Chr08	194739282	194270003	d
Chr04	71672929	75454794	Chr08	161603453	153956343	d
Chr04	210658184	213606883	Chr09	53166198	54975415	d
Chr04	219542346	221234984	Chr09	64496803	69794607	d
Chr04	4313750	5783181	Chr09	1411473	1896355	d
Chr04	107718662	109970199	Chr09	24312295	25942493	d
Chr04	2167646	2417800	Chr09	1131996	1252683	d
Chr04	201493565	204055174	Chr09	16594138	17828824	d
Chr04	6533923	6911161	Chr09	1933952	2876961	d
Chr04	223399764	224306261	Chr09	19246701	20411148	d
Chr04	204939331	208840495	Chr09	7472040	5811002	c
Chr04	227382908	228014418	Chr09	59448912	55411575	c
Chr04	90314791	94180041	Chr09	32802843	30764150	d
Chr04	226543343	226883981	Chr09	22686579	22265178	d
Chr04	209234089	210635901	Chr09	5257793	4556967	d
Chr04	13949031	15366334	Chr09	29464045	27107594	d
Chr04	61839260	67669792	Chr10	187802971	187342592	c
Chr04	46591619	53072309	Chr11	198977972	197648280	c
Chr04	66013742	70952418	Chr11	57420034	46752546	d
Chr04	1848240	1880750	Chr11	168453648	168341290	d
Chr04	140304166	199033211	Chr11	196741037	16596831	d
Chr05	11396682	13383602	Chr05	150263258	157972409	b
Chr05	14369516	18944437	Chr05	159120637	172126002	b
Chr05	10096512	10801824	Chr05	147015944	150002799	c
Chr05	21011670	24030533	Chr05	44523581	46820470	d
Chr05	1804987	2146802	Chr05	132423087	134941461	d
Chr05	18293667	20412866	Chr05	172727364	170324967	c
Chr05	14764060	15189130	Chr05	164979806	161269546	d
Chr05	59235402	62478207	Chr06	40449737	42852250	c
Chr05	54893229	55359245	Chr06	339827	472871	d
Chr05	72017058	74001492	Chr06	31005855	31379101	d
Chr05	38466688	47224613	Chr06	5950283	1709338	a
Chr05	24649030	29049266	Chr06	11984427	9430882	b
Chr05	32941202	37418513	Chr06	7639507	6116294	b
Chr05	78247704	87412789	Chr06	37884833	36376996	c
Chr05	50326772	53902782	Chr06	1418158	965171	c
Chr05	47662774	49204940	Chr06	1937021	1547655	d
Chr05	21612345	22268754	Chr06	3051063	2517519	d
Chr05	195965856	201891859	Chr08	180404306	183278803	d
Chr05	96299830	99090976	Chr08	195233800	195131652	d
Chr05	200379277	200589225	Chr09	180386970	180951461	d
Chr05	5133904	10384463	Chr10	115963924	132574075	b
Chr05	1947691	2184235	Chr10	186508302	186682210	c
Chr05	1005606	1310158	Chr10	186074698	186473474	c
Chr05	132201286	134941461	Chr10	186278289	186655464	c
Chr05	465494	831394	Chr10	187106694	187672173	d
Chr05	3699155	9928243	Chr10	183781456	176562990	a
Chr05	2279452	3627901	Chr10	185804504	184321402	b
Chr05	219130999	221652163	Chr10	155264061	146978532	c
Chr05	222073458	223137534	Chr11	169666989	180418573	b
Chr05	219070789	221704536	Chr11	146533754	157919091	b
Chr05	42176968	47221685	Chr11	30104978	43283814	b
Chr05	32951013	35775892	Chr11	15638742	19306764	c
Chr05	24781804	26861827	Chr11	9634894	11664282	c
Chr05	38466688	41393465	Chr11	22793641	28547876	c
Chr05	47703937	50119176	Chr11	45165638	53246025	c
Chr05	27726428	31958911	Chr11	13029018	14663826	c
Chr05	223131819	223499663	Chr11	158008303	159476889	d
Chr05	221649403	221844400	Chr11	179910251	181507039	d
Chr05	224082831	224784555	Chr11	184952478	182265508	c
Chr05	3514105	5297922	Chr11	195969880	192860159	c
Chr05	182963128	186446155	Chr11	188734514	185725357	c
Chr06	47803190	53534077	Chr07	1847513	5283545	b
Chr06	73091293	77887546	Chr07	136382946	138225659	d
Chr06	63366061	68544567	Chr07	136190862	133018554	c
Chr06	47668209	49733957	Chr07	3392393	2900825	d
Chr06	89142907	89768410	Chr07	62404807	56821967	d
Chr06	12914381	14663457	Chr09	185821303	189183313	d
Chr06	95265290	96898586	Chr10	24858901	26229353	d
Chr06	98469677	104816097	Chr10	27630693	29565924	d
Chr06	44960320	51013986	Chr10	110730758	98142214	d
Chr06	22364516	25425214	Chr11	2262246	2671935	c
Chr06	6489261	6991744	Chr11	19104167	20701710	d
Chr06	4612349	11571293	Chr11	28280113	9616279	a
Chr06	12302470	17308137	Chr11	9458348	4052549	a
Chr06	17358804	21187455	Chr11	70551099	60367546	b
Chr06	2702989	3593796	Chr11	35529730	30158903	c
Chr06	25630362	26979780	Chr11	1373017	1181666	d
Chr06	2065019	2517519	Chr11	42035566	39421090	d
Chr06	1449213	2039588	Chr11	52768566	46707337	d
Chr07	5811335	7282394	Chr07	194846746	195390229	d
Chr07	14487212	17934829	Chr07	151602426	149599738	d
Chr07	165297976	174224429	Chr08	14732867	18915293	a
Chr07	176288545	181957556	Chr08	195411959	196983070	b
Chr07	18584102	23570530	Chr08	12426297	14498717	b
Chr07	12008513	17089139	Chr08	5721094	7502847	b
Chr07	174618284	176253744	Chr08	194202629	194755046	c
Chr07	194806383	195628453	Chr08	1300710	1755918	c
Chr07	9052942	11140114	Chr08	4000256	5117737	d
Chr07	158817128	159732295	Chr08	182424458	184610860	d
Chr07	192718321	194458077	Chr08	104076910	110454535	d
Chr07	196130977	196737630	Chr08	1910259	2778089	d
Chr07	144490538	148182877	Chr08	135227259	139464509	d
Chr07	35521131	36107202	Chr08	167682391	169559345	d
Chr07	198959103	199110534	Chr08	197422712	197562711	d
Chr07	157575690	158532314	Chr08	184072759	185590374	d
Chr07	23782894	35643905	Chr08	176816030	168071186	b
Chr07	184902838	189887699	Chr08	94260461	89664285	b
Chr07	119756179	123870127	Chr08	26812655	24248535	c
Chr07	149745990	151703339	Chr08	9282128	8391647	c
Chr07	160644343	164732578	Chr08	181208368	177350123	c
Chr07	198978593	199492629	Chr08	195808370	195148139	c
Chr07	154373274	156724720	Chr08	1033704	622599	d
Chr07	86095334	86951360	Chr08	10579487	10091727	d
Chr07	195621782	198278701	Chr09	33234347	39772852	b
Chr07	113637728	118998638	Chr09	192042676	196766936	b
Chr07	97888118	104902169	Chr09	202177503	203465322	b
Chr07	92749939	97154819	Chr09	200833290	201513429	b
Chr07	193501614	195396683	Chr09	19246701	21894047	b
Chr07	30208923	35592464	Chr09	41210429	45427041	c
Chr07	86095334	90202484	Chr09	10555698	13002842	c
Chr07	121428571	123793754	Chr09	143796067	148126142	c
Chr07	119756179	121267194	Chr09	139585176	142342999	c
Chr07	73570912	77473411	Chr09	17650427	18724181	c
Chr07	188996251	190060382	Chr09	53166198	54965847	c
Chr07	3520325	5672127	Chr09	174708954	180322530	c
Chr07	181792411	183004975	Chr09	7926395	8268813	d
Chr07	198310962	198744049	Chr09	29929570	31036797	d
Chr07	158817128	159737440	Chr09	62960525	66802915	d
Chr07	106120149	108157134	Chr09	204038907	204727526	d
Chr07	143608484	144107515	Chr09	1154026	1252683	d
Chr07	180973120	181754200	Chr09	82205059	84547326	d
Chr07	190445128	190859206	Chr09	47674695	48966297	d
Chr07	154507429	156724720	Chr09	1527016	2010081	d
Chr07	195357964	196157962	Chr09	183006845	185575286	d
Chr07	4478322	5828419	Chr09	1933952	3661469	d
Chr07	109217409	110417741	Chr09	171967688	174984828	d
Chr07	194806383	195276981	Chr09	3191806	4057885	d
Chr07	183377054	188943682	Chr09	7872753	4464347	a
Chr07	10310484	27247176	Chr09	29532361	22256768	a
Chr07	124694342	130849484	Chr09	200340403	197367624	a
Chr07	77654266	84592100	Chr09	17339030	14605867	b
Chr07	190329412	192535168	Chr09	52805527	44771408	b
Chr07	199431998	199885242	Chr09	32923197	31304861	c
Chr07	165583854	168529290	Chr09	75369761	72713756	c
Chr07	173289831	177085097	Chr09	80945474	75600904	c
Chr07	105713892	106534362	Chr09	204266946	204033348	d
Chr07	157007105	158532314	Chr09	59372778	56381880	d
Chr07	111997879	113437676	Chr09	182131264	179380705	d
Chr07	81735533	84360181	Chr09	638240	168078	d
Chr07	175639356	176066018	Chr09	6629813	6419329	d
Chr07	116156261	118998638	Chr09	157200809	152227844	d
Chr07	9681048	10237052	Chr09	40863081	40108065	d
Chr07	90755712	92277053	Chr09	205280555	205102033	d
Chr07	74654306	80138919	Chr09	193209608	192032528	d
Chr07	55057178	71573076	Chr10	31104703	42744046	b
Chr07	1862278	2822661	Chr10	103264229	107573218	c
Chr07	858325	2099572	Chr10	109000531	114720402	d
Chr07	179889796	181697220	Chr10	36074726	38523322	d
Chr07	45245637	46208298	Chr10	26825988	26436848	d
Chr07	775122	931093	Chr10	110056198	108067616	d
Chr07	46646080	51436288	Chr10	29177187	27236048	d
Chr07	15362872	20531651	Chr11	144458122	156051290	c
Chr07	154241295	198258311	Chr11	6261493	4084757	d
Chr08	40840140	44326504	Chr08	80043481	82909917	d
Chr08	57058775	58584056	Chr08	69404915	71246988	d
Chr08	33980767	36218669	Chr08	64353504	61184219	d
Chr08	61978181	69582381	Chr09	8391229	9873055	b
Chr08	191964895	193362503	Chr09	100599146	110730849	c
Chr08	1217037	1599585	Chr09	1978998	4057885	c
Chr08	179859071	183507385	Chr09	59693411	63874744	c
Chr08	185144183	188453836	Chr09	55411009	59373372	c
Chr08	92091245	94135858	Chr09	6065415	7093186	d
Chr08	114829012	123283332	Chr09	124949899	136267886	d
Chr08	71838898	74101290	Chr09	89779617	90959222	d
Chr08	80958285	84139239	Chr09	10127411	10440383	d
Chr08	70708032	71397356	Chr09	97778203	98637412	d
Chr08	148429689	149313771	Chr09	18711590	19169391	d
Chr08	106335714	110606020	Chr09	19246701	20601296	d
Chr08	25992767	32767706	Chr09	141996679	126716188	a
Chr08	509246	1177898	Chr09	3174215	950091	b
Chr08	12519062	14498717	Chr09	25903766	22829798	b
Chr08	188644487	190839336	Chr09	71385249	64068030	c
Chr08	5116010	6514020	Chr09	29084948	27107594	c
Chr08	60321201	61833971	Chr09	89337311	84659675	d
Chr08	14826540	16011167	Chr09	75592195	73041864	d
Chr08	24235143	25708175	Chr09	147585527	143889149	d
Chr08	130922998	134000134	Chr09	18520479	16470263	d
Chr08	17321626	18660981	Chr09	81900440	80058551	d
Chr08	169374530	172138014	Chr09	43989058	41236603	d
Chr08	194198994	194818467	Chr09	79681484	75371795	d
Chr08	65212085	66455048	Chr09	876627	701254	d
Chr08	123776180	126276179	Chr10	461965	799809	d
Chr08	84337839	87382938	Chr10	79319783	81240793	d
Chr08	65366692	67050638	Chr10	3788204	4764736	d
Chr08	34522801	35872827	Chr10	20844568	22653353	d
Chr08	75040620	75883419	Chr10	5371998	6572431	d
Chr08	36382896	58628311	Chr10	13643308	2193140	a
Chr08	111730483	129446542	Chr10	2169689	110534	b
Chr08	60924811	64343850	Chr10	24454225	17450192	c
Chr08	69518177	71188450	Chr10	2734076	2254455	d
Chr09	166648	640229	Chr09	14672409	15911442	d
Chr09	1727128	3754393	Chr09	176158738	180951461	d
Chr09	16472065	19169391	Chr09	192040310	193611784	d
Chr09	16362391	18920672	Chr10	104894115	110957271	d
Chr09	8391229	9562279	Chr10	22564327	17013369	c
Chr09	11535565	15633875	Chr10	172082183	166988074	d
Chr09	132097593	136449800	Chr10	1174102	447784	d
Chr09	123108667	129495369	Chr10	2147509	1563501	d
Chr09	201147970	201513429	Chr11	193389647	194346764	d
Chr09	202213406	202568496	Chr11	194936535	196033485	d
Chr10	121062788	129933884	Chr10	180060966	177701386	c
Chr10	180803739	184556228	Chr11	192854467	195972316	c
Chr10	136300839	140008004	Chr11	158446676	162068014	d
Chr10	147192334	176058930	Chr11	157898571	4220421	b
Chr11	4051569	10877434	Chr11	43356381	13385195	d

## Sheet: Fig 2b
The gene family expansion and contraction information compared with the most recent common ancestors in A. sinensis and other Apiaceae species.
Branch	Branch Length	Gene Families	Expanded gene families	Expanded genes	Expanded genes/Expanded gene families	Contracted gene families	Contracted genes	Contracted genes/Contracted gene families
Daca	21.838	13600	1198	1651	1.37813	3587	3941	1.09869
Ansi	0.916959	14482	1326	2261	1.70513	833	965	1.15846
Anpp	0.916959	13881	437	1847	4.22654	2023	2239	1.10677
Anpp|Ansi	11.3827	14939	646	1058	1.63777	1064	1105	1.03853
Cosa	12.2997	14568	2922	4277	1.46372	1342	1423	1.06036
Cosa|Anpp,Ansi	1.91709	15367	135	193	1.42963	203	205	1.00985
Apgr	14.2168	13851	1422	2000	1.40647	2853	3452	1.20995
Apgr|Cosa,Anpp,Ansi	7.62124	15506	99	115	1.16162	205	220	1.07317
Apgr,Cosa,Anpp,Ansi|Daca	40.1619	15595	368	427	1.16033	1431	1805	1.26136
Pano	62	15595	4237	5398	1.27401	2422	2574	1.06276
Abbreviation: Ansi: A. sinensis (QH); Anpp: A. sinensis (GS); Cosa: Coriandrum sativum; Apgr: Apium graveolens; Daca: Daucus carota; Pano: Panax notoginsen.

## Sheet: Fig 2c
KEGG pathway enrichment analysis of expanded gene families in the A. sinensis (QH) genome.
enrich	KEGG pathway	Genes	Q value
0.31992	Oxidative phosphorylation	151	8.21691e-38
0.56818	Photosynthesis - antenna proteins	25	1.11435e-12
0.32258	Zeatin biosynthesis	50	1.11435e-12
0.25614	Photosynthesis	73	1.11435e-12
0.12403	Metabolic pathways	813	2.29314e-11
0.17973	Protein processing in endoplasmic reticulum	149	2.51569e-11
0.13381	Biosynthesis of secondary metabolites	450	3.94076e-10
0.31967	Sesquiterpenoid and triterpenoid biosynthesis	39	3.94076e-10
0.1781	Phenylpropanoid biosynthesis	122	3.41247e-09
0.23106	Fatty acid metabolism	61	5.22031e-09
0.31481	Biosynthesis of unsaturated fatty acids	34	8.35905e-09
0.1942	Cyanoamino acid metabolism	67	1.0647e-06
0.28571	Selenocompound metabolism	26	5.79974e-06
0.21717	Tryptophan metabolism	43	8.13952e-06
0.15471	Endocytosis	110	2.54175e-05
0.15008	Spliceosome	98	0.000278454
0.16308	Carbon fixation in photosynthetic organisms	53	0.0021
0.13775	Carbon metabolism	104	0.00394
0.32143	Benzoxazinoid biosynthesis	9	0.0079
0.16438	Pyruvate metabolism	36	0.01291
0.16837	Flavonoid biosynthesis	33	0.01291
0.13343	Starch and sucrose metabolism	97	0.01324
0.23214	Betalain biosynthesis	13	0.01694
0.17164	Propanoate metabolism	23	0.03739
0.21818	Flavone and flavonol biosynthesis	12	0.03739
0.21429	Glucosinolate biosynthesis	12	0.04168
0.22	Isoflavonoid biosynthesis	11	0.04372
0.25806	Indole alkaloid biosynthesis	8	0.04372

## Sheet: Fig 2d
Distribution of 4DTv distances of syntenic orthologous genes of Apiaceae species.
4DTV	A. sinensis vs A. sinensis	C. sativum vs C. sativum	A. graveolens vs A. graveolens	D. carrot vs D. carrot	V. vinifera vs V. vinifera
0	6.3	10.9	0.5	0	0.7
0.01	2.6	5.7	0.5	0.1	1.1
0.02	2.5	1.7	0.2	0	1
0.03	0.8	0.8	0.1	0	0
0.04	0.3	0.7	0	0	0.3
0.05	0.4	0.3	0	0.1	0
0.06	0.3	0.2	0	0	0
0.07	0.1	0.2	0	0	0
0.08	0.6	0	0	0	0
0.09	0.4	0.2	0.2	0	0.4
0.1	0.3	0	0	0	0
0.11	0.4	0	0	0	0
0.12	0.4	0.1	0	0.2	0
0.13	0.9	0.6	0	0	0
0.14	1.6	0.5	0	0	0
0.15	3.2	1.4	0	0.1	0
0.16	4.6	1.7	0.3	0	0
0.17	4.4	5.1	0.4	0	0
0.18	6.6	6.5	0.8	0	0
0.19	4.5	7.9	2.5	0.2	0
0.2	3.5	6.3	1.5	0.3	0
0.21	3.1	4	4.3	1.3	0
0.22	1.5	3	9	3.6	0
0.23	1.5	2	5.9	6.2	0
0.24	1.1	2.1	1.5	4.3	0
0.25	0.8	0.3	1.1	4.1	0
0.26	1.1	0.7	2.6	4.2	0
0.27	1.2	0.4	1.8	1.7	0
0.28	1.6	1.2	0.1	1.4	0
0.29	0.6	0	0.9	0.8	0
0.3	1.2	0.7	0.3	0.8	0.3
0.31	1.5	1.3	0.6	0.7	0.4
0.32	1.6	1.2	0.5	0.6	0
0.33	2.1	1.3	0	0.4	0
0.34	2.5	1.8	1.4	0.6	1
0.35	2.7	3.5	1	0.2	0.8
0.36	2.4	2.3	1.9	0.6	0.4
0.37	2.2	3.5	2.7	2.1	0.9
0.38	1.9	2.5	2.5	1.6	0.4
0.39	2.2	2.3	2.8	3.7	1.5
0.4	1.3	2.1	3.4	1.1	2.4
0.41	2.4	1.1	2.3	2.2	4.1
0.42	1.7	0.9	1.7	4.8	3.8
0.43	1.6	1.3	1.9	1.9	4.7
0.44	0.8	0.9	2.9	1.5	6.3
0.45	0.9	0.4	0.9	2.6	4.2
0.46	1	0.2	1.7	1.8	5.8
0.47	0.4	0.3	1.8	1.6	8
0.48	1.2	0.5	0.8	0.5	3.5
0.49	0.9	0	1.4	1.7	8.7
0.5	0.6	0.8	1.6	2.9	6.6
0.51	0.8	0.4	1.2	2.1	5.8
0.52	0.5	0.1	1.1	1.6	2.8
0.53	0.3	0.3	0.9	0.7	2.4
0.54	0.6	0	1.2	0.9	2.9
0.55	0.8	0.3	1.2	0.1	3.1
0.56	0.3	0.2	0.2	0.2	1.5
0.57	0.1	0.2	0.4	0	1.5
0.58	0	0.1	0.1	0	1.3
0.59	0	0	0.5	0.1	0.3
0.6	0.5	0	0.2	0.2	0.6
0.61	0.1	0.1	0.1	0.4	1.3
0.62	0.3	0.2	0.2	0.4	0.5
0.63	0.4	0.2	0.2	0.3	0
0.64	0.3	0.3	0.1	0.5	0
0.65	0.2	0.1	0.5	0.2	0
0.66	0.3	0.1	0.6	0.5	0.8
0.67	0.4	0.5	1.1	1	0
0.68	0.1	0	0.2	0.5	0.6
0.69	0.3	0	0.9	0.3	0.3
0.7	0.3	0.3	0.5	1.1	0.4
0.71	0	0.1	0.1	0.6	0
0.72	0.4	0.6	0.2	0.2	0
0.73	0	0.1	0.5	0.9	0
0.74	0.2	0.2	0.3	0.9	0
0.75	0.1	0.2	0.5	0.6	0
0.76	0.1	0	0.2	0.6	0.6
0.77	0.1	0.1	0.6	1	0
0.78	0.4	0.1	0.7	0.6	0.3
0.79	0.1	0	0.5	0.2	0
0.8	0.2	0	0.5	0.3	0
0.81	0.2	0	0.5	0.9	0
0.82	0.1	0	0.6	0.4	0
0.83	0.1	0.1	0.2	0.4	0.3
0.84	0	0	0.8	0.4	0
0.85	0	0.1	0.6	0.4	0
0.86	0	0.1	0.7	0.1	0
0.87	0.1	0	0.3	0.3	0.3
0.88	0.1	0.4	0.4	0.3	0
0.89	0.1	0.1	0.4	0.7	0
0.9	0	0.1	0.5	0.6	0
0.91	0	0.1	0.4	0.3	0
0.92	0.1	0.3	0.2	0.5	0
0.93	0.1	0	0.5	0.6	0.3
0.94	0	0	0.6	0.6	0.3
0.95	0.1	0	0.1	0.8	0
0.96	0.1	0.1	0.4	0.5	0
0.97	0	0	0.5	0.5	0
0.98	0	0.1	0.1	0.3	0
0.99	0	0	0.2	0.3	0
1	0	0	0.4	0.1	0
1.01	0.1	0	0.1	0.3	0
1.02	0	0	0.3	0.2	0.3
1.03	0	0	0.3	0.5	0
1.04	0	0	0.3	0.4	0.3
1.05	0	0	0.5	0.6	0
1.06	0	0	0.6	0.3	0.3
1.07	0	0	0.1	0.2	0
1.08	0.1	0	0.1	0.2	0
1.09	0	0	0.1	0.3	0
1.1	0	0	0.1	0	0.3
1.11	0	0	0.2	0.5	0.8
1.12	0	0	0.1	0.5	0
1.13	0	0	0.2	0.2	0
1.14	0	0	0.4	0.2	0
1.15	0	0	0.4	0.2	0
1.16	0	0	0.1	0.2	0
1.17	0.1	0.1	0.3	0.1	0
1.18	0.1	0	0.1	0.3	0.4
1.19	0.1	0	0.1	0.4	0.3
1.2	0	0.1	0	0.2	0
1.21	0	0	0.1	0.2	0
1.22	0	0	0.2	0.2	0
1.23	0	0	0	0.2	0
1.24	0	0	0	0.1	0.4
1.25	0	0	0.1	0	0
1.26	0	0	0.1	0.4	0.3
1.27	0	0.1	0	0.2	0.4
1.28	0	0	0.2	0.3	0
1.29	0	0	0.1	0.2	0.3
1.3	0	0	0.2	0.2	0
1.31	0	0	0	0.4	0
1.32	0	0	0	0	0
1.33	0.1	0	0	0	0.3
1.34	0	0	0	0.1	0
1.35	0	0	0.2	0.1	0
1.36	0	0	0.1	0.2	0
1.37	0	0	0.1	0.2	0
1.38	0	0	0	0.1	0
1.39	0	0	0	0	0
1.4	0	0	0	0	0
1.41	0	0	0.1	0.2	0
1.42	0	0	0	0.1	0
1.43	0	0	0	0.1	0
1.44	0	0	0	0.1	0
1.45	0	0	0	0.2	0
1.46	0	0	0	0	0
1.47	0	0	0.1	0.2	0
1.48	0	0	0	0	0
1.49	0	0	0.1	0.1	0
1.5	0	0	0	0.2	0
1.51	0	0	0	0.1	0
1.52	0	0	0.2	0.1	0
1.53	0	0	0	0	0
1.54	0	0	0.1	0	0
1.55	0	0	0.1	0	0
1.56	0	0	0	0.1	0
1.57	0	0	0	0.1	0
1.58	0	0	0	0	0.4

## Sheet: Fig 2e
Raw Ks median values of orthologous gene pairs within Apiaceae species.
Orthologous gene pairs	A. sinensis (QH)	A. sinensis (GS)	A. graveolens	C. sativum	D. carrot	V. vinifera
1	0.0738	0.0142	0.5319	0.4175	0.5553	0.40465
2	0.1626	0	0.6231	0.0128	0.24435	0.4793
3	0.07795	0.0192	0.0982	0.0126	0.4675	0.50765
4	0.5481	0	0.20995	0.2789	0.12395	0.2256
5	0.4695	0.0049	0.26735	0.27185	0.2844	0.0653
6	0.3666	0.0165	0.5327	0.24455	0.3254	0.2668
7	0.441	0	0.51245	0.31155	0.2542	0.0701
8	0.4566	0	0.1473	0.2597	0.1477	0.418
9	0.03655	0	0.44775	0.4159	0.29175	0.3364
10	0.0569	0	0.1912	0.8815	0.518	0.07045
11	0.41915	0.05305	0.69555	0.6142	0.6665	0.1349
12	0.02625	0	0.2934	0.4252	0.2447	0.0533
13	0.0565	0	1.0051	0.44765	0.29095	0.1411
14	0.2361	0.015	0.78375	0.1293	0.19375	0.1151
15	0.02625	0.2458	0.4433	0.0181	0.9278	0.0465
16	0.0262	0.0484	0.7047	0.0181	0.7354	0.0744
17	0.0269	0	0.9648	0.3379	2.1298	0.7375
18	0.5804	0	0.717	0.45395	2.03525	0.4584
19	0.3851	0	0.85525	0.17795	0.5105	1.99825
20	0.9627	0	0.2935	0.37335	0.0822	0.3863
21	0	0.0738	1.0262	0	0.5727	0.3353
22	0.54975	0.49885	0.7515	0.12075	0.4083	0.1759
23	0.0621	0	0.8591	0.07105	0.22325	0.9892
24	0.0628	0.1032	1.0051	0.5294	0.85485	1.4482
25	0.0328	0.0161	2.1279	0.2264	0.5825	0.6701
26	0.3814	0	1.88465	0.2617	0.37985	0.9265
27	0.3176	0.0512	1.1071	0.29695	0.9667	0.3189
28	0.5702	0.256	0.9207	0.307	1.2733	1.3502
29	0.29575	0	1.1733	0.46495	1.016	0.54065
30	0.7343	0.9768	0.8537	0.2079	1.2733	0.49425
31	0.0749	0.01775	1.05005	0.57945	0.0695	0.64785
32	0.0141	0.9768	1.05995	0.0132	0.1658	0.7157
33	0.0482	0.0177	1.2602	0.1054	0.36215	1.1602
34	0.03005	0.1301	1.0194	0.00615	0.1868	0.0925
35	0.053	0.0732	0.8342	0.186	0.9672	0.1713
36	0.0475	0.0841	1.1652	0.5402	0.9672	0.3233
37	0.0326	0	2.2712	0.5135	0.6781	0.7186
38	0.1573	0.3191	0.5527	0.4993	0.6816	0.1313
39	0.1562	0	0.6783	0.0363	0.4065	1.4531
40	0.4266	0.058	0.58535	0.3983	0.7278	1.3753
41	0.0591	0.0177	0.567	0.6733	0.77755	1.1986
42	0.1745	0.0668	1.1282	0.6013	0.4335	1.1333
43	0.43185	0.0392	1.0586	0.64795	2.4248	1.4118
44	0.0261	0.0136	0.9954	0.1828	0.223	1.5232
45	0.06345	0.01775	0.5593	0.0957	2.4248	1.2587
46	0.0311	0.0578	1.2098	0.95505	1.016	1.1826
47	0.03985	0.0578	1.4477	0.4067	0.6849	1.1332
48	0.176	0.5283	1.0421	0.2916	0.6853	1.40905
49	0.1321	0.0358	1.0481	0.9021	0.12255	1.4993
50	0.06435	0.0371	0.9741	0.9602	0.6925	1.18585
51	0.44795	0.0459	1.0896	1.9401	0.2587	1.1542
52	0.0142	0.04535	0.99445	1.57945	0.06685	1.1571
53	0.0172	0	0.8953	1.0607	0.148	1.2474
54	0.3728	0.0623	1.2713	0.941	0.1637	1.36155
55	0.0565	0.0345	1.099	0.5242	0.732	1.1096
56	0.7296	0	0.9673	1.8867	1.0171	1.9495
57	0.0259	0	0.9513	1.0392	0.94005	2.7561
58	0.5804	0	1.3308	0.9699	0.6131	1.4572
59	1.4925	0.0174	1.12565	1.9745	0.6856	1.2896
60	0.4457	0	0.57585	0.4473	1.0171	1.20735
61	0.0193	0.0176	0.5098	0.47975	0.1367	1.38275
62	0.6171	0	0.5525	0.5248	0.1503	1.2673
63	0.3007	0.0907	0.6487	0.4396	0.0782	1.0606
64	0.1933	0.0043	1.1838	1.829	0.6405	1.9885
65	0.03005	0.03635	1.5267	0.5523	0.3691	0.2107
66	0.5029	0	2.4789	1.0898	0.1265	0.36725
67	0.5607	0.0827	0.8646	1.3579	0.0791	0.52885
68	0.4192	0.00825	1.0294	1.3068	0.26875	0.04055
69	1.7989	0	0.9358	1.6656	0.7442	0.29125
70	0.57045	0.0943	0.53665	0.548	1.2872	0.2136
71	0.8365	0.3939	0.50425	1.6697	0.824	0.39255
72	2.3949	0	0.6995	1.714	0.9183	0.24625
73	1.2975	0	1.0629	1.5404	0.7278	0.75955
74	0.9469	0.1579	1.9031	0.51125	0.9717	0.3099
75	0.5095	0.1853	1.86005	0.6275	0.32795	0.2638
76	0.472	0.0958	2.1963	0.4851	0.0904	0.0711
77	0.9735	0.52605	0.6805	0.55455	1.4571	0.1375
78	0.9469	0.0052	0.3981	1.4482	0.7443	0.8278
79	0.4974	0	0.5854	0.5055	1.03365	0.39035
80	0.48105	0.0745	0.3692	0.5217	1.9036	0.1513
81	0.4384	0.0194	0.7212	2.2351	0.6061	1.0402
82	0.7443	0.2127	0.9813	1.009	1.242	0.1087
83	0.89945	0	0.0369	0.0173	0.6228	0.1596
84	1.0713	0	0.3649	0.8816	1.1535	0.27
85	2.4517	0.0286	0.48295	2.5805	0.64765	0.86885
86	1.78285	0.83435	0.4451	1.0426	0.63435	0.1474
87	1.8093	0.0194	0.7212	0.0307	0.7292	0.6654
88	0.4445	0.9408	0.4264	0.9782	1.00985	0.1271
89	0.4804	1.1508	0.59475	1.9138	1.0462	0.87205
90	0.4857	1.0566	0.2498	1.14685	0.921	0.0294
91	0.90845	1.06645	0.3441	0.94025	0.7167	0.8126
92	0.4579	1.33155	0.4483	0.9576	1.365	0.16785
93	0.8439	0.8292	0.7259	1.1944	1.2909	1.9074
94	2.179	1.1286	0.5624	1.0427	1.9103	1.4596
95	0.2718	0.9544	1.6345	0.7585	1.65785	0.6756
96	0.7982	0.9805	0.4959	0	1.80255	0.4544
97	1.7385	0.5646	2.0821	0.9182	0.6468	1.80675
98	1.53555	0.4508	2.0821	0.733	1.0927	0.0551
99	0.42455	0.4129	0.5847	1.0602	1.0777	2.8352
100	0.9022	0.4616	1.02305	1.0656	1.13735	0.3808
101	0.488	0.62855	1.02305	1.1218	1.2978	0.7993
102	0.9593	0.5166	1.1471	0.8377	0.8743	1.2918
103	0.38985	1.031	1.142	1.1129	2.3094	1.26635
104	0.3558	0.56895	0.9016	0.5108	1.0731	1.1125
105	0.7204	0.5617	0.2093	0.5303	1.5647	0.6709
106	0.431	0.5316	0.4695	0.99615	1.1697	2.8863
107	0.91	0.543	0.7897	0.4807	0.05635	0.9269
108	1.5414	0.8822	0.5074	1.767	0.77775	0.5998
109	0.993	1.6051	0.519	1.8376	0.69165	0.66035
110	2.1108	0.61325	0.5544	0.9551	0.7986	0.65345
111	0.2487	0.42535	0.7946	0.5173	0.8186	0.6009
112	0.94995	0.3818	0.4883	0.42785	2.07735	1.3491
113	1.7454	0.5647	0.7919	1.07645	0.9527	1.6198
114	0.9991	0.9509	0.98345	2.3002	1.1162	1.7166
115	1.2042	0.4434	0.897	0.7698	1.04775	1.3946
116	1.0307	1.1401	0.55175	0.98075	1.216	0.9387
117	0.9038	1.2178	0.6785	1.7128	0.65175	0.0868
118	1.1283	0.78825	0.53855	1.4459	0.5799	1.4072
119	1.9899	0.9348	0.6369	1.8642	1.3499	1.6872
120	0.87145	1.0506	0.5057	1.0208	1.3122	1.4714
121	0.8159	0.8186	0.67265	1.14925	3.87265	1.5987
122	0.8543	1.1157	0.5432	0.62015	0.8179	0.2976
123	1.1262	1.5834	0.6156	0.4643	1.5353	0.1019
124	1.2053	0.9526	0.5272	0.5591	1.95775	0.11605
125	0.9645	1.0541	0.6185	2.1594	1.6721	0.3071
126	1.04295	1.4629	1.22275	1.7446	1.08595	0.4893
127	1.7507	0.6361	1.318	0.5269	1.0535	0.5347
128	1.0054	0.4283	1.0924	0.6427	1.39055	0.1915
129	1.4054	0.5374	0.5855	0.6716	1.9488	0.0607
130	0.8686	0.41985	0.586	1.0981	1.0368	0.0607
131	1.1334	0.50505	1.028	1.6152	0.9823	0.2145
132	1.1482	0.4631	0.5306	1.7266	2.17055	0.2032
133	0.9977	0.47465	1.2119	2.94225	0.7568	0.2757
134	1.91145	0.5053	0.4977	0.91245	1.0462	0.2145
135	0.85295	0.4862	1.0375	0.9602	1.38665	0.4396
136	0.9465	0.61755	0.8884	1.9401	0.9115	0.1877
137	0.981	0.4237	0.64585	1.0607	1.0408	0.34215
138	2.0501	0.65635	1.1199	0.97555	2.83735	0.9422
139	1.8754	0.454	0.909	0.5312	1.9129	0.284
140	0.9835	0.5364	0.9542	1.65235	0.8248	0.2583
141	0.9874	0.40355	1.2522	0.9699	0.64305	0.1301
142	0.9223	0.5038	1.3686	1.9305	0.8463	1.8071
143	1.08455	0.4681	1.2494	1.12055	1.08355	0.1517
144	0.2629	0.4993	0.99625	1.1592	1.00165	3.2106
145	1.8528	0.5192	1.20215	0.14675	0.7443	0.135
146	1.8915	0.99915	1.1877	0.2401	0.6751	0.1031
147	1.042	1.2779	0.9901	0.0256	1.1654	0.739
148	0.9047	1.06645	1.1645	0.5525	1.71115	0.8093
149	0.9216	0	1.899	0.2299	1.21995	1.3379
150	1.1242	0.0307	1.27775	0.0199	2.6756	1.2642
151	0.9433	0.0362	1.10995	0.01935	1.041	1.0256
152	0.99005	0.4606	1.0993	0.01465	1.6704	1.0747
153	0.90385	0.0272	0.90255	0.06075	1.5601	1.4668
154	1.1236	0.04635	1.1095	0.0099	0.9702	1.12335
155	1.07425	0.0362	1.0455	0.00925	1.66895	1.1957
156	2.5312	0.0344	1.8407	0.04605	1.0802	1.08555
157	1.5739	0.3732	1.0529	0.04835	0.92465	1.44015
158	0.9888	0.55475	1.02195	0.33095	1.1541	0.8633
159	1.0424	0.55475	0.9539	0.1277	1.81185	1.1199
160	1.0211	0.48815	1.0057	0.2227	1.996	1.37425
161	0.87205	0.48815	1.0671	0.0217	1.6288	1.1178
162	0.9796	0.0111	0.6301	0.2218	1.1588	1.0182
163	0.8721	0.0527	0.5587	0.58225	1.0787	1.07975
164	1.099	0.0092	0.5776	0.3431	0.61735	1.1854
165	1.8947	0.00845	0.5979	0.0324	0.6288	0.9437
166	1.6938	0.18775	0.6849	0.3346	0.6593	1.2918
167	1.92705	0.0434	0.5358	0.0231	0.62475	1.2194
168	0.8212	0.0174	0.90265	1.27675	1.8201	1.18865
169	1.7529	0.4256	1.0623	1.3578	1.1316	1.2806
170	0.47155	0.4256	0.7238	0.0202	0.8872	1.3983
171	0.4505	0.4267	0.8515	0.0494	0.6549	0.1437
172	0.4689	0.63115	0.94335	0.0086	0.5801	0.3451
173	0.4436	0.0183	1.64115	0.4358	1.0472	0.32775
174	0.45695	0.5373	1.033	0.5522	1.8414	0.1784
175	0.6632	0.5942	0.9693	0.6427	1.1547	0.15805
176	0.48855	0.035	1.12015	0.4602	1.0869	0.56745
177	0.4292	0.035	0.5654	0.3493	1.8282	0.2898
178	0.52485	0.6703	0.98905	0	0.61795	0.1458
179	1.8819	0.0169	0.566	0.0216	1.1376	0.245
180	0.5131	0.4	0.9693	0.0144	0.64765	0.0688
181	0.5113	0.5744	0.5286	1.7636	0.63435	0.1837
182	0.5499	0.841	0.6153	1.7552	1.0501	0.215
183	0.4483	0.0664	1.09	0.2794	0.80475	0.41965
184	0.4651	0.09885	0.8226	0.5501	1.0494	0.0783
185	0.5717	0.0433	0.4729	0.45495	0.86185	0.1368
186	0.4397	0.0468	0.7401	0.4564	2.5342	0.074
187	0.52885	0.0389	1.1184	0.7347	0.7167	0.4184
188	0.35225	0.0094	0.6178	0.8503	1.365	0.6348
189	0.4924	0.0263	0.9995	0.5538	1.2909	0.31975
190	0.6928	0	1.0565	0.5443	1.6093	0.4627
191	0.8146	0.0845	1.14505	0.0322	1.80255	0.2573
192	0.5239	0.72345	0.625	0.4982	1.0673	0.3062
193	2.02915	0.03735	1.30635	0.5721	0.6508	0.3839
194	0.5113	0.0391	0.6929	0.8992	1.0927	0.2272
195	1.96285	0.017	0.5912	0.4605	1.0777	0.3899
196	0.5607	0	0.544	0.6808	1.13735	0.34295
197	0.03005	0.0343	1.4077	0.4491	1.2978	0.3277
198	0.4192	0.04305	1.8888	0.3205	0.8743	0.39985
199	0.5029	0.52685	0.6691	0.1016	1.149	0.1146
200	0.5609	0	0.5074	0.3052	0.6279	0.2596
201	1.7989	0.39635	0.519	0.7822	0.6279	2.1453
202	2.133	0.5761	0.5544	0.1932	0.3845	0.9242
203	0.9348	0.39635	0.9366	0.69785	0.59595	0.9596
204	0.5095	0.786	0.57255	0.6169	0.59595	0.4803
205	0.472	0.56345	0.7919	0.9238	0.35365	0.5024
206	0.9735	0.5279	0.8749	0.3601	0.13395	0.1914
207	0.9469	0	0.5587	1.088	0.6251	0.5415
208	0.4974	0.5761	0.6785	0.64525	0.104	0.2626
209	0.5559	0.0377	0.53855	0.6123	0.2988	0.293
210	0.45075	0.0077	1.278	0.5551	0.56835	0.2376
211	1.0713	0.0464	0.67265	0.6123	0.2096	0.7191
212	0.6541	0.071	0.6751	0.7819	0.1569	0.7788
213	2.4517	0.4674	0.5642	0.073	0.1263	1.016
214	0.9209	0.4252	0.5057	0.4702	1.11765	0.40515
215	1.78285	0.4402	0.6156	0.4615	1.1323	0.84785
216	1.84975	0.6897	0.5349	1.9521	1.11765	1.01665
217	0.40775	0.5457	0.6148	0.7384	0.40225	0.1358
218	0.2986	0.7251	1.05965	0.4665	0.5472	0.0197
219	0.353	0.5854	0.586	1.913	1.0027	0.7795
220	0.5163	0.9658	0.5855	0.45575	0.3776	0.0461
221	0.4869	0.4468	0.95385	1.188	0.1212	0.2697
222	0.3705	0.848	0.5306	0.49625	0.17935	0.3778
223	0.1538	0.9602	1.2429	0.53655	0.4269	0.2455
224	0	1.60655	0.4977	1.173	0.1927	0.2814
225	0.3828	0.9856	0.6785	1.0536	0.1779	0.2041
226	0.0291	0.5266	0.4782	0.91625	1.22855	0.1066
227	0.54085	0.9171	0.4948	0.4972	0.0723	0.1506
228	0.3819	0.8532	0.01005	1.9561	1.22855	0.34095
229	0.3934	0.4384	0.1286	1.5406	0.0923	0.4686
230	0.3244	0.4345	0.5842	0.4601	0.1935	0.2202
231	0.2462	0.4112	0.1281	0.9124	0.0955	0.2943
232	0.0546	0.4618	0.0051	0.9771	1.8312	0.0745
233	0.3815	1.7819	0.41925	1.07265	0.09405	0.7434
234	1.5427	0.9014	1.2212	1.1529	0.53635	0.2135
235	0.3979	0.3845	0.49	0.497	0.0923	0.2411
236	1.5427	1.0517	0.9626	1.02175	0.1501	0.3827
237	0.35395	0.4423	1.3651	0.5373	1.2149	0.24345
238	0.7331	0.4985	0.6324	1.3235	1.2149	0.2216
239	0.4456	0.4893	1.395	1.5895	0.0433	0.3884
240	0.8583	0.4661	1.395	1.6278	1.4287	0.1728
241	0.3322	0.4565	0.2781	0.96985	1.4287	0.3312
242	0.551	0.8765	1.1983	0.93695	0.4269	0.2517
243	0.47575	0.5673	1.0849	1.4425	0.178	0.2672
244	0.0551	0.3638	1.1661	1.07055	0.8233	0.53465
245	0.3877	0.8844	0.9544	1.0439	0.6092	0.2672
246	0	1.184	0.7726	0.91165	0.101	1.2905
247	0.1048	0.5314	0.5037	1.96145	0.85175	1.3815
248	0	0.5069	0.8697	0.9217	2.0505	1.5873
249	0.3687	0.5259	0.523	1.7677	0.7579	1.08
250	0.5147	0.9703	0.8322	0.91445	0.5023	1.042
251	0.1359	0.4461	0.57285	1.1028	0.2273	1.5825
252	0	0.4904	0.6795	0.4291	0.7631	0.7691
253	0.1591	0.53475	0.6381	1.0799	0.62255	0.2964
254	0.33995	0.4605	1.1433	1.3649	0.62255	0.3131
255	0.147	0.4599	0.5519	0.8625	0.65275	0.2091
256	0.0197	0.4612	0.9681	0.5457	0.6463	0.36355
257	0.5163	1.8609	1.1069	1.525	0.13525	0.5975
258	1.0524	0.5163	1.1517	2.09885	0.5332	0.3098
259	0.42555	0.4936	0.5074	2.5113	0.2234	0.2762
260	0.6282	0.391	0.9268	1.9364	0.1066	0.18025
261	0.2361	0.4584	1.6131	2.33815	0.1189	0.57405
262	0.5487	0.8693	1.9184	1.1702	0.145	0.5602
263	0.2233	1.0847	2.0886	0.4962	0.18375	0.0801
264	0.3375	1.7193	0.5347	0.5251	0.80425	0.14795
265	0.4127	1.2837	0.5543	0.5776	0.385	0.7426
266	0.0464	1.2073	0.5644	0.5192	0.1926	0.62575
267	0.4499	0.9658	1.0915	0.4531	0.6716	0.62575
268	0.894	0.4211	0.6364	0.7812	0.7515	0.3291
269	1.2351	0.848	1.4711	1.7964	0.902	0.061
270	0.2545	1.0351	2.1809	0.449	0.66	0.061
271	0.191	1.1332	0.6209	0.4837	0.2383	0.8518
272	1.1247	0.9856	1.0188	0.4818	0.1689	0.48615
273	0.8792	0.5266	0.53	0.707	0.423	0.5509
274	1.4268	0.9695	0.7174	0.4565	0.1923	0.6497
275	0.50135	0.06	2.0294	0.5404	0.171	1.1181
276	0.48	0.04725	1.0332	0.7878	0.2006	0.7592
277	0.4585	0.0873	1.1161	0.5795	0.4304	0.7233
278	0.48115	0.1323	1.5984	0.59085	0.7489	0.1876
279	0.5577	0	0.9227	0.4232	0.6244	0.6536
280	0.51055	0.0131	1.812	1.1075	0.7712	0.2762
281	0.45725	0.32525	1.08605	0.4359	1.0676	0.16005
282	0.5713	0.48925	0.992	0.49555	0.39225	0.2291
283	0.5131	0.5471	2.0085	0.386	0.1673	0.4941
284	0.4357	0	1.18475	1.2128	0.1779	0.8332
285	0.49	1.1804	1.0118	0.87695	0.5854	0.6525
286	0.4833	0	1.2786	1.0067	1.0676	0.80325
287	0.4114	0.2798	1.0223	0.8844	0.209	0.1785
288	0.4731	0.01	1.0382	0.8505	1.2121	0.1419
289	0.5425	0.9147	1.0748	1.10605	0.13435	1.2209
290	0.5347	0.048	1.1561	1.4246	0.7191	1.057
291	0.54035	0	1.0001	1.6863	0.7496	0.18985
292	0.4094	0.0399	0.9941	2.2469	1.06785	0.4357
293	0.4367	0.6191	1.968	1.0301	0.9904	1.64625
294	0.0632	0.71865	0.9587	0.9805	1.5566	0.44425
295	0.6633	0.0062	1.22375	1.0722	1.3008	0.15525
296	0.4851	0.3194	1.1037	1.2507	2.0049	0.1707
297	0.6115	0.319	1.7699	0.8788	2.1484	0.496
298	1.6703	0.0641	1.6883	1.6618	1.2846	0.2444
299	2.22225	0.1061	1.0375	0.4804	1.4165	0.25595
300	0.92735	0.33745	0.6203	0.8719	1.14325	0.31415
301	0.4819	0.52285	0.8884	0.62105	0.6761	0.0556
302	0.8693	0.0202	1.0979	0.9396	1.4637	0.0696
303	0.9631	0.018	1.1199	0.9096	2.0718	1.5905
304	1.09995	0.1028	0.909	1.0198	1.97495	0.7792
305	1.8539	0.28355	1.2522	2.3119	1.985	0.8768
306	2.2101	0.015	1.6446	1.8658	1.6599	0.5592
307	0.9224	0.0065	1.2494	1.25455	1.70055	0.7594
308	0.9264	0.0234	0.99625	1.5774	2.0983	0.4163
309	1.8522	0.013	1.196	0.4572	2.2674	0.0622
310	0.8715	0.3197	1.1395	0.4789	1.04905	1.1087
311	1.0812	0.0407	1.2493	0.5248	1.9486	0.322
312	0.854	0.4303	1.0165	0.4556	1.65035	0.4971
313	1.4886	0.0218	1.7254	1.1231	0.6388	1.2422
314	0.9212	0.0641	1.1661	0.4792	0.5974	0.2743
315	1.0459	0.0641	0.9544	0.5495	1.1863	0.3843
316	1.9734	0.1624	0.7726	1.0792	1.7416	1.8158
317	0.6736	0.4755	0.5037	1.0536	1.70955	0.6317
318	1.5422	0	0.8697	0.95495	1.2699	0.3759
319	1.0714	0.4547	0.8322	0.4972	1.2792	1.9061
320	1.74785	0.4491	0.6298	0.6166	2.6546	0.7756
321	1.9476	0.54255	0.56795	1.9561	1.91435	1.6048
322	2.1331	0.5077	0.6386	1.402	0.9011	0.3013
323	0.8958	0.7498	1.1433	0.28765	1.1367	1.2394
324	0.4398	0.4968	0.5519	0.0258	1.0087	2.663
325	0.8482	0.44605	0.9681	0.0196	0.9779	1.2551
326	1.50095	0.37865	1.1069	0.9768	1.08955	1.2159
327	1.8475	0.4366	0.9268	0.97655	0.84305	1.2839
328	2.1507	0.5043	0.5074	0.0362	1.2473	1.2335
329	2.11055	0.3493	1.1517	0.40035	1.9987	1.5663
330	1.1816	0.4575	1.6131	0.0346	1.0128	1.28595
331	1.24655	0.499	0.56465	0.16865	1.1147	1.2765
332	0.9902	0.51285	0.3178	0.03935	2.5587	1.0121
333	1.346	0.6435	0.665	0.0686	1.1459	1.38065
334	2.0162	0.5384	0.09285	0.2052	2.0827	1.0424
335	0.936	0.6363	0.6231	0.0164	1.38995	1.04265
336	1.3938	0.4405	0.3335	0.2669	0.8618	1.3505
337	0.9377	0.4931	0.46875	0.1479	0.6085	1.358
338	0.2212	0.6493	0.56375	0.01565	0.57175	1.5525
339	1.9121	0.66945	0.1214	0.4424	0.5653	1.41285
340	0.9439	0.4128	0.26955	0.029	1.1197	1.10465
341	0.9315	0.43635	0.0401	0.1175	0.9295	1.1654
342	0.9103	1.4203	0.53215	0.0186	0.997	1.297
343	0.9023	0.9135	0.4276	0.029	0.9364	1.0545
344	1.0869	1.1089	0.1373	0.0167	1.8133	1.20395
345	1.0681	0.83985	0.2096	0.0218	1.1414	1.34645
346	0.9048	0.8784	0.6239	0.01345	0.77935	1.0683
347	1.5753	0.9558	0.6225	0.0165	1.591	1.1615
348	0.0287	0.85415	1.84495	0.8568	1.83815	1.1906
349	0.0658	1.315	0.00735	0.5273	0.7611	1.3194
350	0.0287	0.9786	0.29045	0.5273	1.1519	1.0285
351	0.0302	1.0312	1.273	0.511	0.6746	1.52095
352	0.4445	0.9868	1.1958	0.5009	1.1795	1.2201
353	0.4804	1.1173	0.1006	0.85655	0.87175	1.1333
354	0.9313	1.0373	0.30405	0.0319	1.98395	0.9347
355	0.4579	0.8239	0.0678	0.1476	0.8993	1.4655
356	0.6617	0.7983	1.1191	0.43205	1.73615	1.6694
357	0.7925	0.98805	1.1297	0.00705	1.4385	1.469
358	0.2718	1.067	1.0119	0.5259	2.6014	1.2587
359	0.7982	1.0345	1.2446	0.4825	1.7791	1.1826
360	1.9992	0.9293	1.0001	0.9445	2.18205	1.2077
361	1.18255	0.9928	0.9365	0.4115	1.0281	1.4546
362	2.0534	0.7494	1.1179	0.9445	1.1924	1.4993
363	0.4142	1.0818	1.2752	0.2886	1.0248	1.1771
364	0.9259	1.07585	1.04595	0.1876	1.0972	1.1542
365	0.5299	0.9225	1.1018	0.8568	1.28175	3.7337
366	0.9593	1.583	1.1745	0.6038	0.67	1.57435
367	0.38985	0.9083	1.7956	0.1768	0.9755	0.2077
368	0.3558	0.9481	1.28815	0.4916	0.7325	0.3392
369	0.431	0.9174	0.8899	1.6675	0.5965	0.04795
370	0.91	1.0134	1.1048	0.0313	0.7521	0.3483
371	0.6237	0.9662	1.1639	0.0194	0.6022	0.1953
372	1.8553	1.1286	1.7463	0.4521	0.59095	0.2597
373	1.0216	0.9544	0.5749	0.4217	0.9871	0.5801
374	1.1083	0.9309	0.5833	0.41375	1.1849	0.24335
375	1.2351	0	1.0249	0.41375	0.05635	0.35405
376	0.26445	0	0.63375	1.6047	0.77775	0.4578
377	0.191	0.0658	0.6106	0.5061	0.69165	0.34025
378	1.1247	0.2665	1.4964	0.7987	2.07735	0.2441
379	0.8792	0	1.7633	1.6916	1.1002	0.131
380	1.4268	0.0774	0.55025	0.7568	1.0506	0.5388
381	0.4637	0	0.5248	0.6776	1.216	0.38135
382	0.4605	1.25875	0.6981	0.4128	0.54315	0.1176
383	0.0442	0	0.7248	0.5349	0.7307	0.93585
384	0.2783	0.075	0.47865	0.9128	1.14285	0.10715
385	0.3357	0	1.78595	1.6479	1.1033	0.1934
386	0.4656	0	0.5644	0.5555	1.93955	0.4597
387	0.25685	0.0157	0.5945	0.8828	3.57145	0.2499
388	0.08925	0.3815	0.5651	0.2831	1.065	0.1657
389	0.5474	0.01555	0.5514	0.4961	0.9904	0.7097
390	0.5474	0.4101	0.5446	0.1874	1.2214	0.4749
391	0.382	0.251	0.6743	0.2566	1.3008	0.2019
392	0.3909	0	0.9826	1.0318	1.7595	0.9674
393	0.6042	0.5945	0.5956	0.2228	2.57005	0.4038
394	0.4727	0.3618	0.5257	0.5071	1.2846	0.4464
395	0.0787	0.3851	0.6457	1.5118	2.1484	0.171
396	0.3314	0.2478	0.5715	0.8377	2.0762	0.1747
397	0.4973	0	0.5042	0.48485	0.6761	0.3394
398	0.0167	0	0.4445	0.98945	1.26705	0.3798
399	0.3904	0.0968	0.5372	0.48395	1.2873	0.29345
400	0.1036	0	0.5192	1.66885	1.2887	0.2301
401	0.1521	1.02285	0.6947	1.1024	2.0983	0.375
402	0.6143	0.0714	0.65405	2.1365	2.21525	0.65715
403	0.94	0.818	0.4715	0.54085	1.4129	0.9749
404	0.0112	0.07195	1.1071	0.9346	1.8354	0.49235
405	0.94	0	0.9207	0.9093	0.57145	0.4906
406	0.2786	0	0.9439	0.9838	0.3038	0.0368
407	0.1117	0.1065	0.8537	0.5092	0.3751	1.75375
408	0.1181	0.1623	1.1733	0.4415	0.2583	0.14495
409	0.5945	0.7474	1.04385	0.5649	0.4225	0.1574
410	0.0899	0.0617	1.05995	1.1077	0.3229	0.3394
411	0.2158	0.4106	1.1354	0.4431	0.3654	0.181
412	0.3914	0.4214	1.0447	0.8477	0.1351	0.4885
413	0.6417	0.9225	1.1652	1.2048	0.6823	0.0432
414	0.45505	1.6147	0.8342	1.0028	0.7035	0.2693
415	0.4405	0.5337	2.2712	1.6735	0.2395	0.2718
416	0.22915	0.5144	1.85545	1.14555	0.1272	0.43035
417	0.13685	0.8598	1.766	0.57165	0.6248	0.25435
418	0.3828	0.8547	1.9184	0.4507	0.5041	0.1333
419	1.4479	0.8981	1.1157	0.44095	0.03015	0.15945
420	0.03645	1.0271	1.1852	0.4986	0.4467	1.2353
421	0.37155	0.5293	1.0119	1.9307	0.606	0.3629
422	0.5787	0.4819	1.2446	1.4941	0.0285	0.3045
423	0.2044	1.5714	0.999	0.51115	0.58645	0.0143
424	0	0.7888	0.9741	0.9366	0.2156	0.0504
425	0.0036	0.4806	1.1463	0.964	0.3236	0.6049
426	0.0999	0.8002	1.2319	0.8974	0.4238	0.45055
427	0.05625	0.4995	1.04595	1.4509	0.023	0.0492
428	0.5332	0.471	1.1018	1.7585	0.0174	0.1318
429	0.1546	0.5184	0.2122	1.6324	0.6095	0.5034
430	0.0411	0.4178	0.4588	2.3838	0.2992	0.2029
431	1.0376	0.5289	0.7042	1.01865	0.56685	0.1412
432	0.0133	0.48695	0.7751	1.0066	0.0911	0.2506
433	0.0553	0.4356	0.4085	1.12885	0.6933	0.2367
434	0.0345	0.51195	0.755	0.7779	0.6821	0.1674
435	0.0681	0.3584	0.65325	0.9551	0.3189	0.133
436	0.181	0.3932	0.2012	2.20035	0.3995	0.0312
437	0.0167	0.488	0.3816	1.0337	0.2579	0.0479
438	0.1091	0.5267	0.3502	1.1009	0.7474	0.16375
439	1.0376	0.4184	0.1123	0.44965	1.472	0.0827
440	0.2331	0.4598	0.6668	0.9122	0.7474	0.5359
441	0.048	0.4719	1.3341	0.987	0.934	2.8918
442	0.0332	0.4513	0.3991	1.05415	0.02035	0.292
443	0.0918	0.4674	0.4716	1.0199	0.0787	1.2095
444	0.0442	0.3879	0.9142	0.9481	0.3978	0.0413
445	0.98095	2.7607	0.89135	1.06345	0.5443	0.04495
446	0.0916	2.27505	1.2419	0.5304	0.3043	0.05125
447	0.98095	0.4229	0.5563	0.48495	1.1048	0.7145
448	0.8844	0.4656	0.48695	0.52295	0.7047	0.2489
449	0.1045	0.46735	1.023	0.61185	0.5081	0.1372
450	0.0182	0.51875	0.5785	0.5419	1.4797	0.18285
451	0.4613	0.5829	0.51895	2.1889	0.7665	0.0777
452	1.263	0.7748	0.6096	1.66355	0.7794	0.193
453	1.0328	0.9227	1.1238	0.54075	1.1142	0.2261
454	0.8583	0.7642	0.6679	0.4513	0.6646	0.0494
455	0.49755	0.4247	0.9535	1.22425	1.21275	0.5594
456	0.9427	0.41945	1.0722	0.5185	1.9164	0.3563
457	1.1566	0.8494	0.5824	0.46575	0.2078	1.1534
458	0.94665	1.4178	0.79995	0.6785	1.7568	1.3267
459	0.4064	0.52095	1.8878	0.9037	0.7561	1.21705
460	0.4726	0.9153	0.969	0.5357	0.56675	1.4127
461	0.94895	0.5627	0.5405	0.4976	1.1278	1.14865
462	0.3826	0.4675	1.0845	0.51	2.0132	1.1579
463	0.8967	0.4984	1.1011	0.5235	1.11645	1.258
464	0.9541	0.7343	0.5839	1.0086	0.6797	2.3633
465	1.0339	0.9397	2.01325	0.6898	1.9332	1.2581
466	0.8916	1.01615	1.52365	1.5278	0.811	1.3194
467	0.4877	0.99085	1.0739	1.7087	1.92725	1.8689
468	0.4398	0.9127	0.9204	1.038	1.92725	2.024
469	0.5251	0.9846	1.7519	0.571	0.5922	1.21345
470	0.4565	0.8854	0.53115	0.7259	0.6424	1.42195
471	0.93365	1.0354	0.4957	1.0965	1.18035	1.0647
472	0.59335	0.8945	0.52875	0.65985	1.12685	1.0926
473	0.9264	2.0645	0.5155	1.65285	1.19535	1.1598
474	0.89425	1.8584	0.577	0.7663	1.1101	1.92645
475	0.853	2.0439	0.5805	2.0807	0.6155	1.5797
476	0.8751	1.22935	0.6069	0.8976	0.54	1.17465
477	0.4259	1.0464	0.5236	0.9433	1.9587	1.2573
478	0.9152	1.523	1.6461	0.9468	0.9634	1.2675
479	1.1422	0.5583	0.5861	0.8968	1.6371	1.4424
480	0.43525	0.4508	0.5016	0.4803	0.6371	1.10915
481	0.4669	0.4129	0.6262	1.0839	0.61505	1.5722
482	0.5252	0.8623	0.5765	0.9655	0.9501	2.2557
483	0.55505	0.4616	0.62215	0.94155	1.0481	1.5822
484	0.8697	0.59285	0.5933	2.5083	1.4741	0.7419
485	0.4141	0.62855	0.5227	1.7213	1.019	1.0634
486	0.4555	0.5166	0.61765	1.046	0.974	1.0788
487	0.5413	0.56895	2.0858	0.9891	0.8603	0.34805
488	0.4457	1.031	0.95965	0.95725	1.4384	0.1861
489	0.486	0.4936	0.93525	0.4721	1.6925	0.2158
490	0.8514	0.4479	1.09435	0.8283	1.3388	0.31235
491	0.49315	0.8598	1.11745	1.0146	2.1066	0.36125
492	0.54105	0.4495	1.08995	0.598	1.783	0.46405
493	1.76635	0.4819	1.0704	0.5584	0.64815	0.2087
494	0.9296	0.8981	1.13115	1.2043	0.95785	0.1681
495	0.9755	0.8547	0.9269	0.8611	1.28955	0.0598
496	1.03475	0.5293	1.465	1.5854	1.16615	0.3321
497	0.9978	0.4819	1.0355	1.7213	1.1308	0.33445
498	0.8818	0.7888	0.5901	1.9951	0.11905	0.32605
499	0.96965	1.1539	0.51385	1.829	1.08425	0.1688
500	1.0794	0.5021	0.5734	0.7398	1.55795	0.7947
501	1.069	0.0543	0.8762	1.1024	0.6487	0.7494
502	0.0946	0.2839	0.4716	1.3068	1.73125	1.0775
503	1.96085	0.3351	0.4996	1.5506	0.972	0.5283
504	0.4633	0.5306	0.6796	1.6656	1.3076	0.1728
505	1.1528	0.03365	1.6196	0.4652	1.0451	0.174
506	2.1599	0	0.9724	0.4601	1.2771	0.7485
507	1.927	0.5015	0.6734	0.8947	1.1808	0.4004
508	1.8522	1.08475	0.5463	0.9567	1.1552	0.431
509	0.90735	0.0217	0.69055	1.16225	0.9711	0.33745
510	1.2256	0.0153	0.5645	1.1182	1.1952	0.9733
511	2.1218	0.1129	0.567	0.47485	0.6201	0.26645
512	1.6611	0.0217	1.0586	1.02175	1.1113	1.3629
513	0.96805	0.0272	1.1282	0.5373	0.5931	0.76255
514	0.8837	0.0041	1.0608	0.4724	0.5844	0.37
515	2.098	0.08975	0.5593	0.98945	0.8308	0.2643
516	0.8738	0.0092	1.0537	0.48395	0.6866	0.6772
517	1.9197	0.9366	1.1946	2.0188	0.5179	1.6735
518	0.4869	0.3626	0.539	1.1307	1.3527	0.13355
519	0.2732	0.9366	1.1424	2.1365	0.90165	0.114
520	0.8524	2.864	1.7796	0.54085	1.92495	0.72065
521	0.9802	0.02725	1.28815	0.9409	0.94875	0.3124
522	0.5185	2.6908	1.878	0.961	0.5537	2.4421
523	0.2012	1.20435	0.51895	0.529	0.6971	0.2985
524	0.85435	0.9077	0.6096	0.9838	0.69985	0.47165
525	0.4129	0.914	0.6679	0.4415	1.0142	2.32295
526	0.4161	0.8924	0.9535	0.8477	0.6371	0.1152
527	0.49015	0.8044	1.0136	1.1077	0.566	0.2292
528	1.2077	0.8447	0.9566	0.5955	0.8573	1.69005
529	0.9934	0.8143	0.5824	0.4431	0.5782	0.772
530	0.9992	0.9413	1.8878	1.2048	0.5886	0.2411
531	0.3773	1.5298	0.8666	1.3498	0.8834	1.0154
532	0.418	0.5305	0.969	0.38	2.1775	1.3465
533	0.9319	0.4419	0.53315	0.3087	1.928	1.3111
534	0.8975	0.4797	1.0845	0.5561	1.8701	1.1468
535	0.894	0.5711	1.1011	0.6241	1.11995	1.4698
536	0.88065	0.47545	0.5839	0.49915	1.5537	1.4358
537	0.933	0.4369	1.6129	0.39055	1.9058	1.7575
538	1.7712	0.4225	1.0739	0.3063	1.2913	1.3406
539	2.1911	0.6366	1.5305	0.09315	1.00775	1.2906
540	1.317	0.79855	0.5987	0.05675	1.1388	1.56485
541	1.56995	0.9373	0.5987	0.4743	1.08055	1.4706
542	0.9476	1.5322	0.39585	0.38565	1.3268	1.11435
543	0.8602	0.582	0.5262	0.4001	1.8187	1.3551
544	0.9578	0.4729	0.48285	0.456	1.739	1.1202
545	0.79125	0.364	0.5719	0.2708	1.2174	1.1
546	1.1313	0.4646	0.4693	0.2735	1.40585	1.4053
547	1.94445	0.8968	0.5795	0.3882	0.9707	1.3514
548	0.9413	0.417	0.56145	0.50775	1.2316	1.1798
549	1.09495	0.46365	0.57025	0.30305	1.6568	2.3301
550	0.907	1.0955	0.5316	0.50385	1.0505	1.3925
551	1.2283	1.1401	0.3201	0.42055	2.03105	2.901
552	0.7148	0.7628	0.4534	0.01655	1.0642	2.8938
553	0.0641	0.9348	0.0246	0.4598	2.0007	0.4026
554	0.2914	1.0506	1.1352	0.3608	0.9771	0.4047
555	0.90415	0.8186	0.4693	0.4598	0.92755	1.3544
556	0.41895	0.4995	0.5466	0.023	2.3551	1.4232
557	1.7454	0.471	0.5302	0.495	2.6271	1.1468
558	0.42125	0.5184	0.757	0.9038	1.7974	1.3677
559	0.4231	0.4132	0.1582	0.2965	1.70595	1.46575
560	0.4337	0.5289	0.9737	2.0927	2.154	1.4394
561	0.9991	0.48695	0.9737	0.3017	1.82025	1.2768
562	0.4189	0.5369	0.54155	1.58375	1.95775	1.3406
563	0.50135	0.4356	0.54725	0.28995	1.6721	1.43835
564	0.48255	0.4804	1.1187	0.1631	1.08595	1.21
565	0.4585	0.48585	0.5749	0.0223	1.1079	0.2375
566	0.48115	0.3584	0.5365	0.06025	1.39055	0.14355
567	0.5577	0.4426	0.5182	0.06015	1.9488	0.2281
568	0.511	0.5728	0.532	0.4507	0.98085	0.27315
569	0.49465	0.4769	1.12935	0.0132	1.9486	0.3496
570	0.46975	0.5333	0.5433	0.1744	2.1276	0.5976
571	0.5131	0.488	0.9498	0.6651	1.65035	0.1347
572	0.4913	0.5844	1.0394	0.5347	0.7411	0.2372
573	0.4818	2.7607	1.0233	0.8687	0.5974	0.12295
574	0.4111	0.4513	1.2485	0.4942	1.271	0.1944
575	0.4731	0.7377	0.8995	1.2577	1.6276	0.11
576	0.5347	0.4159	1.083	1.0598	1.7381	0.2481
577	0.54035	0.4969	0.9707	0.6849	0.5922	0.646
578	0.4091	0.5068	0.92595	0.7331	0.6192	0.15675
579	0.4367	0.4329	1.1006	0.6648	1.2211	0.5216
580	0.5464	0.4645	1.0852	0.0626	1.12685	0.07415
581	0.0632	0.7642	0.9601	0.6121	1.19535	0.2158
582	2.8158	0.9227	1.0431	3.0379	1.1101	0.161
583	0.1873	0.5825	0.9876	1.0882	0.6155	0.0394
584	1.6703	0.4247	0.9894	1.0329	0.54	0.7818
585	0.9574	0.4299	1.04255	0.85995	1.9587	0.1202
586	1.2107	1.4178	1.08065	2.33105	0.9634	0.69795
587	0.16305	0.48905	0.9524	0.5042	1.6371	0.585
588	0.2482	0.8494	1.09095	0.5064	0.6359	0.635
589	0.2125	0.6017	1.4194	0.9218	0.61505	0.2226
590	0.363	0.46735	2.2469	0.4879	0.9604	0.04925
591	0.46025	0.5627	0.96405	0.9148	1.54145	0.49555
592	0.197	0.4675	0.5625	0.5243	1.03175	0.3182
593	0.0965	1.20435	1.2074	0.5184	0.9984	0.0557
594	0.0896	1.0347	0.54595	1.3386	0.9675	0.7441
595	0.1074	0.914	0.5538	0.5088	0.8603	0.0431
596	1.1738	0.8998	0.5235	0.99625	1.6925	0.8007
597	0.41235	0.8924	0.0934	0.7951	1.4384	0.5734
598	0.3347	0.8447	1.16095	0.7415	1.3388	0.738
599	0.39995	0.8143	0.903	0.812	0.4801	0.0431
600	0.8712	1.04015	0.5874	0.4848	0.6762	0.7516
601	0.8712	1.1561	0.9305	0.9234	0.5164	0.9363
602	1.1383	0.0127	0.6762	1.69195	0.5114	0.0323
603	0.1082	0.22515	0.54055	0.0348	0.5716	0.77285
604	0.3001	0.05715	0.6412	0.8303	0.79575	0.14995
605	0.67155	0.7331	1.46455	1.7741	0.17555	0.6491
606	0.32985	0	0.4455	2.03945	0.3792	0.2441
607	0.331	0	1.2018	0.5576	0.35695	0.18795
608	0.3504	0.4733	1.4477	1.1376	0.36535	0.1826
609	0.5446	0	0.851	0.6812	0.29325	0.28675
610	0.39405	0.01465	1.1095	1.0732	0.42625	0.1133
611	0.2809	0.0341	0.56125	0.5026	0.4547	0.2451
612	0.4621	0.112	0.5187	0.44135	0.212	0.0977
613	0.75855	0.9995	1.0915	0.9855	0.30475	0.137
614	0.43895	0.9995	0.6364	0.6112	1.5318	0.245
615	0.19065	0.3165	2.1809	0.8932	0.90225	0.4324
616	0.2937	0.1337	1.4711	0.5974	1.5318	0.85845
617	0.3696	0.0187	0.6168	0.5788	2.192	0.0825
618	0.097	0	1.0188	1.08055	0.3854	0.06105
619	0.51075	0.05825	0.53	0.4347	2.192	0.2978
620	0.1629	0.04205	0.7174	0.9645	0.406	0.5283
621	0.6885	0.0226	2.8732	0.5697	0.6762	0.0471
622	0.69965	0.0208	1.76285	0.8652	0.368	0.6886
623	0.3655	0	1.57525	0.8306	0.4644	0.0856
624	0.64105	0	1.6543	0.5193	1.2105	0.0718
625	0.1844	0.4387	0.5474	1.2684	0.63545	0.03795
626	0.4963	0.0139	1.1829	0.8537	0.6458	0.0628
627	0.9836	0.00635	0.4726	0.4838	0.3922	0.2703
628	0.4963	0.1616	0.5365	1.00365	0.4103	0.0325
629	0.3525	0.9933	0.60115	1.2979	0.736	0.2337
630	0.3325	1.105	0.532	2.08875	0.2233	0.2133
631	0.1222	0.7986	1.1859	0.48835	0.8402	0.2967
632	0.0901	0.8591	0.5433	0.50165	0.6299	1.6006
633	0	0.8304	1.9919	0.5168	0	0.1742
634	0.0426	0.9794	0.40665	1.1167	0.63105	1.0819
635	0.1251	0.9629	0.6159	1.2088	0.69385	0.0238
636	0.26655	0.8768	0.2984	1.599	0.4321	0.32385
637	0.08125	2.32365	0.5004	1.08665	0.8842	0.28295
638	0.47865	0.4443	0.86405	2.2294	0.0716	0.0322
639	0.0691	0.5071	0.7186	0.5354	0.685	0.246
640	0.15495	0.55885	0.3492	0.9639	0.2859	0.2217
641	0.021	0.54505	0.1739	1.0266	0.66505	0.7746
642	0.3954	0.50715	0.62615	0.5628	0.50855	0.2261
643	0.4751	0.86885	0.19895	0.8889	0.1691	0.4652
644	0.0259	1.3576	0.0654	1.6615	0.6378	0.4743
645	0.5959	1.1157	0.4235	1.1025	0.67285	0.2449
646	0.1629	1.6055	0.2319	1.6697	0.64715	0.1225
647	0.1598	0.9526	0.1642	1.714	0.6548	0.7776
648	0.753	0.9171	0.1814	1.5839	0.6721	0.0293
649	1.11735	0.9251	0.57735	1.2926	0.7262	0.3244
650	0.0647	0.4543	0.2053	1.8887	0.64555	0.11
651	0.1618	0.59595	0.39465	0.9714	0.708	0.2638
652	0.7151	0.5333	0.5029	0.9576	0.978	0.7009
653	1.0777	0.75975	0.8827	1.2317	0.5353	0.0238
654	0.92575	0.5077	0.3345	1.3848	0.6513	0.6834
655	1.01575	0.3493	1.11725	0.9224	1.223	0.519
656	1.17425	0.4102	1.0231	1.0439	0.7671	0.1188
657	1.2585	0.3628	0.10505	1.86985	0.6764	0.75705
658	1.22985	0.4366	0.9273	2.0075	1.00505	0.0942
659	0.9619	0.58185	1.0231	1.0028	1.22835	1.4813
660	0.9479	0.4743	0.95215	1.59145	0.5738	1.7017
661	0.2979	0.4437	0.7298	1.14555	1.65525	0.7413
662	0.8337	1.0262	0.7795	1.0882	0.67965	0.1927
663	0.9858	0.4416	0.0537	1.0239	0.58325	0.6681
664	0.8695	0.744	0.0318	0.85995	0.5858	1.284
665	0.9947	0.44705	0.8219	0.25525	0.76745	0.93305
666	0.8535	0.58425	0.8983	0.1215	0.6415	0.0321
667	0.39835	0.5232	1.6836	0.3878	0.99025	0.0579
668	0.8451	0.423	1.09815	0.2805	1.1533	1.0551
669	1.0058	0.46465	1.5016	0.1448	0.5026	0.076
670	1.9862	0.5384	1.2189	0.2766	0.938	1.492
671	0.4704	0.67755	0.9481	0.4391	0.5901	0.6409
672	0.4491	0.6363	1.94755	0.01925	0.6741	0.0323
673	0.9877	0.4405	0.53415	0.1328	0.9027	0.73
674	0.9645	0.5585	0.6223	0.3761	1.2776	0.9246
675	1.0939	0.5287	0.5056	0.3707	1.0596	0.7082
676	1.0943	0.4128	0.743	0.31505	1.1014	1.68905
677	1.0827	0.43635	0.9051	0.0559	1.0312	1.3487
678	0.4146	0.9397	0.5636	0.3363	0.7013	1.48735
679	0.8673	1.01615	0.6133	0.4656	1.0328	1.4295
680	1.1384	0.84945	0.5419	0.423	1.2424	1.35485
681	0.9437	0.99085	0.57125	0.3962	1.4097	1.3895
682	0.936	0.9189	1.7622	0.3128	1.3021	1.231
683	1.17165	0.9846	1.19895	0.1765	1.08065	1.3035
684	0.2232	0.7882	0.7951	0.50955	1.1484	1.1923
685	1.82955	0.9933	1.0491	0.645	0.8365	1.1799
686	0.8678	0.7986	1.2035	0.645	1.3527	1.2474
687	2.10255	0.8591	1.2879	2.1377	1.4131	1.36155
688	1.0292	0.9166	0.8454	0.87175	1.86935	1.1096
689	1.14875	0.0271	1.0421	0.05275	1.0712	1.28575
690	1.0964	0.02425	1.0795	0.4255	1.1107	2.3822
691	0.8797	0.03755	1.1117	0.2635	1.0311	1.39
692	0.5442	0.0433	1.0896	0.12245	0.6173	1.2674
693	0.5857	0.00715	0.99445	0.2098	1.4376	1.26045
694	1.4521	0.7017	0.8953	0.284	1.08995	1.41115
695	0.9634	0.364	1.2713	0.3308	1.26735	1.2673
696	1.0514	0.4882	1.0664	0.20365	1.5239	1.0606
697	0.5441	0.31685	0.9672	0.3947	1.87445	1.1951
698	0.9971	0.3468	0.8153	0.634	1.2291	1.3629
699	1.0963	0.1606	1.1665	0.3723	0.71955	1.3411
700	1.0402	0.0074	1.0457	0.1103	0.5903	1.21705
701	0.4742	0.06965	1.0455	0.87735	0.0538	1.14865
702	0.5309	0.05255	1.8407	0.1942	0.92655	1.1579
703	0.48115	0.0172	1.0529	0.35985	2.3253	1.258
704	0.4943	0.0526	2.0294	0.5955	1.65045	1.26505
705	0.5593	0.0147	1.7546	0.0423	2.2886	1.2994
706	0.6039	0.0228	0.5336	0.1925	1.1544	1.86325
707	0.4653	0.0303	0.52875	0.4525	1.7573	0.7187
708	0.471	0	0.4957	0.4048	2.0249	0.10715
709	0.3779	0.0042	0.5988	1.32885	1.03675	0.66805
710	0.46945	0.07	0.5805	0.6822	0.9773	0.1809
711	0.5669	0.0455	0.59825	0.3975	1.138	0.4542
712	0.47635	0	0.5368	0.94165	1.427	0.15595
713	0.4977	0.0173	0.5236	0.9132	2.0451	0.4754
714	0.8186	0	1.6461	1.77985	1.7556	0.37195
715	0.8256	0.5087	0.5699	1.5079	1.07225	0.1015
716	2.3983	0.0799	0.5382	1.9195	0.9871	0.2515
717	0.8174	0.0428	0.6428	2.1117	2.218	0.4766
718	0.5	0.0317	0.5895	0.95355	1.0462	0.9087
719	0.5187	0	0.611	1.0223	1.13995	0.1015
720	0.45505	0.28845	0.5933	0.8276	1.1652	0.3663
721	0.57435	0.03885	0.5227	0.8555	0.8839	0.3349
722	0.5003	0.0269	0.61765	1.6888	2.83735	1.1679
723	0.4804	0.018	2.1597	1.7256	1.9129	0.1978
724	0.48955	0.0556	1.0463	0.51205	1.2699	0.383
725	0.4414	0.7389	0.9997	0.466	1.2792	0.2831
726	0.9214	0.93905	1.2279	0.5182	1.84185	0.8157
727	0.42785	0.4164	0.9397	0.5599	2.6546	0.8212
728	0.4803	0.4147	1.083	0.36605	1.91435	1.5144
729	0.5162	0.408	1.0639	0.4715	1.1367	2.1537
730	1.125	0.74535	0.8691	0.446	1.0087	2.424
731	1.0432	0.4763	1.05915	0.5127	0.9779	1.8375
732	0.6349	0.7159	0.8983	0.6035	1.2675	1.88815
733	0.94885	0.4459	1.6836	0.4549	1.08955	2.592
734	0.2981	0.2099	1.1063	0.6277	0.84305	1.98585
735	0.1636	0.814	1.0852	0.5006	1.2473	0.2236
736	0.4978	1.0872	1.5016	1.941	0.633	0.19805
737	1.0364	0.9395	1.94755	1.5938	0.95785	0.25945
738	1.3194	0.9712	0.9481	2.2371	1.28955	0.1176
739	1.09075	0.9343	0.1869	0.4782	1.16615	0.0897
740	0.9928	1.02585	0.4988	0.56855	1.1308	0.7298
741	1.00375	0.96575	0.3888	0.4722	0.11905	0.9067
742	1.1988	0.7982	0.9618	0.5225	1.08425	0.3732
743	1.3823	0.945	0.403	0.5698	1.0386	0.25455
744	1.1423	0.51695	0.003	0.5234	1.62865	0.0613
745	2.2289	0.481	0.003	0.45265	-1	0.246
746	0.8467	0.9355	0.47455	0.4974	-1	0.0585
747	1.0208	0.4576	0.3588	0.4532	0.6487	0.7748
748	1.0196	0.5029	0.1832	0.95275	1.3076	0.1357
749	1.4582	1.1312	0.5602	0.9242	0.972	0.8194
750	0.8808	0.4285	0.32355	1.5375	1.3972	0.16225
751	1.0522	0.557	0.58045	1.1572	1.73125	0.1135
752	1.05605	0.99775	1.0804	1.681	1.0451	0.1812
753	0.8533	0.4618	0.4674	1.01835	1.1552	0.69565
754	0.7908	0.45955	2.1128	0.8761	0.9711	0.695
755	2.10655	1.7819	0.6819	0.9535	1.1952	0.91445
756	0.8969	1.0517	0.542	0.89165	0.6343	0.31755
757	0.2929	0.3845	0.054	0.9901	0.67285	0.2929
758	0.93315	0.22815	0.5316	1.831	0.64715	0.1178
759	2.0941	0.6239	0.2052	1.0842	0.66095	0.3006
760	1.07505	0.4552	0.5736	1.0284	0.6721	0.6311
761	0.02335	0.4985	1.1107	1.0752	0.72195	0.6324
762	0.02335	0.461	1.5809	1.0903	0.64555	0.8509
763	0.0232	0.4565	0.016	0.9572	0.708	0.7411
764	0.1117	0.9905	0.024	0.961	0.7933	0.59995
765	0.09945	0.46065	0.9197	0.8783	0.6453	0.1062
766	0.02335	0.48565	1.0402	1.23435	0.5353	0.11135
767	0.02335	0.8765	2.1947	0.9594	1.2306	0.60465
768	0.0313	0.3638	1.2833	0.5267	0.7671	0.78075
769	0.02335	0.10775	1.6684	1.4583	1.056	0.28335
770	0.0235	0.0595	1.91165	0.49725	0.66145	1.5386
771	1.0307	0.9135	1.08	0.5327	1.13175	0.1477
772	0.8977	0.81155	0.9837	0.5595	0.5738	0.1134
773	1.1283	1.1089	1.2074	1.0853	1.1402	0.62415
774	1.27725	0.8784	1.8476	1.0134	1.65525	0.0811
775	0.9038	0.3469	2.82545	1.1829	0.6821	1.6109
776	0.8814	1.0066	0.9308	0.9233	0.58325	0.09405
777	0.92735	0.85415	1.1232	1.6051	0.5529	0.1282
778	0.4819	0.9786	1.8733	1.133	0.76745	1.37165
779	0.8138	1.1785	1.0067	0.51125	1.003	0.10925
780	0.9631	0.86835	0.9612	0.5965	0.6415	1.21025
781	1.09995	1.0976	1.0931	0.4851	0.5026	1.5674
782	0.97105	0.352	0.9948	0.55455	0.5901	0.5804
783	1.8539	1.8974	1.14625	1.4482	1.1533	0.5171
784	1.8522	0.8854	1.7134	2.02895	0.66585	0.4878
785	0.8715	0.99965	0.9058	0.5294	0.8662	0.5617
786	1.03225	0.8945	0.6156	0.5217	0.9027	0.15565
787	0.8595	1.8663	0.6463	2.2351	0.3057	0.527
788	0.90435	1.0587	0.545	0.86085	0.395	0.343
789	1.0459	0.8768	0.6587	0.9217	0.14015	0.108
790	0.5114	1.6585	1.76365	1.7677	0.2335	0.4818
791	1.6917	1.1836	1.7488	0.5506	0.58285	0.1328
792	0.9485	0.9766	0.6545	0.5024	0.68205	0.13595
793	0.49755	0.4164	0.5978	0.46205	0.0876	0.9067
794	0.95305	0.4147	1.9439	0.4972	0.3123	0.3591
795	1.1566	0.6108	0.5725	1.9307	0.6963	0.4753
796	0.4748	0.408	0.5098	1.4941	0.0107	0.5338
797	0.4018	0.4763	0.5621	0.5821	0.88905	0.6521
798	1.00035	0.4459	0.6487	0.5042	0.37	1.2652
799	0.94895	1.0872	1.0949	0.5064	0.0298	0.3323
800	1.0394	1.0805	1.5267	0.9218	0.458	0.13765
801	0.3826	0.9712	2.4789	0.4629	1.204	0.5902
802	0.8967	0.0247	0.8646	0.5044	1.3372	0.1282
803	0.88435	0.43625	0.9738	0.9148	0.1549	0.76025
804	0.9354	0.42385	0.9358	0.52435	0.341	0.135
805	0.4565	0.0272	0.53665	0.5458	0.9467	0.133
806	0.4877	0.0183	0.50425	1.3386	0.0316	0.179
807	0.4731	0.0209	0.6995	0.5088	0.9467	0.88395
808	0.5251	0.1035	1.02995	0.5913	0.361	0.3364
809	0.9387	0.0689	0.9539	0.7951	0.0103	1.5106
810	1.3027	0.2203	1.07305	0.7415	0.13	1.0278
811	0.89425	0.5754	0.9719	0.99625	0.0107	1.414
812	0.573	0.037	1.0332	0.812	0.6927	1.3167
813	0.9144	0.22925	1.1161	0.4848	0.5019	1.0998
814	1.1422	0	1.5984	0.5066	0.6681	1.3697
815	0.4259	0	1.80875	0.8948	0.4823	1.3902
816	0.9152	0.0024	0.9227	0.9234	0.1733	1.3874
817	0.853	0.02895	0.5683	1.69195	0.0103	1.192
818	0.91035	0	0.5833	0.9132	1.4385	1.3025
819	0.9479	0.168	1.0249	0.9379	0.442	1.78235
820	1.0045	0.1787	0.63375	1.7353	0.5894	1.4194
821	1.2585	0	0.5895	1.5079	0.8947	1.26935
822	1.22985	0	1.5064	1.5849	1.7061	1.09925
823	0.3129	0	1.7633	1.95665	0.37515	1.3932
824	0.9619	0.2295	0.55025	0.95355	0.0314	1.52275
825	0.6874	0.347	0.55035	1.0223	0	2.6984
826	0.626	0.0569	0.79175	0.86155	0	1.2373
827	0.4363	0	0.73505	0.8555	0	1.6907
828	2.0206	0.00985	0.47865	1.6888	0.6779	1.2524
829	0.7726	0	0.905	1.6019	0.6271	1.3152
830	1.0605	0.00795	1.78595	0.3619	0.0103	1.3454
831	0.8695	0.0546	0.9589	0.2371	0.0366	1.4748
832	0.8535	0.3703	0.93525	0.3961	0.1664	1.1693
833	0.9947	0.4116	1.09435	0.3521	0.11395	1.2408
834	0.8451	0.0325	1.1343	0.21235	0.35125	1.0523
835	0.45075	0.0322	1.1129	0.0265	0.6225	1.1437
836	0.9389	0.50625	1.08995	0.0268	0.0107	2.5287
837	0.3506	0.1296	1.0497	0.0317	0.22575	1.3491
838	0.1152	0.4483	1.0704	0.0271	0.2373	1.4554
839	0.545	0.0321	0.9269	0.0309	0.2241	1.6906
840	0.3722	0.0874	1.465	0.59995	0.1102	1.03135
841	0.4586	0.9408	1.08295	0.8621	0.1102	1.41525
842	0.5339	0.4615	0.9601	0.0149	0.91215	1.4424
843	0.5273	0.0966	1.0431	0.0555	0.2267	1.4042
844	0.51565	0.4688	0.9876	0.49105	0.1423	1.58745
845	0.5096	0.042	0.9894	0.59065	0.676	1.3815
846	0.208	1.1043	1.7498	0.3527	1.2801	1.08
847	0.5144	0.6833	1.03865	0.2663	0.3519	1.042
848	0.56545	0.0325	1.22345	1.7061	1.5628	1.1768
849	0.4116	0.078	0.9524	0.0104	1.5628	1.3634
850	0.63285	0.492	1.02195	0.1111	1.3775	0.29075
851	0.63285	0.42975	1.7652	1.8237	1.2114	0.287
852	0.611	0.0734	0.51465	0.38925	0.1	0.4948
853	0.6584	0.1031	0.6223	0.59015	0.7335	0.1973
854	0.1627	0.1371	0.5307	0.0167	0.67845	0.2742
855	0.4746	0.0161	0.6887	1.7995	1.1671	0.3617
856	0.4621	0	0.9051	1.7995	0.5437	0.0867
857	0.5476	0.0317	0.5636	0.5142	1.2796	0.4802
858	0.06925	0.06875	0.6106	0.818	1.3188	0.4693
859	0.5215	0	0.57125	0.5079	2.0829	0.1651
860	0.7019	0.0226	0.9316	0.5079	1.0732	0.1421
861	0.34355	0	1.02385	0.5789	1.25785	0.4302
862	0.2978	0.4962	1.0938	0.53735	1.1014	0.7231
863	0.5561	0.034	1.6684	0.0208	0.6265	0.4921
864	1.87735	0.0546	1.41275	0.024	0.6653	1.6275
865	0.30205	0	2.4695	0.2618	0.6851	0.0926
866	0.5873	0.07825	1.91165	0.4829	0.9444	0.1266
867	1.87735	0.2031	1.0387	0.6023	0.5123	0.6179
868	0.37875	0	1.2167	0.9549	1.067	0.1462
869	0.4746	0	1.8224	0.2141	1.2761	0.4991
870	0.7958	0	2.82545	0.2185	1.0326	0.2109
871	0.8561	0.5364	0.13	0.3546	1.2581	0.4214
872	0.70895	0.0392	0.3189	1.1355	0.9675	0.50245
873	0.6833	0.4782	0.69815	0.5151	1.06565	0.14115
874	0.4	1.7464	0.3419	0.7326	0.9879	0.1427
875	0.52505	0.0656	0.1981	0.5754	1.1801	0.4132
876	0.0335	0.0594	1.1032	1.3157	1.3251	0.5375
877	0.5007	0.0372	0.2101	1.0197	1.187	0.05955
878	0.4246	0.041	0.0382	0.9215	1.6958	1.8985
879	0.0298	0.0243	0.3561	0.85675	0.40655	1.1326
880	0.09215	0	0.4972	1.7401	0.97745	0.0967
881	2.1797	0.309	0.1751	0.7408	1.04235	0.08455
882	0.5974	0	0.2787	1.587	0.9672	0.6134
883	0.58065	0.0655	0.4501	0.8737	1.47	0.57375
884	2.1797	0	0.8825	0.9326	0.0333	0.2287
885	0.84155	0.3809	0.0296	1.3102	0.0327	0.1461
886	0.2311	0.0323	0.0296	0.93535	1.2376	0.27715
887	0.1817	0.048	1.05025	1.0181	1.1093	1.2376
888	0.58065	0.2988	1.0371	1.11745	1.13675	0.1421
889	0.6987	0.016	0.9664	0.9128	1.32755	0.44935
890	0.4373	0	0.659	1.00925	1.065	0.2931
891	0.4373	0.0365	1.6527	1.7657	1.0264	0.0911
892	0.57415	0.8983	0.9824	0.8743	1.268	0.1099
893	0.4893	0.1242	0.99925	0.965	0.0216	0.3745
894	0.57415	0.49005	1.0233	1.8158	2.0976	0.1685
895	0.51345	0.5406	1.0926	1.0168	1.1556	0.61025
896	0.65825	0.4713	0.4978	1.61595	0.2204	0.7258
897	0.6636	0.3449	0.5954	0.887	0.33615	0.7231
898	0.1017	0.47285	1.5374	0.52345	1.7254	0.4885
899	0.0102	0.4452	0.6452	0.5468	1.69835	0.0817
900	0.6569	0.42805	0.6602	0.9583	0.54015	0.1046
901	0.52965	0.4208	1.9031	1.0679	2.2972	1.33965
902	0.5282	0.7777	0.6301	1.78515	1.992	0.6938
903	0.4114	0.4359	0.56745	0.546	0.64305	0.2884
904	0.7229	0.3902	0.5776	0.83535	0.8967	0.9752
905	1.6468	0.759	0.5979	0.5566	1.08355	0.0296
906	0.5719	0.8564	0.6849	0.99395	1.1158	1.2338
907	0.7615	0.58475	0.9094	0.5624	0.7443	0.3205
908	1.6021	0.4022	1.0623	0.5773	0.6829	0.1974
909	0.7997	0.54105	0.5659	0.50945	1.1654	1.7591
910	0.5705	0.7035	0.749	0.8989	2.3673	1.28
911	0.5705	0.4588	0.94335	0.5226	1.71115	1.28935
912	0.577	0.6999	0.5206	0.8393	0.2941	0.1382
913	0.3073	0.4679	0.6785	1.124	1.1596	0.6888
914	1.8272	0.4434	1.033	0.8189	2.6756	1.4706
915	1.72525	0.4636	0.9693	0.9054	1.0128	1.11435
916	1.0305	0.5788	1.2795	0.95165	1.1147	1.3551
917	0.5958	0.7016	1.1232	1.1054	2.5587	1.03975
918	1.25765	0.5392	0.5517	0.56	1.6083	1.1
919	0.4401	0.426	1.004	0.4212	1.12365	1.4053
920	0.643	1.19675	0.566	2.31295	1.38995	1.3514
921	0.4605	0.8559	0.9693	2.1929	1.9297	1.1798
922	0.4235	0.5314	0.5286	0.4724	0.62	1.97285
923	0.6303	0.5259	0.6153	0.9831	1.1113	1.337
924	0.3606	0.8376	0.8226	0.0173	0.59325	2.122
925	0.4696	0.9612	0.4729	0.8829	0.5835	2.4408
926	0.231	1.11805	1.2129	1.0306	0.8308	1.3487
927	0.391	0.538	1.09	2.5805	0.62815	1.39075
928	0.4992	0.4461	1.1167	1.018	0.5179	1.4295
929	0.4472	0.9776	0.992	0.0307	1.3245	1.4043
930	0.48375	1.00245	2.0237	1.5536	0.90165	1.3833
931	0.3822	0.9269	1.0892	0.9782	0.94875	1.259
932	0.4692	0.5305	1.0431	1.9138	1.918	1.1923
933	0.4187	0.4112	1.2294	1.1532	0.572	1.1951
934	2.1342	0.4797	1.0223	0.94025	0.6857	0.0976
935	0.2912	0.59195	1.0382	0.9883	0.6623	0.28395
936	0.4675	0.4597	1.0748	0.97795	1.0038	0.24945
937	0.4172	0.4225	1.80775	1.1889	0.6371	0.33945
938	0.4194	0.6603	0.57135	0.0308	0.566	0.3369
939	1.8543	0.79855	0.5945	1.3287	0.75215	0.5907
940	1.6613	0.5071	0.5436	0.7585	0.5886	0.49765
941	1.9727	0.4443	0.5514	0.733	0.588	0.0677
942	1.7158	0.5507	0.5446	0.9311	0.87515	0.19465
943	2.0942	1.5192	0.6743	1.1028	2.1775	0.8076
944	1.6413	1.539	0.9826	0.4291	1.1073	0.0853
945	1.3638	0.54505	0.5956	1.0757	1.2451	0.08775
946	0.2412	0.50715	0.5257	1.0799	1.0312	0.7438
947	0.47145	0.48515	0.6357	0.83965	1.1014	0.8661
948	0.9782	0.5406	0.5042	0.9797	0.7659	0.6679
949	0.4892	0.4897	0.59145	2.5113	1.26795	0.0878
950	1.41205	0.4227	0.5192	1.9364	1.2424	0.5407
951	0.4778	0.0896	0.4445	1.1702	0.989	0.7243
952	0.4193	0.4452	0.5372	2.0941	1.4097	0.5448
953	0.5643	0.0536	0.71565	2.33815	1.08065	0.4761
954	0.80355	0.42805	1.0232	0.4962	1.1045	0.0887
955	0.49465	0.5064	0.58715	0.5251	0.8365	0.0976
956	0.4681	0.48745	0.51385	0.4967	1.0989	0.31815
957	1.0717	0.6384	0.768	0.4531	1.86935	0.0746
958	0.5765	1.3462	0.4996	0.52575	1.11315	0.5223
959	0.8646	0.0844	0.4716	0.8862	1.10495	0.1621
960	0.4816	0.0122	1.6196	1.256	1.0311	0.5832
961	0.5303	0.0084	0.6796	1.833	0.6056	0.69705
962	0.82215	0.0334	1.1261	1.6324	1.08995	0.0889
963	0.8741	0.3737	1.4194	2.0672	1.4376	1.02265
964	1.1046	0.4243	2.2469	0.0153	1.5239	0.387
965	1.1667	0.0209	0.96405	0.8303	1.1918	0.5985
966	0.8418	0.289	1.6047	1.7741	1.87445	2.39345
967	0.4887	0.008	1.1565	2.03945	0.7209	2.5964
968	0.7764	0.01315	0.9308	0.5162	0.67845	0.11555
969	0.9922	0	1.1232	0.4724	1.1671	2.0927
970	1.53685	0.4501	1.8733	0.5182	0.5437	2.0909
971	1.55245	0.023	1.0281	0.40245	1.3188	1.7417
972	0.94995	0.243	1.0458	0.62095	1.4839	1.1972
973	2.43105	0.02615	0.95395	0.446	1.0732	1.3987
974	0.4774	0.5024	0.9948	0.5127	1.0702	1.1525
975	2.3295	0.0316	1.7285	0.46325	2.0829	2.27895
976	1.6201	0.0423	1.222	0.4549	1.3688	1.064
977	0.8543	0.5118	0.9043	0.5006	1.1014	1.3167
978	1.1955	0.0844	0.97025	0.9512	0.6504	1.6102
979	1.2053	0.4655	0.659	1.4748	0.6616	1.0998
980	0.9645	0.5027	0.90265	2.2371	0.6851	1.3902
981	1.636	0.3105	1.0233	0.4782	0.9444	1.192
982	1.0992	0.6165	0.99925	0.5651	0.5123	1.3946
983	1.9618	0.0277	1.1651	0.47915	1.0736	1.894
984	1.0054	0.2881	0.4866	0.5535	1.4104	1.4194
985	1.42145	0.5264	0.69045	0.52245	1.0326	1.18185
986	0.8545	0.7551	0.34765	0.5234	1.2761	1.1791
987	1.1334	0.0219	0.1785	0.45265	1.06565	1.0716
988	1.1482	0.0487	0.5335	0.49025	0.93665	1.52275
989	1.2117	0.0121	0.598	0.4532	0.9879	2.3547
990	1.92005	0.0415	0.5975	1.027	1.1801	2.0207
991	1.0714	0.0932	0.4244	0.81965	1.3251	2.03345
992	1.6787	0.3572	0.45835	0.85675	1.187	0.3599
993	1.9476	0.0559	0.4102	1.67565	0.40655	0.30685
994	2.1331	0.0224	0.58	1.7401	0.6	0.4073
995	0.4363	0.0253	0.6958	0.9156	1.6958	0.3093
996	0.4592	0.0215	0.9129	0.8193	0.0105	0.12085
997	0.5174	0.004	1.55265	1.37015	0.3049	0.292
998	0.478	0	0	0.3062	0.61365	0.1198
999	0.9688	0.1101	1.51365	0.2482	0.1442	0.3089
1000	0.4141	0.3636	0.01895	0.2775	0	0.5371
1001	0.48655	0.0437	0.9515	0.10515	0	0.27605
1002	0.55895	0.00455	0.41565	0.1402	0.4413	0.3909
1003	0.4386	0.07505	0.12295	0.3501	0.4955	0.387
1004	0.486	0.4026	0.6261	0.0299	0	0.649
1005	0.8514	0.0122	1.0216	0.033	0.2096	0.6106
1006	0.5034	0	0.4864	0.118	0.85365	0.2403
1007	1.9293	0.0949	1.661	0.0305	0.1965	0.2624
1008	0.4605	0.2319	0.02805	0.02765	0.4974	0.52155
1009	0.42605	0.4143	0.8672	0.03645	0.33475	0.21865
1010	0.4235	0	1.39385	0.0438	0	1.2407
1011	0.4696	0.20035	0.6856	0.0323	0.3405	0.08675
1012	0.5988	0.03175	0.0379	0.0154	0	0.6501
1013	0.49615	0	1.0672	0.1049	0.5572	0.7971
1014	0.4489	0.3974	0.3354	0.0932	0.5608	0.0541
1015	0.48375	0	0.5113	0.03	0	0.0515
1016	0.4452	0.0054	1.1504	0.2916	0.70475	0.3524
1017	0.4692	0.0095	0.6137	0.43365	0	0.33505
1018	0.4429	0.8106	1.2003	0.0517	0.214	0.4876
1019	2.1342	0.0256	1.9545	0.39665	0.0594	1.3576
1020	0.4675	0.1645	1.6735	0.0301	0.1521	0.80395
1021	0.2912	0.29715	1.74375	0.05415	0.7377	0.2665
1022	0.6974	0.8452	0.60575	0.4444	0.7163	1.15115
1023	0.4172	0.1026	0.9434	0.9792	2.1941	0.9913
1024	0.24925	0.74085	1.04195	0.4444	1.089	0.3664
1025	0.33315	0.8452	1.3092	0	0.3759	0.3136
1026	0.13025	0.2004	1.14505	0.22525	2.1941	1.1282
1027	0.136	0.97215	0.625	0.4928	0.0227	0.4253
1028	0.5848	1.0414	1.1718	0.3981	0	0.56585
1029	0.0413	0.7167	0.69855	0.7201	0	0.48555
1030	0.428	0.5318	1.37915	0.7813	0.4326	1.56935
1031	0.2741	0.47565	0.5824	0.0538	0	0.4687
1032	0.0848	0.4533	0.5312	0.0299	0	0.8135
1033	0.2159	0.4347	1.0651	0.0443	0	0.35135
1034	0.1265	0.5163	1.8888	0.0602	0	0.2025
1035	0.4336	0.5066	1.1561	0.6509	0	0.1854
1036	0.4733	0.4709	1.0001	0.50285	0	1.6595
1037	0.04395	0.6145	0.97645	0.0692	0	0.3525
1038	0.4196	1.002	1.6867	0.03395	0.2696	0.3667
1039	0.546	0.9246	0.9587	0.2398	0	1.465
1040	0.10445	0.7948	1.1389	0.1903	0.9755	0.2448
1041	0.09315	0.9479	1.1037	1.7064	0.0116	0.8733
1042	0.38535	1.067	1.7699	0.8741	0	0.2772
1043	0.1994	1.0345	0.6255	0.0167	1.1589	0.0357
1044	0.0722	0.9221	0.4715	1.7526	0	0.3673
1045	0.44685	0.88075	0.9724	0.7007	0.4955	0.3536
1046	0.3313	0.9928	0.5625	0.3017	0.4628	0.0398
1047	0.2335	0.7494	0.5423	0.5279	0.9438	0.1281
1048	0.6032	1.0818	0.5576	0.2333	2.0109	0.8536
1049	0.1325	1.8584	1.092	0.2147	0.9956	0.5319
1050	0.1295	2.0439	0.85545	1.2079	2.0126	1.0948
1051	0.0717	0.9296	1.1605	0.4414	1.1576	0.6045
1052	0.0952	1.2278	1.8827	0.135	0.9595	2.17765
1053	0.3484	0.94425	0.5874	0.5517	1.17105	1.48955
1054	0.0971	1.02585	0.9305	0.6266	1.8275	1.1399
1055	0.1177	0.7883	0.6762	0.7275	2.00675	1.18425
1056	0.4586	0.8019	0.54055	0.0316	1.9631	1.8271
1057	0.58635	0.47405	0.6412	0.2606	1.281	1.2946
1058	0.03555	0.8564	1.34115	0.9485	0.9404	1.261
1059	0.08415	0.3902	0.4455	0.55835	1.17565	1.3019
1060	0.6481	0.759	0.7908	0.9177	1.0565	1.5461
1061	0.6622	0.6276	1.1712	2.0591	2.3221	0.0592
1062	0.0367	0.54105	1.2035	2.217	2.1854	1.3441
1063	0.15605	0.5879	1.3099	2.2527	1.03155	1.2101
1064	0.0712	1.7576	0.9776	2.5064	1.3912	0.9411
1065	0.2164	0.7815	0.6463	1.9521	1.6704	0.98345
1066	0.35495	0.41025	0.6241	0.471	1.92505	1.5366
1067	0	0.42135	0.569	1.0305	1.5474	1.0184
1068	0	0.4782	0.6587	0.4432	0.9702	1.1957
1069	0.3977	0.5788	1.8489	0.53935	1.66895	1.08555
1070	0.0443	0.5392	1.7488	0.4416	0.6085	1.66295
1071	0.3101	0.7016	1.5838	0.9553	0.57175	1.2285
1072	0.1931	0.9451	0.6545	0.5829	1.1197	1.6907
1073	0.0187	1.0414	0.7416	1.1537	0.5653	1.2524
1074	0.3043	0.02785	1.9439	0.9246	0.9311	1.3152
1075	0.0822	0.3016	0.5166	0.8709	0.997	1.4739
1076	0.1014	0.0761	0.5682	0.4156	0.9364	1.1399
1077	0.85705	0	1.5374	1.6586	1.8133	1.18425
1078	0.9341	0.0643	0.6452	0.9051	1.1414	0.3296
1079	0.9942	0	0.7161	0.9815	0.77935	0.2586
1080	0.1035	0.07615	1.0626	1.09115	1.591	0.2355
1081	1.09935	0.0069	0.5108	1.7332	1.83815	0.36
1082	0.787	0	0.6137	1.60825	2.4918	0.1965
1083	0.5901	0.02995	1.1344	0.83855	1.928	0.3516
1084	0.8641	0	0.8907	1.04515	1.8701	0.1424
1085	0.9562	0	1.9545	1.13905	1.11995	0.161
1086	1.0414	0.4153	1.47985	1.4466	1.5537	0.1003
1087	1.56965	0.66015	1.6735	1.8429	1.2782	0.52805
1088	1.8276	0.3672	0.43155	0.6764	1.1191	0.339
1089	0.6159	0	0.0955	0.4368	1.00775	0.2287
1090	2.6438	0	0.2073	0.9155	1.3268	0.3225
1091	1.9848	0.6366	0.1284	1.25545	1.08055	0.60795
1092	2.1294	0.0198	0.03465	1.0799	1.739	0.9951
1093	0.95335	0.00865	0.006	0.9531	1.6116	0.5932
1094	0.9089	0.0481	0.6889	1.4128	1.2291	0.2548
1095	1.233	0	0.0207	1.40315	0.5903	0.311
1096	1.6373	0.0692	0.12305	1.15045	0.83485	0.14825
1097	1.1614	0	0.1139	0.84625	0.0538	0.4138
1098	0.1796	0.0179	0.07475	1.1361	0.92655	0.5742
1099	1.8661	0.0447	0.1187	1.15145	2.3253	1.9659
1100	0.757	0.0494	0.5821	1.1891	2.2886	0.4464
1101	1.1079	0.3992	0.091	2.3374	1.1544	0.4016
1102	1.0373	0.264	0.6533	0.4522	1.7573	0.1212
1103	0.84185	0.21055	1.74255	0.4837	1.65045	0.3349
1104	0.9778	0.6111	1.74255	0.475	2.0249	0.7705
1105	0.89335	0	0.1413	0.707	0.97745	0.5539
1106	1.07365	0.0175	2.6825	0.6807	1.04235	0.8207
1107	1.0658	0.42485	0.1413	0.4565	0.9672	0.5356
1108	0.9642	0	2.6825	0.5718	1.2889	0.17025
1109	0.9748	0.0209	0.158	1.3562	0.0327	0.4186
1110	0.98145	0.0387	0.1508	1.2827	1.3147	0.9024
1111	0.9602	0	0.09095	0.63345	0.0333	1.1405
1112	0.85295	0.0354	0.1005	0.5631	1.9545	0.4164
1113	0.9465	0.0049	0.06745	0.4232	1.1249	1.2431
1114	0.981	0.44935	0.7722	0.4695	1.1947	0.13
1115	2.0501	0.0179	0.5956	0.5375	1.1438	0.3754
1116	1.6595	0.03995	0.1284	1.1075	1.32755	0.5013
1117	1.87935	0.0198	0.8026	0.386	1.065	0.7163
1118	0.97685	0.9112		1.3765	1.0264	2.2323
1119	0.9874	0.0683		1.017	0.0216	1.4496
1120	0.9223	0		0.9857	2.06345	0.3281
1121	1.192	0		1.1155	0.9438	0.1628
1122	0.9278	0.0427		0.7779	2.0109	0.522
1123	1.8528	0.0378		1.017	0.9956	1.1405
1124	1.6484	0.0352		1.0267	1.1576	0.44
1125	0.8958	0.0306		0.44965	0.9108	0.1631
1126	1.76425	0		0.9189	1.17105	0.15105
1127	0.4398	0.0179		1.0716	1.3574	0.1665
1128	0.9703	0.06795		0.987	0.1123	0.23655
1129	1.7667	0.3026		1.05415	0.4058	0.6929
1130	0.95145	0.08245		1.50315	0.3545	0.1983
1131	0.9769	0.0347		1.0092	0.47155	0.5892
1132	0.94145	0.3672		1.06345	0.1634	1.13795
1133	0.9978	0.2775		0.9007	0.6718	1.3465
1134	1.48485	0.2462		0.8619	0.11415	0.2518
1135	0.8695	0.0641		1.9425	0.7038	0.12005
1136	0.96965	0.0399		0.5873	0.48595	1.00175
1137	1.0794	0.099		1.10035	0.5298	0.2227
1138	0.8106	0.5539		0.6812	0.1956	0.9674
1139	0.4574	0.306		1.0732	0.985	1.18935
1140	0.449	0.2613		0.9204	0.172	1.4764
1141	0.9951	0.1457		0.9242	0.50935	1.1865
1142	0.9645	0.0201		1.6965	0.1431	1.4923
1143	1.4039	0.0207		1.0109	0.4778	1.0905
1144	1.0943	0.0198		1.681	0.6056	1.03785
1145	0.4697	1.9567		0.94405	0.55385	1.1941
1146	1.0827	0.856		1.0237	0.75905	1.42195
1147	0.8673	1.7146		0.91015	0.66195	1.0647
1148	0.9437	0.4599		1.076	0.1015	1.0702
1149	1.2104	0.4211		1.02	1.9483	1.1598
1150	0.936	0.5192		0.7967	0.1465	1.92645
1151	0.2232	0.44325		1.9321	0.43645	1.2639
1152	1.17165	0.5427		0.8743	0.1748	2.3848
1153	0.8678	0.4631		1.8158	0.78625	2.10105
1154	1.1879	0.47465		1.0168	0.0995	0.25425
1155	1.9311	0.48425		1.5019	1.70505	0.4216
1156	1.7954	0.5053		0.887	1.8503	0.48015
1157	1.14875	0.4862		0.9485	0.4875	0.4673
1158	1.0899	0.3998		0.5292	0.10545	0.5783
1159	0.9043	0.4564		0.5471	0.5273	0.3948
1160	0.5442	0.65635		0.5468	1.06595	0.2003
1161	0.5857	0.40355		0.5468	0.68235	0.3692
1162	1.5322	0.47825		0.3934	0.6279	0.0936
1163	0.8839	0.49145		0.2972	0.75185	0.1632
1164	1.0514	0.4993		0.0215	0.5933	0.3642
1165	0.9971	0.4572		0.4157	0.485	0.1524
1166	0.5441	0.8486		0.0181	0.9179	0.6277
1167	1.0218	1.104		0.2783	0.5392	0.0932
1168	1.3791	1.4551		0.0277	0.524	0.0399
1169	1.8543	1.71315		0.3083	0.53805	0.1671
1170	1.1847	1.10025		0.1038	0.5703	0.16775
1171	0.636	0.9225		0.5181	0.8209	0.5714
1172	0.5901	0.9603		0.6748	0.4299	0.145
1173	0.89765	2.1469		0.4938	0.5898	0.257
1174	1.92525	0.9042		0.1017	0.1381	0.2524
1175	1.56965	0.98145		0.5903	0.6539	0.1068
1176	1.8276	0.9174		0.4638	0.9573	1.4161
1177	0.5495	1.0134		0.02245	0.9532	0.2105
1178	1.0414	1.22935		0.5087	0.1715	0.2124
1179	0.6159	1.1529		0.05345	0.5602	0.4976
1180	0.2379	0.9413		0.3951	0.6332	0.8902
1181	0.66195	0.51695		0.0293	0.2045	0.8916
1182	0.0515	0.481		0.2374	0.8772	0.7524
1183	0.13245	1.5075		0.1477	0.7071	0.1632
1184	0.1357	0.8235		0.325	0.6483	0.5366
1185	0.7983	0.4576		0.50075	0.6983	0.4596
1186	0.1309	0.5029		0.5222	0.6296	0.4875
1187	0.0497	0.5207		0.0251	0.6123	0.4541
1188	0.44395	1.19675		0.01	0.6651	0.587
1189	0.0084	0.8682		0.6094	0.6447	0.86345
1190	0.072	1.9567		0.4612	0.743	0.1659
1191	0.2469	0.856		0.01	0.7425	0.8723
1192	0.5244	1.6156		0.52015	0.6393	1.31835
1193	0.3028	0		0.0086	0.5349	0.5149
1194	0.3931	0.0236		0.3083	0.7832	0.3757
1195	0.3149	0.01795		0.2875	0.6717	0.49615
1196	0.01405	0.0235		0.6763	0.7882	0.2989
1197	0.3686	0		0.5076	0.9161	0.4177
1198	0.00395	0.0143		0.525	1.6874	0.62245
1199	0.3977	0.54365		0.446	0.6154	0.6824
1200	0.096	0.0165		0.8601	0.6303	1.0701
1201	2.2585	0		0.6352	0.7219	0.40215
1202	0.0079	0.02805		0.581	0.8523	0.5347
1203	2.46185	0.4866		0.9945	2.03665	1.4024
1204	0.4372	0.4795		1.0122	1.6311	1.10165
1205	0.1435	0.0218		0.98165	0.9736	0.3727
1206	0.0971	0		1.276	0.829	0.11365
1207	0.0971	0		1.1585	1.147	0.331
1208	0.60895	0.0282		1.1428	1.95725	0.8867
1209	0.205	0		1.1435	1.198	1.73645
1210	0.0143	0.0141		0.89035	1.2049	0.4121
1211	0	0.2537		0.9126	0.9924	1.51975
1212	0.0079	0		1.30795	1.03525	0.92005
1213	0.0127	0.0076		1.3027	0.9436	0.26585
1214	0.0267	0.40195		1.0825	1.0311	0.12595
1215	0.0091	0.6065		1.9197	1.5084	0.17455
1216	0.4954	0.28475		2.0386	1.09655	0.4646
1217	0.0908	0.4456		0.52675	0.9391	0.6131
1218	0.3586	0.218		0.4861	1.1541	0.95575
1219	0.4666	0.0201		0.80765	1.996	0.6188
1220	0	0.0498		0.5492	1.81185	0.6706
1221	0.1182	0.0076		0.55665	1.4364	0.4403
1222	0.6324	0.3415		0.5054	1.1318	0.18025
1223	0.3043	0.4545		0.5382	1.0787	0.7178
1224	0.0079	0.7958		0.4408	0.76195	0.58915
1225	1.0236	1.9162		0.604	0.6162	0.2826
1226	0.984	0.7958		1.9149	1.1033	0.6039
1227	1.0065	0.1874		0.5008	1.1206	0.8645
1228	0.9362	0.0123		0.4779	0.87175	0.5214
1229	1.10555	0.0123		0.5703	1.98395	2.4146
1230	0.95865	0.00615		0.4639	0.8993	1.0881
1231	1.0837	0.0123		0.5067	1.7201	1.075
1232	1.393	0		0.488	2.6014	1.3516
1233	1.0122	0.0283		0.048	1.7791	1.54
1234	0.7935	0.0249		0.51395	2.2302	0.9105
1235	0.8821	0.0225		0.5175	1.0429	1.397
1236	0.92245	0.02115		0.99615	1.1926	1.2203
1237	0.8147	0.44095		0.4807	1.0248	1.31555
1238	0.7757	0.02125		1.767	0.9887	1.4222
1239	1.07115	0.02555		1.8567	0.67	1.5207
1240	1.0696	0.0142		0.9551	1.2529	1.2516
1241	0.8963	0.0621		0.5173	0.9755	1.3021
1242	0.9052	0.0038		0.42785	1.32045	1.2159
1243	0.8892	0.0494		1.33625	2.34345	1.1127
1244	1.1516	0.39335		1.6464	1.6228	1.6758
1245	0.8604	0		0.9973	1.1851	1.04685
1246	0.87255	0.2762		1.9409	1.6959	1.29205
1247	0.9391	0.1133		1.8124	0.9707	1.0424
1248	0.4436	0.028		1.4459	1.40585	1.04265
1249	0.4705	0.24205		0.6855	1.6568	1.3505
1250	0.5207	0.0201		1.2806	1.0823	2.4583
1251	0.4544	0		0.884	1.5479	0.3792
1252	0.5848	0.0076		1.4023	1.1803	0.1208
1253	0.5091	0		0.8704	2.0113	0.55455
1254	0.4678	0.2887		0.8505	0.9957	0.2468
1255	0.49255	0.5737		1.6863	1.0647	0.38375
1256	0.9917	0.0249		0.93245	0.9771	0.7197
1257	0.9198			0.9805	0.92755	0.1687
1258	0.565			1.3927	1.8856	0.50535
1259	0.4528			1.1212	1.291	0.8559
1260	0.5076			0.8788	1.0409	0.1993
1261	0.613			0.8252	0.9773	1.40005
1262	0.5209			1.4075	1.1482	0.12165
1263	0.922			1.0131	2.1753	0.5333
1264	0.431			0.522	1.1556	0.8219
1265	0.57165			0.4806	0.3265	0.5333
1266	0.4347			0.4852	1.7194	0.1751
1267	2.40255			0.5819	1.69835	0.5565
1268	2.04075			0.5419	2.0203	0.5565
1269	0.4481			0.64665	2.0591	0.1788
1270	0.43145			2.1889	1.9631	0.5593
1271	0.52025			2.1521	3.2168	0.1016
1272	0.5113			0.5245	0.6654	0.1147
1273	0.5064			0.7545	0.63445	0.12075
1274	0.565			0.5116	0.5942	0.1286
1275	0.4905			1.1241	0.6651	0.0218
1276	0.4894			0.5154	0.57195	0.5565
1277	0.42805			0.4893	0.743	0.03475
1278	0.4501			0.698	0.7425	0.07735
1279	0.1917			0.50105	0.6255	0.4466
1280	0.51305			0.9037	0.5556	0.1018
1281	1.0099			0.4976	0.64335	0.3765
1282	0.4582			0.51	0.7882	1.9368
1283	0.58335			0.63305	0.6717	0.4269
1284	0.6043			0.52765	1.6874	0.199
1285	1.4191			0.571	0.6571	0.5968
1286	1.415			1.0086	0.6154	0.5624
1287	0.4824			1.6141	0.8523	1.24535
1288	0.5899			1.2032	0.9875	1.1924
1289	0.5295			0.5896	0.2447	1.1739
1290	2.0806			0.5958	0.4883	1.4011
1291	0.5038			0.8552	0.3265	1.1602
1292	1.7583			1.2118	0.2928	1.2524
1293	0.486			1.65285	0.4697	1.2648
1294	0.3858			0.9433	0.5069	1.192
1295	0.4807			1.1516	0.2327	1.1718
1296	0.4489			1.9094	0.5137	1.2306
1297	0.19565			0.5101	0	1.3381
1298	1.7899			0.5974	0.2854	1.2169
1299	1.7908			0.6158	0.0522	4.05825
1300	2.0957			0.4373	0	1.902
1301	0.0427			0.5754	0.50965	1.2388
1302	0			0.9855	0.0672	1.2573
1303	0			0.8936	0.8773	1.1427
1304	0			1.08055	0.2073	1.4424
1305	0			0.4347	0.0491	1.4399
1306	0			0.9645	0.1259	1.1554
1307	0			0.5697	0.8805	1.5722
1308	0			0.8652	0.4247	2.2557
1309	0			1.02225	0.33	1.5822
1310	0			1.0045	0.4102	1.3545
1311	0			0.5193	0.0841	1.4748
1312	0			0.9964	0.1977	1.19205
1313	0			0.4985	0.7284	1.2408
1314	0			0.8537	0.31955	1.15985
1315	1.8915			1.00365	0.5635	1.0523
1316	1.8475			1.2979	0.2757	2.1891
1317	2.1507			1.00615	0.6493	1.3104
1318	1.83035			2.08875	0.1136	1.331
1319	0.071			1.01835	0.6311	1.3543
1320	2.1577			0.97	0.6715	1.5461
1321	0.4633			0.8728	0.8689	1.0881
1322	1.1528			0.89165	0.9648	1.0447
1323	1.927			1.9136	1.1554	1.2495
1324	1.721			1.831	0.9522	1.33435
1325	2.1821			0.8727	1.3778	0.9626
1326	0.4721			1.0842	1.24215	1.4612
1327	0.5411			1.1157	1.0858	1.23725
1328	0.4712			1.1036	1.0513	1.3063
1329	0.4896			0.9523	1.1131	1.4222
1330	0.46215			0.9572	1.1952	0.1259
1331	0.6039			0.8456	1.02335	0.32365
1332	0.4653			1.0467	1.06285	0.5964
1333	0.46945			1.16315	1.0127	0.358
1334	0.5257			0.9594	0.6163	0.1997
1335	0.37			1.1914	0.6573	0.2974
1336	0.47635			0.98425	0.6593	0.1898
1337	0.5669			0.52015	0.6664	0.4568
1338	0.4977			0.5417	1.8201	0.03985
1339	0.88035			0.9418	0.8872	0.03615
1340	0.8256			0.71025	0.6566	0.212
1341	2.3983			1.0679	0.5673	0.1274
1342	0.5331			0.9449	1.1547	0.25205
1343	0.4435			1.78515	0.5175	0.1198
1344	0.45505			0.5533	1.0612	0.3006
1345	0.4697			0.5684	1.00555	0.1188
1346	0.587			0.9965	2.18445	0.1898
1347	0.5001			0.97075	0.7325	0.5438
1348	0.4481			0.68015	0.5955	1.02425
1349	0.48955			0.5773	0.6022	0.9041
1350	0.8942			0.5939	0.59095	0.6639
1351	0.42785			0.50945	0.87555	0.9008
1352	0.4803			0.96175	1.9757	0.806
1353	0.5162			0.8393	2.6271	0.7259
1354	1.125			0.6583	1.76745	1.5772
1355	0.9477			1.9343	2.154	0.3423
1356	1.0432			0.55835	1.82025	0.2946
1357	0.6349			0.9177	1.427	0.1188
1358	0.5189			2.0591	2.17625	0.5739
1359	0.1636			2.217	1.93915	1.4862
1360	1.0364			2.2527	0.54015	0.5284
1361	0.30525			0.9301	2.2972	0.6176
1362	0.4532			0.6217	3.1069	0.2724
1363	2.125			2.5064	1.30065	0.1524
1364	1.7158			1.8025	0.9404	0.1619
1365	1.6413			1.9521	1.1075	1.49395
1366	0.9614			0.4863	1.0565	1.0195
1367	1.00415			1.0436	1.7781	0.0963
1368	0.9362			0.4768	1.6942	0.5619
1369	1.10555			0.4432	0.9736	0.4241
1370	0.95865			0.4973	2.28045	0.8262
1371	1.02635			0.9553	1.6311	0.33
1372	1.393			0.57445	2.0864	0.5675
1373	1.0233			1.1537	1.147	0.1922
1374	0.8588			0.9246	0.829	0.7681
1375	0.8251			0.86915	2.4883	1.2331
1376	0.8821			1.55075	1.2127	0.9586
1377	0.8147			0.9051	1.03525	0.84285
1378	1.0954			0.6024	1.1928	0.7957
1379	1.0754			1.0122	1.4799	0.9659
1380	0.9052			0.9385	0.9366	0.814
1381	0.8892			1.276	1.3382	1.2851
1382	0.85775			1.1585	1.5084	0.78625
1383	0.86885			1.073	0.991	1.358
1384	0.818			0.87085	0.924	1.3726
1385	1.1516			1.0145	1.1484	1.41285
1386	1.17355			1.132	0.9552	1.10465
1387	0.8604			1.30795	1.3778	1.1654
1388	0.9206			1.0825	1.0513	1.38005
1389	0.3097			1.9335	1.219	1.20395
1390	0.3651			0.9592	1.15735	1.0545
1391	0.3397			0.48035	1.1912	1.34645
1392	0.1115			0.47565	1.02335	1.07065
1393	0.517			0.4642	1.19905	1.18565
1394	0.24405			0.46415	1.0127	1.1906
1395	0.3848			0.1488	0.34845	1.3194
1396	0.36925			0.0268	0.26955	1.0285
1397	0.78775			0.0229	0.3731	1.0543
1398	0.0309			0.0163	0.1146	0.86675
1399	0.0894			0.02125	0.2706	1.0634
1400	0.3901			0.4507	0.23955	0.9811
1401	0.2616			0.4507	0.44195	2.675
1402	0.374			0.2624	0.3777	1.4813
1403	0.33145			0.22715	0.4256	-1
1404	0.48545			0.3207	0.24615	-1
1405	0.5771			0.02865	0.6561	2.3269
1406	0.486			0.02235	0.2634	1.2504
1407	0.0147			0.3883	0.2066	1.20075
1408	0.0276			0.0249	0.2276	1.1056
1409	0.0276			0.6144	0.075	1.372
1410	0.2193			0.28505	0.2329	1.1261
1411	0.2785			0.14775	0.98875	1.31
1412	1.2208			0.4573	1.0141	1.1602
1413	0.2377			0.2973	0.9354	1.2481
1414	0.2515			0.28205	0.8698	1.2648
1415	1.0613			0.0431	0.81495	1.1718
1416	1.0595			0.6069	0.2502	1.192
1417	1.0595			0.0512	0.3367	1.55775
1418	0.5451			0.47755	0.0824	1.2306
1419	1.691			0.5136	0.5328	1.2169
1420	0.9141			1.0394	0.3943	0.2038
1421	0			0.0289	0.2446	0.6177
1422	0.0948			0.0037	0.5401	0.6502
1423	0.034			0.0226	0.8915	0.1561
1424	0.0276			0.0335	0.79025	0.65355
1425	0.4068			1.0394	0.2709	0.3353
1426	0.2531			0.61425	0.5131	0.3729
1427	0.4168			0.0075	0.2682	0.3729
1428	1.6176			0.4733	0.0354	0.4421
1429	1.1896			0.24315	0.5354	0.4421
1430	0.5134			0.4682	0.3714	0.429
1431	0.54075			0.006	0.35755	0.3239
1432	0.5967			1.3416	0.395	0.2701
1433	0.8435			1.08645	0.0589	0.3239
1434	0.85715			0.0176	0.6364	0.741
1435	0.4363			0.0083	0.127	0.4453
1436	0.4482			0.6086	0.1215	0.5025
1437	1.2154			0	0.9727	0.42855
1438	0.4304			0.20865	0.3833	0.9557
1439	0.4917			0.7367	0.9921	0.1558
1440	1.048			0.08085	0.4344	0.6864
1441	0.7149			0.64515	0.7236	0.4199
1442	0.88685			0.4581	0.6511	0.1983
1443	0.8563			1.22165	0.984	0.7515
1444	1.0903			0.9604	0.7271	0.36765
1445	1.05			0.6582	0.70205	0.4375
1446	0.46275			1.557		0.392
1447	0.5221			0.9604		0.86655
1448	0.4873			0.83905		0.6933
1449	0.9131			1.061		0.2233
1450	1.1049			0.2906		0.741
1451	0.569			0.2632		0.087
1452	0.99775			2.3652		0.4334
1453	0.4124			0.7845		0.665
1454	1.04255			1.061		1.52205
1455	0.8546			1.84335		0.2135
1456	1.17635			1.5264		2.4566
1457	1.1564			0.46525		0.5198
1458	1.0905			0.4486		1.3508
1459	0.5549			0.01855		0.613
1460	0.953			0.0668		1.20725
1461	1.3022			0.0158		0.454
1462	0.4991			0		0.153
1463	0.8174			0.0091		0.1195
1464	0.5753			0.438		0.4104
1465	0.4302			0.4591		0.8437
1466	0.858			0.438		2.7734
1467	0.90165			0.0033		1.1199
1468	0.4716			0.3765		1.31615
1469	0.4722			0.5338		1.12985
1470	0.9408			0.25075		1.12905
1471	1.0064			0.30525		1.13785
1472	2.01915			0.6697		1.1854
1473	2.0541			0.0121		0.9437
1474	0.462			0.5085		1.1046
1475	0.2698			0.664		0.11555
1476	1.00985			0.4833		1.0849
1477	0.96995			0.38145		1.4207
1478	0.9047			0.5289		1.0905
1479	0.95935			1.3772		1.511
1480	1.1242			0.2508		1.03785
1481	0.99005			0.70175		1.0082
1482	0.90385			0.3337		1.0117
1483	1.1236			2.3151		0.98745
1484	2.2044			1.6704		0.9913
1485	1.5739			1.6704		0.1122
1486	0.9887			1.0241		0.3478
1487	1.0028			0.1048		0.30315
1488	1.0211			0.591		0.1963
1489	0.87205			0.8766		0.2089
1490	1.025			0.8752		0.1443
1491	0.8721			0.9419		0.1158
1492	1.099			0.52055		0.6112
1493	1.8947			1.01615		0.15885
1494	1.2014			0.9874		0.1292
1495	1.24655			1.27905		0.14255
1496	1.883			0.8243		0.3296
1497	2.0162			1.6183		0.5262
1498	0.873			1.17545		0.08115
1499	1.0125			0.9647		0.4213
1500	1.91895			0.9421		0.15695
1501	2.1218			0.9627		0.5262
1502	1.619			0.0274		0.0584
1503	1.05465			0.9672		0.1177
1504	0.9383			1.3595		0.2831
1505	2.2858			0.9865		0.1502
1506	0.8738			1.68985		0.208
1507	2.1028			1.0225		0.32695
1508	1.3517			1.0513		0.1222
1509	1.09075			0.9354		0.3454
1510	1.1991			1.05075		0.1783
1511	1.2441			1.7029		0.99955
1512	1.00375			0.5352		0.7434
1513	0.9852			0.7888		0.3181
1514	1.1611			0.6063		0.2368
1515	2.2289			0.9706		0.8755
1516	0.9287			0.62015		0.4831
1517	1.34025			1.1256		1.1357
1518	0.8467			0.4643		2.6282
1519	1.0196			0.5201		0.8801
1520	1.36255			2.1594		0.44
1521	0.8507			0.5646		0.3486
1522	1.05605			0.51495		0.0133
1523	0.8533			0.6716		0.9095
1524	0.7908			1.0981		0.27275
1525	2.082			1.6473		0.3004
1526	0.2412			1.6175		0.3133
1527	1.9848			1.6152		0.14905
1528	0.44685			1.7266		0.14
1529	0.4651			0.5136		0.9269
1530	0.5207			0.8719		0.0653
1531	0.4595			0.6143		0.1295
1532	0.5848			0.91255		0.2131
1533	0.5111			0.9096		0.974
1534	0.4624			2.3119		0.1542
1535	0.9917			1.0198		0.30805
1536	0.4506			1.8658		0.0666
1537	0.87705			0.9257		0.22
1538	0.5993			0.89225		0.0334
1539	0.5118			0.4803		0.121
1540	0.4528			1.0839		0.8604
1541	0.4574			0.9655		0.3521
1542	0.4866			0.94155		0.40865
1543	0.922			1.7213		0.9095
1544	0.5209			2.5083		0.3503
1545	0.4347			1.0417		0.25785
1546	1.3045			1.0195		0.0666
1547	0.57165			0.9807		0.4357
1548	2.40255			0.4721		0.1351
1549	2.1472			1.0146		0.7655
1550	0.4473			0.8283		0.1765
1551	0.43145			0.8611		0.7256
1552	0.5105			0.5584		0.1649
1553	0.4931			1.2043		0.2679
1554	0.5064			0.5603		0.23145
1555	0.5731			1.5854		0.2888
1556	0.4905			1.7213		0.0775
1557	0.4505			1.9951		0.4291
1558	0.4571			0.4782		0.4538
1559	0.51305			0.5008		0.1389
1560	0.4501			0.5168		0.2623
1561	0.1917			0.9866		0.0833
1562	0.4582			1.2088		0.1197
1563	0.4283			2.2294		1.1998
1564	0.6043			1.1583		0.11755
1565	0.91915			1.599		0.3612
1566	1.4191			0.5354		0.265
1567	1.603			0.9639		0.6867
1568	1.415			1.0266		0.2608
1569	0.5034			0.5628		0.2108
1570	0.54075			0.8889		0.1563
1571	0.5967			1.7656		0.094
1572	0.85715			0.5045		0.87
1573	0.8435			2.1025		0.33645
1574	0.47245			0.48685		0.3935
1575	0.4363			0.5327		1.04345
1576	0.4482			0.5595		0.1697
1577	0.7149			1.0916		0.265
1578	0.4304			0.8189		0.2863
1579	0.88685			1.1387		0.1558
1580	1.048			0.95165		2.2917
1581	1.05			1.1054		0.9428
1582	0.46275			0.99025		0.7735
1583	0.8563			1.1694
1584	1.163			1.7332
1585	1.0903			1.60825
1586	0.48835			0.83855
1587	0.486			0.98445
1588	0.93485			1.1716
1589	1.1049			1.4466
1590	0.569			0.5768
1591	1.0717			1.8429
1592	0.4124			0.6764
1593	0.99775			0.52675
1594	1.03285			0.51155
1595	0.8546			0.8202
1596	1.1564			0.5492
1597	1.0905			0.5054
1598	0.5482			0.5382
1599	0.953			0.4408
1600	0.8708			0.604
1601	1.3022			1.9149
1602	0.3795			1.5079
1603	0.32535			0.5008
1604	0.2571			0.4779
1605	0.054			0.5894
1606	0.3337			0.4639
1607	0.0664			0.5067
1608	0.1073			0.488
1609	1.306			0.048
1610	0.6466			0.56805
1611	0.22785			0.8766
1612	1.35795			0.8752
1613	0.1114			0.9227
1614	0			0.52055
1615	0.3072			1.02575
1616	0.0545			0.8438
1617	0.48825			1.27905
1618	0.37555			1.6715
1619	0.1288			0.9679
1620	0.3007			1.15025
1621	0.2444			0.9421
1622	0			0.9434
1623	1.0241			0.0222
1624	0.5585			0.8686
1625	1.5234			1.2334
1626	0.4569			0.9865
1627	0.1288			1.0513
1628	0.5885			0.9354
1629	0.7977			1.0339
1630	0.57555			1.4127
1631	1.5234			1.79
1632	0.3467			1.6066
1633	2.0804			1.1099
1634	0			1.62015
1635	0.0599			0.6085
1636	0.0231			0.3353
1637	0.6037			0.5887
1638	0.01735			0.0752
1639	0.2068			0.1095
1640	0.2342			0.0212
1641	0.0543			0.03395
1642	0.08875			0.1259
1643	0.0713			0.021
1644	0.3479			0.01815
1645	0.1269			0.0533
1646	0.0168			0.2641
1647	0.028			0.73005
1648	0.0231			0.0708
1649	0.3455			0.0689
1650	0.66195			0.0106
1651	0.6166			0.27155
1652	0.0505			0.0258
1653	0.7805			0.5051
1654	0.6263			0.0106
1655	0.0723			0.2613
1656	0.13545			0.461
1657	0.2965			1.0824
1658	1.63495			1.66865
1659	0.957			0.4195
1660	0.91235			0.6577
1661	0.78425			0.33675
1662	1.0159			0.6501
1663	1.10825			1.0342
1664	1.7336			1.0358
1665	1.7268			1.0342
1666	1.7503			0.5281
1667	0.0691			1.8606
1668	0.0691			1.7407
1669	0.0691			1.8606
1670	1.6353			1.25455
1671	0.8212			1.0907
1672	0.936			1.0446
1673	1.4715			1.0134
1674	0.4869			0.9211
1675	0.2661			1.6051
1676	0.8541			1.133
1677	0.9802			0.5748
1678	0.5185			0.4212
1679	0.1807			2.3426
1680	1.0044			0.4747
1681	0.46685			0.9155
1682	0.42995			1.17705
1683	0.42645			1.0632
1684	0.4873			1.3881
1685	1.1832			0.8457
1686	0.9934			1.40315
1687	0.9992			1.5591
1688	0.3773			0.5247
1689	2.1254			0.7702
1690	0.8969			0.6063
1691	0.47145			1.01105
1692	0.9341			0.47365
1693	1.41205			0.2739
1694	0.4536			0.4481
1695	0.4907			0.3689
1696	0.4193			0.0063
1697	0.5643			0.0063
1698	0.7828			0.0133
1699	0.4946			0.9335
1700	0.4681			0.3284
1701	1.0711			0.3545
1702	0.8646			0.3213
1703	0.8944			0.7804
1704	0.95335			0.5578
1705	3.6971			0.0079
1706	1.233			1.1536
1707	0.9757
1708	4.8505
1709	-1
1710	1.6373
1711	0.4824
1712	0.5899
1713	0.5295
1714	0.5038
1715	2.17885
1716	1.7583
1717	0.3858
1718	0.4807
1719	0.4489
1720	0.4489
1721	0.51175
1722	0.8092
1723	0.5753
1724	0.4302
1725	0.858
1726	0.90165
1727	0.4716
1728	0.4722
1729	0.9239
1730	1.0064
1731	1.0718
1732	1.8101
1733	0.957
1734	0.91235
1735	0.78425
1736	1.1334
1737	0.4584
1738	0.1656
1739	0.26535
1740	0.5121
1741	0.5812
1742	0.26185
1743	0.4443
1744	0.0246
1745	0.061
1746	0.35115
1747	0.02105
1748	0.0571
1749	0.2021
1750	0.3682
1751	0.4113
1752	0.3781
1753	0.52575
1754	0.3518
1755	0.4405
1756	0.0647
1757	0.5879
1758	0.678
1759	0.0324
1760	0.2277
1761	0.3072
1762	1.1699
1763	0.0371
1764	0.3517
1765	0.4435
1766	0.01445
1767	0.5121
1768	0.4724
1769	2.0055
1770	0.3225
1771	0.1778
1772	0.3
1773	0.0755
1774	0.538
1775	0.9738
1776	0.74125
1777	0.9739
1778	0.0507
1779	0.19265
1780	0.0873
1781	0.0676
1782	0.0081
1783	0.1195
1784	0.0904
1785	0.07895
1786	0.236
1787	0.5567
1788	0.0324
1789	0.04975
1790	0.7936
1791	0.2644
1792	1.0907
1793	0.6606
1794	0.1821
1795	0.0091
1796	0.6892
1797	0.103
1798	0.1291
1799	0.3148
1800	0.3942
1801	1.2313
1802	0.5178
1803	0.571
1804	0.5936
1805	0.935
1806	0.5094
1807	0.8485
1808	1.7605
1809	1.8569
1810	0.9945
1811	0.8815
1812	0.7589
1813	0.0382
1814	0.12855
1815	0.1804
1816	0.0484
1817	0.074
1818	0.0706
1819	0.0706
1820	0.0358
1821	0.48115
1822	0.4591
1823	0.4586
1824	0.4436
1825	0.435
1826	0.45695
1827	0.52485
1828	1.8819
1829	0.4579
1830	0.5499
1831	0.4483
1832	0.4651
1833	0.5657
1834	0.4397
1835	0.52885
1836	0.35225
1837	0.7909
1838	2.02915
1839	0.9166
1840	1.75905
1841	1.009
1842	1.9121
1843	0.9285
1844	0.8982
1845	1.13905
1846	0.9023
1847	1.0681
1848	0.9048
1849	1.5753
1850	0.9319
1851	0.8517
1852	0.8485
1853	0.88065
1854	0.933
1855	1.83145
1856	2.1911
1857	1.5626
1858	1.317
1859	1.622
1860	0.6398
1861	0.9476
1862	0.8602
1863	1.0556
1864	0.78095
1865	1.8995
1866	1.1313
1867	1.2294
1868	0.94735
1869	1.3369
1870	0.942
1871	0.2622
1872	0.93315
1873	1.0731
1874	2.0277
1875	0.47205
1876	0.5593
1877	0.82215
1878	0.8741
1879	1.15815
1880	1.0222
1881	0.8418
1882	0.4887
1883	1.0248
1884	0.6441
1885	2.3144
1886	1.55245
1887	1.5072
1888	1.6921
1889	0.4774
1890	1.0661
1891	1.6537
1892	1.6201
1893	1.1614
1894	0.1796
1895	1.8661
1896	0.757
1897	1.0273
1898	1.02005
1899	0.8648
1900	0.983
1901	0.80245
1902	1.0248
1903	1.04075
1904	0.9642
1905	0.9748
1906	0.98145
1907	0.9928
1908	0.19565
1909	1.7899
1910	1.81245
1911	0.5814
1912	0.6796
1913	0.716
1914	0.6764
1915	0.0427
1916	0.6738
1917	0.716
1918	0.6874
1919	2.0347
1920	1.5635
1921	2.03515
1922	1.72585
1923	2.42835
1924	1.7268
1925	1.7503
1926	0.8485
1927	1.8349
1928	1.8457
1929	1.02575
1930	0.8815
1931	1.1311
1932	0.7589
1933	0.3561
1934	0.0298
1935	0.3715
1936	0.0417
1937	0.3101
1938	0.07765
1939	0.34235
1940	0.0222
1941	0.45245
1942	0.676
1943	0.2324
1944	0.2324
1945	0.1556
1946	0.6814
1947	0.381
1948	0.1845
1949	0.2354
1950	0.6429
1951	0.3661
1952	0.6773
1953	0.1033
1954	0.1903
1955	0.5361
1956	0.5005
1957	0.4826
1958	0.4394
1959	0.587
1960	0.29465
1961	0.0269
1962	0.024
1963	0
1964	0.0148
1965	0.2199
1966	0.0577
1967	0.2995
1968	0.04525
1969	0.72775
1970	0.2777
1971	0.0677
1972	0.0875
1973	0.4663
1974	0.047
1975	1.6982
1976	0.3946
1977	0.632
1978	0.2864
1979	0.0298
1980	0.3649
1981	0.64135
1982	0.0705
1983	0.46
1984	1.6982
1985	0.4092
1986	0
1987	0
1988	0
1989	0
1990	0
1991	0
1992	0
1993	0
1994	0
1995	0
1996	0
1997	0
1998	0
[truncated: 153 more rows]

## Sheet: Fig3c
The genome distribution of genes with strong functional effects between A. sinensis (QH) and A. sinensis (GS).
Chr	Start	End	Gene numbers
Chr01	3000000	4000000	1
Chr01	4000000	5000000	2
Chr01	6000000	7000000	1
Chr01	7000000	8000000	1
Chr01	8000000	9000000	4
Chr01	12000000	13000000	1
Chr01	13000000	14000000	1
Chr01	15000000	16000000	1
Chr01	16000000	17000000	1
Chr01	17000000	18000000	1
Chr01	22000000	23000000	1
Chr01	23000000	24000000	1
Chr01	24000000	25000000	2
Chr01	32000000	33000000	1
Chr01	42000000	43000000	1
Chr01	68000000	69000000	2
Chr01	103000000	104000000	1
Chr01	115000000	116000000	1
Chr01	117000000	118000000	1
Chr01	124000000	125000000	2
Chr01	127000000	128000000	1
Chr01	129000000	130000000	2
Chr01	134000000	135000000	1
Chr01	136000000	137000000	1
Chr01	138000000	139000000	1
Chr01	143000000	144000000	1
Chr01	144000000	145000000	1
Chr01	152000000	153000000	1
Chr01	153000000	154000000	1
Chr01	154000000	155000000	2
Chr01	155000000	156000000	1
Chr01	162000000	163000000	3
Chr01	168000000	169000000	1
Chr01	183000000	184000000	1
Chr01	184000000	185000000	1
Chr01	185000000	186000000	1
Chr01	189000000	190000000	5
Chr01	190000000	191000000	1
Chr02	1	1000000	1
Chr02	2000000	3000000	4
Chr02	4000000	5000000	2
Chr02	5000000	6000000	2
Chr02	8000000	9000000	1
Chr02	13000000	14000000	1
Chr02	16000000	17000000	1
Chr02	20000000	21000000	1
Chr02	21000000	22000000	5
Chr02	22000000	23000000	2
Chr02	24000000	25000000	1
Chr02	26000000	27000000	1
Chr02	29000000	30000000	1
Chr02	33000000	34000000	2
Chr02	35000000	36000000	2
Chr02	42000000	43000000	1
Chr02	45000000	46000000	1
Chr02	47000000	48000000	1
Chr02	49000000	50000000	1
Chr02	50000000	51000000	1
Chr02	51000000	52000000	1
Chr02	52000000	53000000	1
Chr02	56000000	57000000	1
Chr02	60000000	61000000	1
Chr02	65000000	66000000	1
Chr02	66000000	67000000	1
Chr02	70000000	71000000	1
Chr02	82000000	83000000	1
Chr02	85000000	86000000	1
Chr02	87000000	88000000	1
Chr02	93000000	94000000	1
Chr02	94000000	95000000	1
Chr02	95000000	96000000	1
Chr02	99000000	100000000	1
Chr02	117000000	118000000	1
Chr02	123000000	124000000	1
Chr02	124000000	125000000	3
Chr02	133000000	134000000	1
Chr03	5000000	6000000	1
Chr03	6000000	7000000	1
Chr03	10000000	11000000	2
Chr03	11000000	12000000	2
Chr03	14000000	15000000	1
Chr03	15000000	16000000	2
Chr03	16000000	17000000	1
Chr03	22000000	23000000	1
Chr03	24000000	25000000	1
Chr03	29000000	30000000	1
Chr03	32000000	33000000	1
Chr03	42000000	43000000	1
Chr03	44000000	45000000	1
Chr03	46000000	47000000	2
Chr03	50000000	51000000	1
Chr03	62000000	63000000	1
Chr03	67000000	68000000	1
Chr03	70000000	71000000	2
Chr03	81000000	82000000	1
Chr03	83000000	84000000	2
Chr03	88000000	89000000	1
Chr03	91000000	92000000	1
Chr03	94000000	95000000	1
Chr03	102000000	103000000	1
Chr03	108000000	109000000	1
Chr03	116000000	117000000	1
Chr03	118000000	119000000	3
Chr03	119000000	120000000	1
Chr03	121000000	122000000	1
Chr03	132000000	133000000	1
Chr03	137000000	138000000	1
Chr03	138000000	139000000	1
Chr03	140000000	141000000	1
Chr03	143000000	144000000	1
Chr03	146000000	147000000	2
Chr03	148000000	149000000	1
Chr03	149000000	150000000	1
Chr03	150000000	151000000	3
Chr03	153000000	154000000	1
Chr03	158000000	159000000	1
Chr03	159000000	160000000	3
Chr03	160000000	161000000	3
Chr03	162000000	163000000	1
Chr03	163000000	164000000	1
Chr03	164000000	165000000	1
Chr03	169000000	170000000	1
Chr03	172000000	173000000	2
Chr03	174000000	175000000	1
Chr03	176000000	177000000	1
Chr03	177000000	178000000	2
Chr03	178000000	179000000	1
Chr03	180000000	181000000	1
Chr03	181000000	182000000	3
Chr03	182000000	183000000	1
Chr03	183000000	184000000	9
Chr03	184000000	184768007	1
Chr04	1000000	2000000	1
Chr04	4000000	5000000	2
Chr04	5000000	6000000	1
Chr04	6000000	7000000	1
Chr04	7000000	8000000	1
Chr04	16000000	17000000	1
Chr04	17000000	18000000	3
Chr04	18000000	19000000	2
Chr04	20000000	21000000	1
Chr04	23000000	24000000	2
Chr04	24000000	25000000	2
Chr04	25000000	26000000	1
Chr04	28000000	29000000	1
Chr04	29000000	30000000	1
Chr04	30000000	31000000	1
Chr04	32000000	33000000	2
Chr04	33000000	34000000	1
Chr04	35000000	36000000	1
Chr04	42000000	43000000	1
Chr04	46000000	47000000	1
Chr04	61000000	62000000	1
Chr04	90000000	91000000	1
Chr04	95000000	96000000	1
Chr04	102000000	103000000	1
Chr04	106000000	107000000	1
Chr04	112000000	113000000	1
Chr04	113000000	114000000	1
Chr04	115000000	116000000	1
Chr04	124000000	125000000	1
Chr04	126000000	127000000	1
Chr04	138000000	139000000	1
Chr04	148000000	149000000	1
Chr04	167000000	168000000	1
Chr04	173000000	174000000	3
Chr04	183000000	184000000	1
Chr04	184000000	185000000	1
Chr04	185000000	186000000	1
Chr04	188000000	189000000	1
Chr04	189000000	190000000	1
Chr04	191000000	192000000	1
Chr04	198000000	199000000	2
Chr04	205000000	206000000	1
Chr04	211000000	212000000	1
Chr04	216000000	217000000	1
Chr04	217000000	218000000	1
Chr04	219000000	220000000	1
Chr04	221000000	222000000	3
Chr04	222000000	223000000	1
Chr04	223000000	224000000	3
Chr04	224000000	225000000	1
Chr04	226000000	227000000	2
Chr04	227000000	228000000	1
Chr05	2000000	3000000	3
Chr05	5000000	6000000	1
Chr05	6000000	7000000	1
Chr05	9000000	10000000	1
Chr05	10000000	11000000	3
Chr05	13000000	14000000	1
Chr05	15000000	16000000	1
Chr05	16000000	17000000	3
Chr05	18000000	19000000	2
Chr05	21000000	22000000	1
Chr05	24000000	25000000	4
Chr05	25000000	26000000	1
Chr05	26000000	27000000	1
Chr05	30000000	31000000	1
Chr05	31000000	32000000	2
Chr05	32000000	33000000	1
Chr05	37000000	38000000	2
Chr05	38000000	39000000	3
Chr05	39000000	40000000	1
Chr05	42000000	43000000	1
Chr05	43000000	44000000	2
Chr05	44000000	45000000	1
Chr05	45000000	46000000	1
Chr05	47000000	48000000	3
Chr05	53000000	54000000	3
Chr05	59000000	60000000	1
Chr05	61000000	62000000	1
Chr05	65000000	66000000	1
Chr05	70000000	71000000	1
Chr05	73000000	74000000	1
Chr05	77000000	78000000	1
Chr05	78000000	79000000	1
Chr05	80000000	81000000	1
Chr05	87000000	88000000	1
Chr05	89000000	90000000	1
Chr05	90000000	91000000	1
Chr05	91000000	92000000	1
Chr05	98000000	99000000	1
Chr05	99000000	100000000	1
Chr05	100000000	101000000	1
Chr05	101000000	102000000	3
Chr05	115000000	116000000	1
Chr05	120000000	121000000	1
Chr05	121000000	122000000	1
Chr05	122000000	123000000	1
Chr05	123000000	124000000	1
Chr05	125000000	126000000	1
Chr05	130000000	131000000	2
Chr05	136000000	137000000	1
Chr05	139000000	140000000	2
Chr05	140000000	141000000	1
Chr05	141000000	142000000	3
Chr05	147000000	148000000	1
Chr05	148000000	149000000	2
Chr05	158000000	159000000	3
Chr05	164000000	165000000	1
Chr05	167000000	168000000	1
Chr05	182000000	183000000	1
Chr05	184000000	185000000	1
Chr05	185000000	186000000	1
Chr05	186000000	187000000	3
Chr05	187000000	188000000	1
Chr05	191000000	192000000	2
Chr05	192000000	193000000	1
Chr05	196000000	197000000	1
Chr05	197000000	198000000	1
Chr05	203000000	204000000	1
Chr05	206000000	207000000	1
Chr05	207000000	208000000	3
Chr05	212000000	213000000	1
Chr05	215000000	216000000	1
Chr06	1	1000000	1
Chr06	1000000	2000000	1
Chr06	3000000	4000000	3
Chr06	4000000	5000000	3
Chr06	6000000	7000000	1
Chr06	13000000	14000000	1
Chr06	16000000	17000000	2
Chr06	17000000	18000000	1
Chr06	19000000	20000000	1
Chr06	20000000	21000000	1
Chr06	23000000	24000000	2
Chr06	25000000	26000000	2
Chr06	27000000	28000000	2
Chr06	29000000	30000000	1
Chr06	31000000	32000000	1
Chr06	37000000	38000000	1
Chr06	39000000	40000000	1
Chr06	68000000	69000000	1
Chr06	75000000	76000000	1
Chr06	76000000	77000000	1
Chr06	83000000	84000000	1
Chr06	84000000	85000000	2
Chr06	94000000	95000000	1
Chr06	136000000	137000000	1
Chr06	144000000	145000000	1
Chr06	146000000	147000000	1
Chr06	152000000	153000000	2
Chr06	156000000	157000000	2
Chr07	1	1000000	1
Chr07	3000000	4000000	1
Chr07	5000000	6000000	1
Chr07	6000000	7000000	1
Chr07	8000000	9000000	1
Chr07	11000000	12000000	2
Chr07	12000000	13000000	2
Chr07	13000000	14000000	1
Chr07	17000000	18000000	1
Chr07	25000000	26000000	1
Chr07	31000000	32000000	2
Chr07	48000000	49000000	1
Chr07	61000000	62000000	1
Chr07	87000000	88000000	1
Chr07	103000000	104000000	1
Chr07	105000000	106000000	1
Chr07	106000000	107000000	1
Chr07	107000000	108000000	1
Chr07	111000000	112000000	1
Chr07	117000000	118000000	1
Chr07	119000000	120000000	2
Chr07	121000000	122000000	1
Chr07	138000000	139000000	1
Chr07	140000000	141000000	1
Chr07	142000000	143000000	1
Chr07	146000000	147000000	1
Chr07	162000000	163000000	1
Chr07	167000000	168000000	1
Chr07	170000000	171000000	1
Chr07	183000000	184000000	2
Chr07	186000000	187000000	1
Chr07	190000000	191000000	2
Chr07	192000000	193000000	3
Chr07	193000000	194000000	3
Chr07	195000000	196000000	2
Chr07	196000000	197000000	6
Chr07	197000000	198000000	2
Chr07	198000000	199000000	4
Chr07	199000000	200000000	2
Chr08	1000000	2000000	1
Chr08	2000000	3000000	1
Chr08	3000000	4000000	1
Chr08	4000000	5000000	1
Chr08	5000000	6000000	1
Chr08	8000000	9000000	2
Chr08	9000000	10000000	1
Chr08	10000000	11000000	1
Chr08	11000000	12000000	1
Chr08	13000000	14000000	2
Chr08	14000000	15000000	1
Chr08	17000000	18000000	2
Chr08	30000000	31000000	1
Chr08	33000000	34000000	1
Chr08	36000000	37000000	1
Chr08	38000000	39000000	1
Chr08	47000000	48000000	1
Chr08	69000000	70000000	1
Chr08	73000000	74000000	1
Chr08	77000000	78000000	1
Chr08	83000000	84000000	1
Chr08	89000000	90000000	1
Chr08	99000000	100000000	1
Chr08	146000000	147000000	1
Chr08	153000000	154000000	1
Chr08	156000000	157000000	1
Chr08	159000000	160000000	1
Chr08	162000000	163000000	1
Chr08	163000000	164000000	2
Chr08	164000000	165000000	1
Chr08	166000000	167000000	2
Chr08	176000000	177000000	1
Chr08	179000000	180000000	2
Chr08	180000000	181000000	1
Chr08	182000000	183000000	1
Chr08	184000000	185000000	2
Chr08	185000000	186000000	2
Chr08	187000000	188000000	1
Chr08	191000000	192000000	4
Chr08	192000000	193000000	1
Chr08	193000000	194000000	2
Chr08	195000000	196000000	1
Chr08	196000000	197000000	1
Chr09	1	1000000	1
Chr09	1000000	2000000	1
Chr09	3000000	4000000	1
Chr09	6000000	7000000	1
Chr09	7000000	8000000	2
Chr09	8000000	9000000	1
Chr09	10000000	11000000	2
Chr09	14000000	15000000	1
Chr09	22000000	23000000	1
Chr09	30000000	31000000	1
Chr09	34000000	35000000	1
Chr09	35000000	36000000	1
Chr09	55000000	56000000	1
Chr09	70000000	71000000	1
Chr09	71000000	72000000	1
Chr09	89000000	90000000	1
Chr09	91000000	92000000	1
Chr09	128000000	129000000	1
Chr09	153000000	154000000	1
Chr09	160000000	161000000	1
Chr09	164000000	165000000	1
Chr09	166000000	167000000	2
Chr09	168000000	169000000	1
Chr09	175000000	176000000	1
Chr09	177000000	178000000	1
Chr09	181000000	182000000	1
Chr09	185000000	186000000	1
Chr09	186000000	187000000	1
Chr09	187000000	188000000	4
Chr09	189000000	190000000	1
Chr09	191000000	192000000	1
Chr09	193000000	194000000	1
Chr09	194000000	195000000	3
Chr09	198000000	199000000	4
Chr09	201000000	202000000	2
Chr09	202000000	203000000	2
Chr10	1	1000000	1
Chr10	4000000	5000000	2
Chr10	6000000	7000000	1
Chr10	7000000	8000000	2
Chr10	9000000	10000000	2
Chr10	10000000	11000000	2
Chr10	18000000	19000000	1
Chr10	25000000	26000000	1
Chr10	26000000	27000000	1
Chr10	29000000	30000000	1
Chr10	45000000	46000000	1
Chr10	46000000	47000000	1
Chr10	54000000	55000000	1
Chr10	67000000	68000000	1
Chr10	71000000	72000000	1
Chr10	77000000	78000000	1
Chr10	85000000	86000000	1
Chr10	93000000	94000000	1
Chr10	98000000	99000000	1
Chr10	109000000	110000000	1
Chr10	110000000	111000000	1
Chr10	111000000	112000000	2
Chr10	114000000	115000000	2
Chr10	117000000	118000000	1
Chr10	133000000	134000000	1
Chr10	135000000	136000000	2
Chr10	136000000	137000000	1
Chr10	137000000	138000000	2
Chr10	138000000	139000000	1
Chr10	143000000	144000000	1
Chr10	146000000	147000000	2
Chr10	160000000	161000000	1
Chr10	176000000	177000000	4
Chr10	178000000	179000000	2
Chr10	179000000	180000000	1
Chr10	180000000	181000000	1
Chr10	181000000	182000000	2
Chr10	183000000	184000000	1
Chr10	184000000	185000000	2
Chr11	1	1000000	1
Chr11	3000000	4000000	1
Chr11	4000000	5000000	2
Chr11	5000000	6000000	1
Chr11	6000000	7000000	1
Chr11	8000000	9000000	1
Chr11	9000000	10000000	1
Chr11	11000000	12000000	1
Chr11	14000000	15000000	1
Chr11	22000000	23000000	1
Chr11	23000000	24000000	1
Chr11	24000000	25000000	1
Chr11	26000000	27000000	2
Chr11	27000000	28000000	1
Chr11	28000000	29000000	1
Chr11	29000000	30000000	2
Chr11	30000000	31000000	1
Chr11	31000000	32000000	1
Chr11	32000000	33000000	1
Chr11	34000000	35000000	1
Chr11	35000000	36000000	1
Chr11	47000000	48000000	1
Chr11	58000000	59000000	1
Chr11	59000000	60000000	1
Chr11	65000000	66000000	2
Chr11	66000000	67000000	1
Chr11	68000000	69000000	1
Chr11	110000000	111000000	1
Chr11	111000000	112000000	1
Chr11	119000000	120000000	3
Chr11	148000000	149000000	1
Chr11	158000000	159000000	1
Chr11	162000000	163000000	1
Chr11	163000000	164000000	1
Chr11	166000000	167000000	1
Chr11	168000000	169000000	1
Chr11	174000000	175000000	1
Chr11	175000000	176000000	1
Chr11	177000000	178000000	2
Chr11	182000000	183000000	2
Chr11	189000000	190000000	2
Chr11	193000000	194000000	1

[truncated: 10 more sheets: Fig3d, Fig4a, Fig4b, Fig4c, Fig5b, Fig6 a-b, Figure 6c, Fig7 b, Fig8-b, Fig8-cd]
