# Supplementary material for: Integrating genomic and multiomic data for Angelica sinensis provides insights into the evolution and biosynthesis of pharmaceutically bioactive compounds
Source: Commun Biol. 2023 Nov 24;6:1198. doi: 10.1038/s42003-023-05569-5 (PMC10674023; doi:10.1038/s42003-023-05569-5)
Supplement: Supplementary file 6 — Source Code [file 42003_2023_5569_MOESM6_ESM.zip]

Archive with 14 entries (11 files):
- Script_for_enrichment/
- Script_for_enrichment/bin/
- Script_for_enrichment/bin/pathway_enrichFigure.pl
- Script_for_enrichment/bin/PathwayNetwork.pl
- Script_for_enrichment/bin/drawKEGG.pl
- Script_for_enrichment/bin/keggMap.pl
- Script_for_enrichment/bin/getKO.pl
- Script_for_enrichment/bin/pathfind.pl
- Script_for_enrichment/example/
- Script_for_enrichment/example/list.example
- Script_for_enrichment/example/all.pep.ko.example
- Script_for_enrichment/example/p3.get.ko.sh
- Script_for_enrichment/example/p4.pathfind.pl
- Script_for_enrichment/example/p2.get.glist.sh
