# Supplementary material for: Integrating genomic and multiomic data for Angelica sinensis provides insights into the evolution and biosynthesis of pharmaceutically bioactive compounds
Source: Commun Biol. 2023 Nov 24;6:1198. doi: 10.1038/s42003-023-05569-5 (PMC10674023; doi:10.1038/s42003-023-05569-5)
Supplement: Supplementary file 6 — Source Code [file 42003_2023_5569_MOESM6_ESM.zip › Script_for_enrichment/bin/pathway_enrichFigure.pl]

#!/usr/bin/perl
use strict;
use warnings;
use File::Basename qw(dirname basename);
use FindBin '$Bin';

my $path_dir = shift;
my @list     = glob("$path_dir/*.path.xls");
my $Rscript  = "$Bin/../software/Rscript";
my $Convert  = "$Bin/../software/convert";
foreach my $txt (@list) {
    my $name = $txt;
    my $pdf  = $name;
    $pdf =~ s/\.xls//g;
    my $pairwise = basename($name);
    $pairwise =~ s/\.path.xls//;
    $name =~ s/\.path.xls/_cut.txt/g;
    open F, $txt;
    open W, ">$name";
    my $id      = 0;
    my $number  = 0;
    my $number1 = 0;
    my $number2 = 0;
    my $pvalue  = 0;
    my $rich    = 0;
    print W "Pathway\tGene_number\tBackgroud_gene_number\tRichFactor\tQvalue\n";
    <F>;

    while (<F>) {
        chomp;
        $id++;
        my @temp = split( /\t/, $_ );
        next if ( scalar(@temp) < 8 );
        $number++;
        my $path = $temp[0];
        $path =~ s/\'//i;
        $number1 = $temp[1];
        $number2 = $temp[2];
        $pvalue  = $temp[4];
        $rich    = $number1 / $number2;
        print "$number1\t$number2\t$rich\n";
        print W "$path\t$number1\t$number2\t$rich\t$pvalue\n";

        #last if ($id > 19);
        last if ( $id > 19 );
    }
    close F;
    close W;
    my $plus = $id - $number;
    print "$id\t$number\t$plus\n";

    open W, ">$pdf.R";

    print W <<QT;
library(ggplot2);
pdf(file="$pdf.enrichment.pdf",width=10,height=10)
x <- read.table("$name", head = T, sep = "\\t")
x\$Pathway<-factor(x\$Pathway,levels = x[order(x\$Qvalue),]\$Pathway)
p <- ggplot(x,aes(RichFactor,Pathway))
p + geom_point(aes(size=Gene_number, colour=Qvalue))+theme(axis.text.y  = element_text(size=16,hjust=1.0,colour="black"),axis.text.x  = element_text(size=14,colour="black"),axis.text=element_text(color='black'),panel.background = element_rect(fill='transparent'),panel.grid=element_line(color='black'),panel.border=element_rect(fill='transparent',color='black'),axis.title=element_text(size=20),panel.grid.minor = element_line(colour = "grey", linetype = "dotted", size=0.1),panel.grid.major = element_line(colour = "grey", linetype = "dotted", size=0.1),plot.title=element_text(face='bold', size=20))+labs(title="Enriched KEGG Pathway",x="Rich Factor",y="",face="bold")+scale_size(range = c(3.8,7))
dev.off()
QT
    close W;
    system("$Rscript $pdf.R");
    system(
"$Convert -density 300 -resize 30% $pdf.enrichment.pdf $pdf.enrichment.png"
    );
}
