# Supplementary material for: Integrating genomic and multiomic data for Angelica sinensis provides insights into the evolution and biosynthesis of pharmaceutically bioactive compounds
Source: Commun Biol. 2023 Nov 24;6:1198. doi: 10.1038/s42003-023-05569-5 (PMC10674023; doi:10.1038/s42003-023-05569-5)
Supplement: Supplementary file 6 — Source Code [file 42003_2023_5569_MOESM6_ESM.zip › Script_for_enrichment/bin/PathwayNetwork.pl]

#!/usr/bin/perl -w
use strict;
use Getopt::Long;
use FindBin '$Bin';

my (
    $path,   $list, $genecol, $UpDowncol, $symbol,
    $outdir, $help, $network, $convert
);
GetOptions(
    "pathway:s"   => \$path,
    "list:s"      => \$list,
    "genecol:i"   => \$genecol,
    "UpDowncol:i" => \$UpDowncol,
    "symbol:s"    => \$symbol,
    "outdir:s"    => \$outdir,
    "help|?"      => \$help,
);

&usage if ( !$path || !$list || $help );
$genecol   ||= 1;
$UpDowncol ||= 3;
$outdir    ||= ".";
`mkdir -p $outdir`;
$network ||= "$Bin/../software/network.py";
$convert ||= "$Bin/../software/convert";

#根据GO关系和GO结果转换成Network输入列表
my %diff;
open LIST, "$list" or die $!;
<LIST>;
while (<LIST>) {
    chomp();
    my @a = split;
    $diff{ $a[ $genecol - 1 ] } = $a[ $UpDowncol - 1 ];
}
close LIST;
my %symb;
if ( $symbol && -f $symbol ) {
    open SY, "$symbol";
    while (<SY>) {
        chomp();
        my @a = split;
        $symb{ $a[0] } = "$a[0]:$a[1]";    #geneID:symbol的格式展示

       #		$symb{$a[0]}=$a[1];	#只展示symbol 有重复的symbol导致无法画
    }
}

#######边属性
my (
    $from,      $to,         $color,     $width, $lty,
    $arrowsize, $arrowwidth, $arrowmode, $label, $labelfont,
    $labelcex,  $labelcolor, %color
);

#$color="#696969";	#边颜色
$color      = "#FF4500";   #边颜色
$width      = 0.02;        #宽度
$lty        = "solid";     #线条类型
$arrowsize  = 0.1;
$arrowwidth = 0.5;
$arrowmode  = 0;           #箭头类型,[0]没有箭头,[1]<,<-[2]>,->[3]<>,<->
$labelfont  = 3;
$labelcex   = 0.15;
$labelcolor = "black";

# 紫 #B822DD  橙 #FF4500  亮绿 #90EE90  绿 #4DAF4A #53B603  粉红 #FF1493  红 #E41A1C 浅蓝 7B68EE
#######点属性
my (
    $pathsize,       $genesize,       $pathshape,      $geneshape,
    $pathcolor,      $genecolor,      $pathframecolor, $geneframecolor,
    $pathlabelfont,  $genelabelfont,  $pathlabelcex,   $genelabelcex,
    $pathlabelcolor, $genelabelcolor, %pathcolor,      %pathlabelcex
);
my $n = 0;
$pathsize       = 16;
$genesize       = 5;
$pathshape      = "sphere";
$geneshape      = "sphere";    #circle 圆  sphere 球 rectangle 长方形
$pathcolor      = "#B822DD";
$genecolor      = "";          #gene颜色在后面判断设置
$pathframecolor = "ivory";
$geneframecolor = "NA";        #顶点的外圈颜色,默认[black]-->NA
$pathlabelfont  = 2;
$genelabelfont =
  1;    #1纯文本 2加粗 3斜体 4加粗斜体 5指定符号字体
$pathlabelcex   = 0.45;
$genelabelcex   = 0.1;
$pathlabelcolor = "black";
$genelabelcolor = "black";

my $name = `basename $path`;
$name =~ s/.path.xls//;
chomp($name);
my %significant;
my %gene;
open EDGE, ">$outdir/$name.edges.xls";
print EDGE "from\tto\tcolor\twidth\tlty\n";
open IN, "$path";
<IN>;

while (<IN>) {
    $n++;
    my @a = split /\t/, $_;
    if ( $n < 11 ) {
        $pathcolor{ $a[0] } = ( $a[4] < 0.01 ) ? '#B822DD' : '#FFBBFF';
        $color{ $a[0] } = '#E41A1C' if ( $a[6] =~ /Cellular Processes/i );
        $color{ $a[0] } = '#377EB8'
          if ( $a[6] =~ /Environmental Information Processing/i );
        $color{ $a[0] } = '#4DAF4A'
          if ( $a[6] =~ /Genetic Information Processing/i );
        $color{ $a[0] } = '#984EA3' if ( $a[6] =~ /Human Diseases/i );
        $color{ $a[0] } = '#FF7F00' if ( $a[6] =~ /Metabolism/i );
        $color{ $a[0] } = '#FFE528' if ( $a[6] =~ /Organismal Systems/i );
        $color{ $a[0] } = '#A65628' if ( $a[6] =~ /Drug Development/i );
        $significant{ $a[0] }  = $pathsize;              #pathway节点大小
        $pathsize              = $pathsize * 0.9;
        $pathlabelcex{ $a[0] } = $pathlabelcex;
        $pathlabelcex          = $pathlabelcex * 0.95;
        my @gene = split /\;/, $a[8];
        $from = $a[0];

        foreach my $to (@gene) {
            if ( $symbol && -f $symbol && exists $symb{$to} ) {
                print EDGE "$from\t$symb{$to}\t$color{$from}\t$width\t$lty\n";
            }
            else {
                print EDGE "$from\t$to\t$color{$from}\t$width\t$lty\n";
            }
            if ( $diff{$to} ) {
                if ( $diff{$to} =~ /up/i ) {
                    ;    #gene 颜色(上下调)
                         #	$gene{$to}="#E41A1C";
                    $gene{$to} = "#FF0000";

                    #	$gene{$to}="#FF1493";
                }
                elsif ( $diff{$to} =~ /down/i ) {

                    #	$gene{$to}="#90EE90";
                    $gene{$to} = "#1E90FF";
                }
            }
            else { $gene{$to} = "#D1D1D1"; }
        }
    }
}
$genesize     = 300 / ( keys %gene );
$genelabelcex = 20 /  ( keys %gene );
$genesize     = ( $genesize > 10 )       ? 10   : $genesize;
$genelabelcex = ( $genelabelcex > 0.67 ) ? 0.67 : $genelabelcex;

open NODE, ">$outdir/$name.nodes.xls";
print NODE
  "name\tsize\tshape\tcolor\tframe.color\tlabel.font\tlabel.cex\tlabel.color\n";
foreach my $pathway ( keys %significant ) {
    print NODE
"$pathway\t$significant{$pathway}\t$pathshape\t$pathcolor{$pathway}\t$pathframecolor\t$pathlabelfont\t$pathlabelcex{$pathway}\t$pathlabelcolor\n";

#	print NODE "$pathway\t$significant{$pathway}\t$pathshape\t$color{$pathway}\t$pathframecolor\t$pathlabelfont\t$pathlabelcex\t$pathlabelcolor\n";
}
foreach my $gene ( keys %gene ) {
    if ( $symbol && -f $symbol && exists $symb{$gene} ) {
        print NODE
"$symb{$gene}\t$genesize\t$geneshape\t$gene{$gene}\t$geneframecolor\t$genelabelfont\t$genelabelcex\t$genelabelcolor\n";
    }
    else {
        print NODE
"$gene\t$genesize\t$geneshape\t$gene{$gene}\t$geneframecolor\t$genelabelfont\t$genelabelcex\t$genelabelcolor\n";
    }
}
close NODE;
system(
"$network --nodes $outdir/$name.nodes.xls --edges $outdir/$name.edges.xls --config $Bin/Pathwaynetwork.conf --output_prefix $outdir/$name.network && $convert -density 300 -resize 30% $outdir/$name.network.pdf $outdir/$name.network.png"
);
system("rm $outdir/$name.nodes.xls $outdir/$name.edges.xls");

sub usage {
    print << "USAGE";
Description: Create Pathway-NetWork
Usage: perl $0  [options]
Options:
        -pathway	<path>*         pathway result
        -list		<path>*         gene list with Up or Down infomation
	-genecol			gene id col [1]
	-UpDowncol			UpDown col [3]
	-symbol		<path>		gene2symbol file
        -outdir		<path>          output dir, default current (should be absolute path)
        -help|?:	                print help information

USAGE
    exit 0;
}
