# Supplementary material for: Integrating genomic and multiomic data for Angelica sinensis provides insights into the evolution and biosynthesis of pharmaceutically bioactive compounds
Source: Commun Biol. 2023 Nov 24;6:1198. doi: 10.1038/s42003-023-05569-5 (PMC10674023; doi:10.1038/s42003-023-05569-5)
Supplement: Supplementary file 6 — Source Code [file 42003_2023_5569_MOESM6_ESM.zip › Script_for_enrichment/bin/drawKEGG.pl]

#!/usr/bin/perl

use strict;
use warnings;
use Getopt::Long;
use FindBin '$Bin';
use Cwd 'abs_path';
use File::Basename;
use Data::Dumper;
my ( $path, $idCol, $level1Col, $level2Col, $geneCol, $outprefix, $diff );
GetOptions(
    "list:s"      => \$diff,
    "path:s"      => \$path,
    "idCol:s"     => \$idCol,
    "level1Col:s" => \$level1Col,
    "level2Col:s" => \$level2Col,
    "geneCol:s"   => \$geneCol,
    "outprefix:s" => \$outprefix
);

if (   !$path
    || !$idCol
    || !$level1Col
    || !$level2Col
    || !$geneCol
    || !$outprefix )
{
    die <<USAGE;
=========================================================================
Description: Draw KEGG category for RNAdenovo
Usage: perl $0 [options]
Options:
	* -path       input .path file
	* -idCol      column of pathway ID
	* -level1Col  column of level 1
	* -level2Col  column of level 2
	* -geneCol    column of gene ID
	* -outprefix  output prefix
	* -list       column 1 is gene ,3 is up/down
E.g.:
	perl $0 -path A-vs-B.path -idCol 6 -level1Col 7 -level2Col 8 -geneCol 9 -outprefix result -list  GeneDiffExpFilter.xls
=========================================================================
USAGE
}

my ( %Rdata, %updowngene, %info, %gene, %pathID, %pathway, %pathlevel1,
    %pathlevel2 )
  = ();
my $updown_count = 0;
open PATH, $path or die $!;
my %geneID = map { (split)[0] => lc( (split)[2] ) } `cat $diff`;    #Up/down

while (<PATH>) {
    next if (/^#|^\s*$/);
    chomp;

    my @a = split /\t+/, $_;

    $updown_count++;
    my @a2 = split /;/, $a[ $geneCol - 1 ];
    foreach my $g (@a2) {
        $Rdata{ $a[0] }{ $geneID{$g} }++
          if ( $updown_count <= 30 );    # $Rdata{pathway}{up/down} = number
        $updowngene{ $a[0] }{ $geneID{$g} }{$g} = 1
          if ( $updown_count <= 30 );  # $updowngene{pathway}{up/down}{gene} = 1

        $info{ $a[ $level1Col - 1 ] }{ $a[ $level2Col - 1 ] }{$g}
          { $a[ $idCol - 1 ] } = 1; # $info{level1}{level2}{gene}{pathwayID} = 1
        $gene{$g}{ $a[ $idCol - 1 ] } =
          1;    # one gene => multiple pathwayID => $gene{geneID}{pathwayID}

        #lcc
        $pathway{$g}{ $a[ $idCol - 1 ] } =
          $a[0];    # $pathway{geneID}{pathwayID} = pathway
        $pathlevel1{$g}{ $a[ $idCol - 1 ] } = $a[ $level1Col - 1 ];
        $pathlevel2{$g}{ $a[ $idCol - 1 ] } = $a[ $level2Col - 1 ];
    }
}
close PATH;

my %max = ();
open G2K, ">$outprefix.Gene2KEGG.xls";
print G2K
"Genes\tUp/Down-regulation\tPathway_level1\tPathway_level2\tPathway\tPathwayID\n";
foreach my $gene ( sort keys %gene ) {
    foreach my $pID ( sort keys %{ $gene{$gene} } ) {
        print G2K
"$gene\t$geneID{$gene}\t$pathlevel1{$gene}{$pID}\t$pathlevel2{$gene}{$pID}\t$pathway{$gene}{$pID}\t$pID\n";
    }
}
close G2K;

open K2G, ">$outprefix.KEGG2Gene.xls";
print K2G
"Pathway_level1\tPathway_level2\tNumber_of_Genes\tPathway\tPathwayID\tGenes\tUp/Down-regulation\n";
open MATRIX, ">$outprefix.matrix" or die $!;
foreach my $lv1 ( sort keys %info ) {
    foreach my $lv2 ( sort keys %{ $info{$lv1} } ) {

        foreach my $g ( sort keys %{ $info{$lv1}{$lv2} } ) {

            my $num = keys %{ $info{$lv1}{$lv2} };
            $max{"$lv1-$lv2"}++;
            print MATRIX "$lv1\t$lv2\n";
            foreach my $pID ( keys %{ $info{$lv1}{$lv2}{$g} } ) {
                print K2G
"$lv1\t$lv2\t$num\t$pathway{$g}{$pID}\t$pID\t$g\t$geneID{$g}\n";
            }
        }
    }
}
close K2G;

open MATRIX1, ">$outprefix.updown.matrix"   or die $!;
open UpDown,  ">$outprefix.updown.KEGG.xls" or die $!;    #lcc
print UpDown "Pathway\tUp/Down-regulation\tNumber\tGenes\n";
for my $class ( keys %Rdata ) {
    $Rdata{$class}{'up'} ||= 0;
    print MATRIX1 "$class\tup\t$Rdata{$class}{'up'}\n";
    if ( $Rdata{$class}{'up'} != 0 ) {
        foreach my $gene ( keys %{ $updowngene{$class}{'up'} } ) {
            print UpDown "$class\tup\t$Rdata{$class}{'up'}\t$gene\n";
        }
    }
    else {
        print UpDown "$class\tup\t$Rdata{$class}{'up'}\t-\n";
    }

    $Rdata{$class}{'down'} ||= 0;
    print MATRIX1 "$class\tdown\t$Rdata{$class}{'down'}\n";
    if ( $Rdata{$class}{'down'} != 0 ) {
        foreach my $gene ( keys %{ $updowngene{$class}{'down'} } ) {
            print UpDown "$class\tdown\t$Rdata{$class}{'down'}\t$gene\n";
        }
    }
    else {
        print UpDown "$class\tdown\t$Rdata{$class}{'down'}\t-\n";
    }
}
close MATRIX1;
close UpDown;

my @ys = sort { $b <=> $a } values %max;
my $y_max = $ys[0] * 1.5;

open R, ">$outprefix.R" or die $!;
print R <<CODE;
library(ggplot2)
library(grid)
library(RColorBrewer)
options(stringsAsFactors=F)
pdf('$outprefix.KEGG.pdf', width=13, height=10)
d=read.table('$outprefix.matrix', sep='\t',quote="!")
df=data.frame(table(d\$V2, d\$V1)) # a new matrix
df\$Freq[df\$Freq==0]=NA # value = 0 -> value = NA
df=na.omit(df) # filter NA, for more beautiful pdf, but not necessary
df\$Var1=factor(df\$Var1, levels=rev(df\$Var1)) # 
order1<-df[order(-df\$Freq),]
order2<-order1[order(order1\$Var2),]
order2\$Var1<-factor(order2\$Var1,levels =order2\$Var1)
#colours=colorRampPalette(brewer.pal(9,"Set1"))(length(levels(order2\$Var2)))
colours=colorRampPalette(c("#E41A1C","#377EB8","#4DAF4A","#984EA3","#FF7F00","#FFE528","#A65628","#F781BF","#999999"))(9)[1:length(levels(order2\$Var2))]
ggplot(df,aes(x=Var1,y=Freq,fill=Var2)) + scale_fill_manual(values=colours)+
  geom_bar(position="stack",stat="identity") +theme(panel.background=element_rect(fill=NA,colour="grey"), panel.grid=element_line(color='grey'), panel.border=element_rect(fill='transparent',color='black'),legend.title=element_blank(), legend.text = element_text(size = 15), plot.title=element_text(face='bold', size=20),axis.title=element_text(size=20), axis.text.x=element_text(color='black', size=15,),axis.text.y=element_text(color='black', size=15))+coord_flip()+labs(x='', y='Number of Genes')+scale_y_continuous(limits=c(0,$y_max), trans='sqrt')+geom_text(aes(label=Freq), hjust=-0.5, vjust=0.5, size = 4)+scale_x_discrete(limits = rev(levels(order2\$Var1)))
dev.off()
#draw updown enrichment graph
pdf('$outprefix.updown.KEGG.pdf', width=13, height=10)
z=read.table('$outprefix.updown.matrix', sep='\t',quote="!")
names(z)<-c("Class","UpDown","Counts")
#
sum_temp<-aggregate(z\$Counts ~ z\$Class, z, function(x) max(cumsum(x)))
colnames(sum_temp)<-c('name','count')
z\$Class<-factor(z\$Class,levels = sum_temp[order(-sum_temp\$count),]\$name)

#
p<-ggplot(z,aes(x=Class,y=Counts,fill=UpDown))+scale_fill_manual(values=c("#377EB8","#E41A1C"))+geom_bar(position="dodge",stat="identity")+labs(x="",y="DEGs Number",title = "DEGs Number of The Most Enriched Pathway")+theme(axis.text.x=element_text(angle=80, size=15,colour="black",hjust=1,vjust=1),panel.background=element_rect(fill=NA,colour="grey"), panel.grid=element_line(color='grey'), panel.border=element_rect(fill='transparent',color='black'),plot.title=element_text(face='bold', size=20),axis.title=element_text(size=20))
p
dev.off()
CODE
close R;
`$Bin/../software/Rscript $outprefix.R && $Bin/../software/convert -density 300 -resize 30% $outprefix.KEGG.pdf $outprefix.KEGG.png && $Bin/../software/convert -density 300 -resize 30% $outprefix.updown.KEGG.pdf $outprefix.updown.KEGG.png`;

`rm $outprefix.matrix $outprefix.updown.matrix $outprefix.R`;
