# Supplementary material for: Integrating genomic and multiomic data for Angelica sinensis provides insights into the evolution and biosynthesis of pharmaceutically bioactive compounds
Source: Commun Biol. 2023 Nov 24;6:1198. doi: 10.1038/s42003-023-05569-5 (PMC10674023; doi:10.1038/s42003-023-05569-5)
Supplement: Supplementary file 6 — Source Code [file 42003_2023_5569_MOESM6_ESM.zip › Script_for_enrichment/bin/keggMap.pl]

#!/usr/bin/perl -w

# description: draw KEGG Map, referenced from kegg_parser.pl

use Getopt::Long;
use File::Basename 'dirname';
use GD;

my ( $ko, $koMap, $mapDir, $diff, $outdir, $help );

GetOptions(
    "ko:s"     => \$ko,
    "komap:s"  => \$koMap,
    "diff:s"   => \$diff,
    "mapdir:s" => \$mapDir,
    "outdir:s" => \$outdir,
    "help|?"   => \$help
);
$outdir ||= ".";

sub usage {
    print STDERR << "USAGE";
description: draw KEGG Map
usage: perl $0 [options]
options:
	-ko *: result of blast2ko.pl
	-komap *: ko_map.tab file
	-diff *: DiffGeneExpFilter.xls
	-outdir: output directory, default is current directory "."
	-mapdir *: kegg map directory
	-help|?: help information
e.g.:
	perl $0 -ko ko -diff DiffGeneExpFiltr.xls -outdir .
USAGE
}

if ( !defined $ko || !$koMap || !$mapDir || !defined $diff || defined $help ) {
    &usage();
    exit 1;
}

# check input files
my $exit = 0;
for ( $ko, $diff, $koMap ) {
    if ( !-f $_ ) {
        print STDERR "file $_ not exists\n";
        $exit = 1;
    }
}
exit 1 if ( $exit == 1 );

if ( !-d $mapDir ) {
    print STDERR "KEGG map directory $mapDir not exists\n";
    exit 1;
}

system("mkdir -p $outdir") if ( !-d $outdir );

# main
local ($/);
open KOMAP, "< $koMap" || die $!;
$all_in = <KOMAP>;
$all_in =~ s/\n+$//;
close KOMAP;
@all_ins = split /\n/, $all_in;
for $line (@all_ins) {
    @temp = split /\t/, $line;
    @{ $maps{ $temp[0] } } = split /\s/, $temp[1];
}
undef($all_in);
undef(@all_ins);
local ($/) = "\n";

# get ratio
open DIFF, "< $diff" || die $!;
<DIFF>;
while (<DIFF>) {
    chomp;
    @temp = split /\t/, $_;
    $ratios{ $temp[0] } = sprintf( "%.1f", $temp[1] );
}
close DIFF;

# get image data
open KO, "< $ko" || die $!;
while (<KO>) {
    chomp;
    next if ( $_ eq "" or index( $_, "#" ) == 0 );
    @temp = split /\t/, $_;
    next if ( @temp < 2 || $temp[1] =~ /^\s*$/ );
    $color = "red";
    for $ko ( split /!+/, $temp[1] ) {
        $ko = ( split /\|+/, $ko )[0];
        if ( exists $maps{$ko} && exists $ratios{ $temp[0] } ) {
            $color = "green" if ( $ratios{ $temp[0] } < 0 );
            for $mapId ( @{ $maps{$ko} } ) {
                $mapImg = "map$mapId.png";
                next if ( !-f "$mapDir/$mapImg" );
                open CONF, "< $mapDir/map$mapId.html" || die $!;
                while (<CONF>) {

=pod
					if (/rect\s\(([\d]+),([\d]+)\)\s\(([\d]+),([\d]+)\)\t.*$ko\+.*\+([^\+]+)\+[^\+]*$/) {
						push @{$data{$mapFile}}, [$temp[0], $1, $2, $3, $4, $5, $color]; # map => [[gene, x1, y1, x2, y2, EC, color], ...]
					}
=cut

                    if (
/rect\s[^\d]*([\d]+),([\d]+)[^\d]*([\d]+),([\d]+).*$ko(\+.*)*/
                      )
                    {
                        push @{ $data{$mapImg} },
                          [ $temp[0], $1, $2, $3, $4, $color, "rect" ]
                          ;    # map => [[gene, x1, y1, x2, y2, color], ...]
                        $htmlData{"map$mapId"}{"$1,$2,$3,$4"}{$color}{$ko}
                          { $temp[0] } = $ratios{ $temp[0] };
                    }
                    elsif (
/poly\s[^\d]*([\d]+),([\d]+)[^\d]*([\d]+),([\d]+),([\d]+),([\d]+),([\d]+),([\d]+).*$ko(\+.*)*/
                      )
                    {
                        push @{ $data{$mapImg} },
                          [
                            $temp[0], $1, $2, $3, $4, $5, $6, $7, $8, $color,
                            "poly"
                          ];
                        $htmlData{"map$mapId"}{"$1,$2,$3,$4,$5,$6,$7,$8"}
                          {$color}{$ko}{ $temp[0] } = $ratios{ $temp[0] };
                    }
                    elsif (
/poly\s[^\d]*([\d]+),([\d]+)[^\d]*([\d]+),([\d]+),([\d]+),([\d]+).*$ko(\+.*)*/
                      )
                    {
                        push @{ $data{$mapImg} },
                          [ $temp[0], $1, $2, $3, $4, $5, $6, $color, "poly" ];
                        $htmlData{"map$mapId"}{"$1,$2,$3,$4,$5,$6"}{$color}
                          {$ko}{ $temp[0] } = $ratios{ $temp[0] };
                    }
                }
                close CONF;
            }
        }
    }
}
close KO;

# get other points
my %map_points;
my $map_dir = $koMap;
$map_dir =~ s/^(\S+)\/(komap\S+)$/$1/g;
$map_dir .= "\/map";
my $map_htmls = `ls $map_dir/*.html`;
my @maps_arr = split( /\n/, $map_htmls );
my ( $shape, $coords, $href );
for my $html_files (@maps_arr) {
    open HTML_FILE, "$html_files";
    my $map_name = $html_files;
    $map_name =~ s/.*(map\d\d\d\d\d).html/$1/g;

    #       print "$map_name\:\n";
    while (<HTML_FILE>) {
        chomp;
        if ( $_ =~
/<area\s+shape=(\S+)\s+coords=(\S+)\s+href=\"(.*)\"\s+title=\".*\".*\/>/
          )
        {
            ( $shape, $coords, $href ) = ( $1, $2, $3 );
            $href =~ s/\s+//g;
            if ( $href =~ /show_pathway\?(map\d\d\d\d\d)$/ ) {
                $href =~ s/.*(map\d\d\d\d\d)$/$1/g;
                $href .= ".html";
            }
            else {
                $href = "http://www.genome.jp$href";
            }
            $map_points{$map_name}{$coords} =
              "area shape=\'$shape\' coords=\'$coords\' href=\'$href\'";

            #                       print "$coords\t";
        }
    }
    close HTML_FILE;
}

my (
    $polyline1, $polyline2, $poly1_x1, $poly1_x2, $poly1_y1, $poly1_y2,
    $poly1_x3,  $poly1_x4,  $poly1_y3, $poly1_y4, $disx,     $disy
);
my ( @tmp_arrx, @tmp_arry );

# draw image, twice
for $map ( sort keys %data ) {
    if ( $map eq "map01100" || $map eq "map01110" ) {
        next;
    }
    open PNG, "< $mapDir/$map" || die $!;
    $im = GD::Image->new(*PNG);
    open RES, "> $outdir/$map" || die $!;
    binmode RES;
    print RES $im->png;
    close PNG;
    close RES;

    open PNG, "< $outdir/$map" || die $!;
    $im    = GD::Image->new(*PNG);
    $red   = $im->colorAllocate( 255, 0, 0 );
    $green = $im->colorAllocate( 0, 255, 0 );

    #$black = $im->colorAllocate(0, 0, 0);
    %drawed = ();
    for $b ( @{ $data{$map} } ) {

        #$col = ($b->[6] eq "red")? $red : $green;
        #$im->filledRectangle($b->[1], $b->[2], $b->[3], $b->[4], $col);
        #$im->string(gdSmallFont, $b->[1], $b->[2] + 2, $b->[5], $black);
        my $b_size = scalar @{$b};
        if ( $b_size == 7 ) {
            $col = ( $b->[5] eq "red" ) ? $red : $green;
            if ( !exists $drawed{"$b->[1], $b->[2], $b->[3], $b->[4]"} ) {
                $drawed{"$b->[1], $b->[2], $b->[3], $b->[4]"} = 1;
                $im->rectangle( $b->[1], $b->[2], $b->[3], $b->[4], $col );
                $im->rectangle(
                    $b->[1] + 1,
                    $b->[2] + 1,
                    $b->[3] - 1,
                    $b->[4] - 1,
                    $col
                );
            }
            else {
                @points = ();
                $points[0] = [ $b->[1], ( $b->[2] + $b->[4] ) / 2 ];
                $points[3] = [ $b->[3], $points[0]->[1] ];
                if ( $b->[5] eq "red" ) {
                    $flag = 1;
                    $points[1] = [ $b->[1], $b->[2] ];
                    $points[2] = [ $b->[3], $b->[2] ];
                }
                else {
                    $flag = -1;
                    $points[1] = [ $b->[1], $b->[4] ];
                    $points[2] = [ $b->[3], $b->[4] ];
                }
                for $i ( 1 .. $#points ) {
                    $im->line(
                        $points[ $i - 1 ]->[0],
                        $points[ $i - 1 ]->[1],
                        $points[$i]->[0],
                        $points[$i]->[1], $col
                    );
                }
                $points[0]->[0]++;
                $points[1]->[0]++;
                $points[1]->[1] += $flag;
                $points[2]->[0]--;
                $points[2]->[1] += $flag;
                $points[3]->[0]--;
                for $i ( 1 .. $#points ) {
                    $im->line(
                        $points[ $i - 1 ]->[0],
                        $points[ $i - 1 ]->[1],
                        $points[$i]->[0],
                        $points[$i]->[1], $col
                    );
                }
            }
        }
        elsif ( $b_size == 11 ) {
            $col = ( $b->[9] eq "red" ) ? $red : $green;
            if (
                !exists $drawed{
"$b->[1],$b->[2],$b->[3],$b->[4],$b->[5],$b->[6],$b->[7],$b->[8]"
                }
              )
            {
                $drawed{
"$b->[1],$b->[2],$b->[3],$b->[4],$b->[5],$b->[6],$b->[7],$b->[8]"
                } = $b->[9];
                $polyline1 = new GD::Polygon;
                @tmp_arrx =
                  sort { $a <=> $b } ( $b->[1], $b->[3], $b->[5], $b->[7] );
                @tmp_arry =
                  sort { $a <=> $b } ( $b->[2], $b->[4], $b->[6], $b->[8] );
                if ( $b->[1] == $b->[3] || $b->[2] == $b->[4] ) {
                    $disx = $tmp_arrx[ @tmp_arrx - 1 ] - $tmp_arrx[0];
                    $disy = $tmp_arry[ @tmp_arry - 1 ] - $tmp_arry[0];
                    if ( $disx > $disy ) {
                        $poly1_x1 = $b->[1];
                        $poly1_x2 = $b->[3];
                        $poly1_x3 = $b->[1];
                        $poly1_x4 = $b->[3];
                        $poly1_y1 =
                          ( $b->[2] + $b->[4] + $b->[6] + $b->[8] ) / 4 - 0.5;
                        $poly1_y2 =
                          ( $b->[2] + $b->[4] + $b->[6] + $b->[8] ) / 4 - 0.5;
                        $poly1_y3 =
                          ( $b->[2] + $b->[4] + $b->[6] + $b->[8] ) / 4 + 0.5;
                        $poly1_y4 =
                          ( $b->[2] + $b->[4] + $b->[6] + $b->[8] ) / 4 + 0.5;
                    }
                    else {
                        $poly1_y1 = $b->[2];
                        $poly1_y2 = $b->[4];
                        $poly1_y3 = $b->[2];
                        $poly1_y4 = $b->[4];
                        $poly1_x1 =
                          ( $b->[1] + $b->[3] + $b->[5] + $b->[7] ) / 4 - 0.5;
                        $poly1_x2 =
                          ( $b->[1] + $b->[3] + $b->[5] + $b->[7] ) / 4 - 0.5;
                        $poly1_x3 =
                          ( $b->[1] + $b->[3] + $b->[5] + $b->[7] ) / 4 + 0.5;
                        $poly1_x4 =
                          ( $b->[1] + $b->[3] + $b->[5] + $b->[7] ) / 4 + 0.5;
                    }
                    $polyline1->addPt( $poly1_x1, $poly1_y1 );
                    $polyline1->addPt( $poly1_x2, $poly1_y2 );
                    $polyline1->addPt( $poly1_x3, $poly1_y3 );
                    $polyline1->addPt( $poly1_x4, $poly1_y4 );
                    $im->openPolygon( $polyline1, $col );
                }
                else {
                    $poly1_x1 = ( $b->[1] + $b->[7] ) / 2 - 0.5;
                    $poly1_y1 = ( $b->[2] + $b->[8] ) / 2;
                    $poly1_x2 = ( $b->[1] + $b->[7] ) / 2 + 0.5;
                    $poly1_y2 = ( $b->[2] + $b->[8] ) / 2;
                    $poly1_x3 = ( $b->[3] + $b->[5] ) / 2 - 0.5;
                    $poly1_y3 = ( $b->[4] + $b->[6] ) / 2;
                    $poly1_x4 = ( $b->[3] + $b->[5] ) / 2 + 0.5;
                    $poly1_y4 = ( $b->[4] + $b->[6] ) / 2;
                    $polyline1->addPt( $poly1_x1, $poly1_y1 );
                    $polyline1->addPt( $poly1_x2, $poly1_y2 );
                    $polyline1->addPt( $poly1_x3, $poly1_y3 );
                    $polyline1->addPt( $poly1_x4, $poly1_y4 );
                    $im->openPolygon( $polyline1, $col );
                }
            }
            else {
                unless (
                    $drawed{
"$b->[1],$b->[2],$b->[3],$b->[4],$b->[5],$b->[6],$b->[7],$b->[8]"
                    } =~ /$b->[9]/
                  )
                {
                    $drawed{
"$b->[1],$b->[2],$b->[3],$b->[4],$b->[5],$b->[6],$b->[7],$b->[8]"
                    } .= $b->[9];
                    $polyline1 = new GD::Polygon;
                    @tmp_arrx =
                      sort { $a <=> $b } ( $b->[1], $b->[3], $b->[5], $b->[7] );
                    @tmp_arry =
                      sort { $a <=> $b } ( $b->[2], $b->[4], $b->[6], $b->[8] );
                    if ( $b->[1] == $b->[3] || $b->[2] == $b->[4] ) {
                        $disx = $tmp_arrx[ @tmp_arrx - 1 ] - $tmp_arrx[0];
                        $disy = $tmp_arry[ @tmp_arry - 1 ] - $tmp_arry[0];
                        if ( $disx > $disy ) {
                            $poly1_x1 = $b->[1];
                            $poly1_x2 = $b->[3];
                            $poly1_y1 =
                              ( $b->[2] + $b->[4] + $b->[6] + $b->[8] ) / 4 -
                              0.5;
                            $poly1_y2 =
                              ( $b->[2] + $b->[4] + $b->[6] + $b->[8] ) / 4 -
                              0.5;
                        }
                        else {
                            $poly1_y1 = $b->[2];
                            $poly1_y2 = $b->[4];
                            $poly1_x1 =
                              ( $b->[1] + $b->[3] + $b->[5] + $b->[7] ) / 4 -
                              0.5;
                            $poly1_x2 =
                              ( $b->[1] + $b->[3] + $b->[5] + $b->[7] ) / 4 -
                              0.5;
                        }
                        $polyline1->addPt( $poly1_x1, $poly1_y1 );
                        $polyline1->addPt( $poly1_x2, $poly1_y2 );
                        $im->openPolygon( $polyline1, $col );
                    }
                    else {
                        $poly1_x1 = ( $b->[1] + $b->[7] ) / 2 + 0.5;
                        $poly1_y1 = ( $b->[2] + $b->[8] ) / 2;
                        $poly1_x2 = ( $b->[3] + $b->[5] ) / 2 + 0.5;
                        $poly1_y2 = ( $b->[4] + $b->[6] ) / 2;
                        $polyline1->addPt( $poly1_x1, $poly1_y1 );
                        $polyline1->addPt( $poly1_x2, $poly1_y2 );
                        $im->openPolygon( $polyline1, $col );
                    }
                }
            }
        }
        elsif ( $b_size == 9 ) {
            $col = ( $b->[7] eq "red" ) ? $red : $green;
            if (
                !exists $drawed{
                    "$b->[1],$b->[2],$b->[3],$b->[4],$b->[5],$b->[6]"} )
            {
                $drawed{"$b->[1],$b->[2],$b->[3],$b->[4],$b->[5],$b->[6]"} =
                  $b->[7];
                $polyline2 = new GD::Polygon;
                for ( my $p = 1 ; $p <= 6 ; $p++ ) {
                    for ( my $q = 2 ; $q <= 6 ; $q++ ) {
                        if ( $p < $q && $b->[$p] == $b->[$q] ) {
                            if ( $p =~ /1|3|5/ ) {
                                if ( $b->[ $p + 1 ] < $b->[ $q + 1 ] ) {
                                    $b->[ $p + 1 ] -= 1;
                                    $b->[ $q + 1 ] += 1;
                                }
                                else {
                                    $b->[ $p + 1 ] += 1;
                                    $b->[ $q + 1 ] -= 1;
                                }
                            }
                            else {
                                if ( $b->[ $p - 1 ] < $b->[ $q - 1 ] ) {
                                    $b->[ $p - 1 ] -= 1;
                                    $b->[ $q - 1 ] += 1;
                                }
                                else {
                                    $b->[ $p - 1 ] += 1;
                                    $b->[ $q - 1 ] -= 1;
                                }
                            }
                        }
                    }
                }
                $polyline2->addPt( $b->[1], $b->[2] );
                $polyline2->addPt( $b->[3], $b->[4] );
                $polyline2->addPt( $b->[5], $b->[6] );
                $im->filledPolygon( $polyline2, $col );
            }
            else {
                unless (
                    $drawed{"$b->[1],$b->[2],$b->[3],$b->[4],$b->[5],$b->[6]"}
                    =~ /$b->[7]/ )
                {
                    $drawed{"$b->[1],$b->[2],$b->[3],$b->[4],$b->[5],$b->[6]"}
                      .= $b->[7];
                    ( $b->[1], $b->[2], $b->[3], $b->[4], $b->[5], $b->[6] ) =
                      &trianble_coord( $b->[1], $b->[2], $b->[3], $b->[4],
                        $b->[5], $b->[6] );
                    $polyline2 = new GD::Polygon;
                    $polyline2->addPt( $b->[1], $b->[2] );
                    $polyline2->addPt( $b->[3], $b->[4] );
                    $polyline2->addPt( $b->[5], $b->[6] );
                    $im->filledPolygon( $polyline2, $col );
                }
            }
        }
    }
    open RES, "> $outdir/$map" || die $!;
    binmode RES;
    print RES $im->png;
    close PNG;
    close RES;
}

# generate html
for $map ( keys %htmlData ) {
    if ( $map eq "map01100" || $map eq "map01110" ) {
        next;
    }
    open HTML, "> $outdir/$map.html" || die $!;
    print HTML << "HTMLCODE";
<html>
<head>
<meta http-equiv="content-type" content="text/html; charset=utf-8">
<title>$map</title>
<style type="text/css">
<!--
area {cursor: pointer;}
-->
</style>
<script type="text/javascript">
<!--
function showInfo(info) {
	obj = document.getElementById("result");
	obj.innerHTML = "<div style='cursor: pointer; position: absolute; right: 5px; color: #000;' onclick='javascript: document.getElementById(\\\"result\\\").style.display = \\\"none\\\";' title='close'>X</div>" + info;
	obj.style.top = document.body.scrollTop;
	obj.style.left = document.body.scrollLeft;
	obj.style.display = "";
}
//-->
</script>
</head>
<body>
<map name="$map">
HTMLCODE
    my $hash2 = $map_points{$map};
    foreach my $html_coords ( keys %$hash2 ) {
        unless ( exists $htmlData{$map}{$html_coords}{"red"}
            || exists $htmlData{$map}{$html_coords}{"green"} )
        {
            print HTML "<$map_points{$map}{$html_coords} />\n";
        }
    }

    for $rect ( keys %{ $htmlData{$map} } ) {
        if (   exists $htmlData{$map}{$rect}{"red"}
            || exists $htmlData{$map}{$rect}{"green"} )
        {
            $temp = "<ul>";
            if ( exists $htmlData{$map}{$rect}{"red"} ) {
                $temp .= "<li style=\\\"color: #f00;\\\">Up regulated<ul>";
                for $ko (
                    sort {
                        &max( \%{ $htmlData{$map}{$rect}{"red"}{$b} } )
                          <=> &max( \%{ $htmlData{$map}{$rect}{"red"}{$a} } )
                    } keys %{ $htmlData{$map}{$rect}{"red"} }
                  )
                {
                    $temp .= "<li>$ko: ";
                    for $gene (
                        sort {
                            abs( $htmlData{$map}{$rect}{"red"}{$ko}{$b} ) <=>
                              abs( $htmlData{$map}{$rect}{"red"}{$ko}{$a} )
                        } keys %{ $htmlData{$map}{$rect}{"red"}{$ko} }
                      )
                    {
                        $temp .=
                          "$gene ($htmlData{$map}{$rect}{'red'}{$ko}{$gene}), ";
                    }
                    $temp =~ s/, $/<\/li>/;
                }
                $temp .= "</ul></li>";
            }
            if ( exists $htmlData{$map}{$rect}{"green"} ) {
                $temp .= "<li style=\\\"color: #0f0;\\\">Down regulated<ul>";
                for $ko (
                    sort {
                        &max( \%{ $htmlData{$map}{$rect}{"green"}{$b} } )
                          <=> &max( \%{ $htmlData{$map}{$rect}{"green"}{$a} } )
                    } keys %{ $htmlData{$map}{$rect}{"green"} }
                  )
                {
                    $temp .= "<li>$ko: ";
                    for $gene (
                        sort {
                            abs( $htmlData{$map}{$rect}{"green"}{$ko}{$b} ) <=>
                              abs( $htmlData{$map}{$rect}{"green"}{$ko}{$a} )
                        } keys %{ $htmlData{$map}{$rect}{"green"}{$ko} }
                      )
                    {
                        $temp .=
"$gene ($htmlData{$map}{$rect}{'green'}{$ko}{$gene}), ";
                    }
                    $temp =~ s/, $/<\/li>/;
                }
                $temp .= "</ul></li>";
            }
            $temp .= "</ul>";
            if ( exists $map_points{$map}{$rect} ) {
                print HTML
"<$map_points{$map}{$rect} onmouseover=\'javascript: showInfo(\"$temp\");\' />\n";
            }
        }
    }
    print HTML
"</map>\n<img src='./$map.png' usemap='#$map' />\n<div id='result' style='position: absolute; width: 50%; border: 1px solid #000; background-color: #fff; filter: alpha(opacity=95); opacity: 0.95; font-size: 12px; padding-right: 20px; display: none;' onmouseover=\"javascript: this.style.filter = 'alpha(opacity=100)'; this.style.opacity = 1;\" onmouseout=\"javascript: this.style.filter = 'alpha(opacity=95)'; this.style.opacity = 0.95;\"></div>\n</body></html>";

    #	open HTML, "> $outdir/$map.html" || die $!;
    #	print HTML $html;
    close HTML;
}

exit 0;

sub max {
    my ($genes) = @_;
    for my $gene (
        sort { abs( $genes->{$b} ) <=> abs( $genes->{$a} ) }
        keys %{$genes}
      )
    {
        return abs( $genes->{$gene} );
    }
}

sub trianble_coord {
    my ( $trx1, $try1, $trx2, $try2, $trx3, $try3 ) = @_;
    if ( $trx1 == $trx2 ) {
        $try1 = ( $try2 > $try1 ) ? ( $try1 - 1 ) : ( $try2 - 1 );
        $try2 = $try3 - 1;
    }
    elsif ( $trx1 == $trx3 ) {
        $try1 = ( $try3 > $try1 ) ? ( $try1 - 1 ) : ( $try3 - 1 );
        $try3 = $try2 - 1;
    }
    elsif ( $trx2 == $trx3 ) {
        $try2 = ( $try3 > $try2 ) ? ( $try2 - 1 ) : ( $try3 - 1 );
        $try3 = $try1 - 1;
    }
    elsif ( $try1 == $try2 ) {
        $trx1 = ( $trx2 > $trx1 ) ? ( $trx2 - 1 ) : ( $trx1 - 1 );
        $trx2 = $trx3 - 1;
    }
    elsif ( $try1 == $try3 ) {
        $trx1 = ( $trx3 > $trx1 ) ? ( $trx3 - 1 ) : ( $trx1 - 1 );
        $trx3 = $trx2 - 1;
    }
    elsif ( $try2 == $try3 ) {
        $trx2 = ( $trx3 > $trx2 ) ? ( $trx3 - 1 ) : ( $trx2 - 1 );
        $trx3 = $trx1 - 1;
    }
    return ( $trx1, $try1, $trx2, $try2, $trx3, $try3 );
}
