# Supplementary material for: Integrating genomic and multiomic data for Angelica sinensis provides insights into the evolution and biosynthesis of pharmaceutically bioactive compounds
Source: Commun Biol. 2023 Nov 24;6:1198. doi: 10.1038/s42003-023-05569-5 (PMC10674023; doi:10.1038/s42003-023-05569-5)
Supplement: Supplementary file 6 — Source Code [file 42003_2023_5569_MOESM6_ESM.zip › Script_for_enrichment/bin/getKO.pl]

#!/usr/bin/perl -w

# description: get KO from background file

use strict;
use Getopt::Long;
use File::Basename qw(basename);
use File::Path qw(mkpath);

my ( $gldir, $glist, $ext, $bg, $outdir, $help );

GetOptions(
    "gldir:s"  => \$gldir,
    "ext:s"    => \$ext,
    "glist:s"  => \$glist,
    "bg:s"     => \$bg,
    "outdir:s" => \$outdir,
    "help|?"   => \$help
);
$ext    ||= "glist";
$outdir ||= "./";

if ( ( !defined $gldir && !defined $glist ) || !defined $bg || defined $help ) {
    die << "USAGE";
description: get KO from background file
usage: perl $0 [options]
options:
	-glist <str>    gene-list files, separated by comma ",", with higher priority than -gldir
	-gldir <path>   directory, containging gene-list files, processing all files in the directory, with lower priority than -glist
	-ext <str>      extension of gene-list files in directory gldir, default is "glist"
	-bg <file> *    background file, output of blast2ko.pl
	-outdir <path>  output directory, default is "./"

	-help|?         help information
e.g.:
	perl $0 -glist 1.glist -bg all.ko -outdir ./
	perl $0 -gldir ./ -bg all.ko -outdir ./
	perl $0 -gldir ./ -ext xls -bg all.ko -outdir ./
USAGE
}

# main
if ( !-f $bg ) {
    die "file $bg not exits\n";
}

if ( defined $glist ) {
    my @files = split /,/, $glist;
    my $exit = 0;
    for (@files) {
        if ( !-f $_ ) {
            warn "file $_ not exits\n";
            $exit = 1;
        }
    }
    exit 1 if ( $exit == 1 );
    $gldir = "./gltmptmp$$";
    mkdir $gldir or die $!;
    for (@files) {
        symlink $_, "$gldir/" . basename($_);
    }
}
else {
    if ( !glob("$gldir/*.$ext") ) {
        die "no file whith extension of $ext in directory $gldir\n";
    }
    my $gldir0 = $gldir;
    $gldir = "./gltmptmp$$";
    mkdir $gldir or die $!;
    for ( glob("$gldir0/*.$ext") ) {
        symlink $_, "$gldir/" . basename($_);
    }
}

my %bgs;
open BG, "< $bg" or die $!;
while (<BG>) {
    s/[\r\n]//g;
    next if (/^#/);
    next if (/^$/);
    my @tabs = split /\t/, $_, 2;
    $bgs{ $tabs[0] } = $tabs[1] || "";
}
close BG;

if ( !-d $outdir ) {
    mkpath $outdir or die $!;
}

for my $file ( glob("$gldir/*") ) {
    my $pre;
    if ( defined $glist ) {
        $pre = &getKeyName($file);
    }
    else {
        $pre = $file;
        $pre =~ s/.*\/(.*)\.$ext$/$1/;
    }
    my $output = "$outdir/$pre.ko";
    open IN,  "< $file"   or die $!;
    open OUT, "> $output" or die $!;
    while (<IN>) {
        chomp;
        my $tab = ( split /\t/, $_ )[0];
        if ( exists $bgs{$tab} ) {
            print OUT "$tab\t$bgs{$tab}\n";
        }
    }
    close OUT;
    close IN;
}

unlink glob "$gldir/*";
rmdir $gldir;

exit 0;

sub getKeyName {
    my ($key_name) = @_;
    $key_name = ( split /[\/\\]/, $key_name )[-1];

    #	$key_name =~ s/\..*$//;
    if ( $key_name =~ /(\S+)\.glist$/ ) {
        $key_name = $1;
    }
    else {
        print "The file name has something wrong!\n";
    }

    return $key_name;
}
