# Supplementary material for: Integrating genomic and multiomic data for Angelica sinensis provides insights into the evolution and biosynthesis of pharmaceutically bioactive compounds
Source: Commun Biol. 2023 Nov 24;6:1198. doi: 10.1038/s42003-023-05569-5 (PMC10674023; doi:10.1038/s42003-023-05569-5)
Supplement: Supplementary file 6 — Source Code [file 42003_2023_5569_MOESM6_ESM.zip › Script_for_enrichment/bin/pathfind.pl]

#!/usr/bin/perl -w

use Getopt::Long;
use FindBin '$Bin';
use File::Basename 'dirname';

my ( $fg, $bg, $koMap, $kegg, $mapTitle, $output, $help );

GetOptions(
    "fg:s"       => \$fg,
    "bg:s"       => \$bg,
    "komap:s"    => \$koMap,
    "kegg:s"     => \$kegg,
    "maptitle:s" => \$mapTitle,
    "output:s"   => \$output,
    "help|?"     => \$help,
);
$output ||= "./out.path";
##############added by dushuo 2010-11-3
my $name;
$name = ( split /[\\\/]/, $output )[-1];
$name =~ s/\.path.xls$//;
######

sub usage {
    print STDERR << "USAGE";
description: pathfind
usage: perl $0 [options]
options:
	-fg: foreground ko file
	-bg: background ko file, or 3 small-caption letters for species
	-komap: ko_map.tab file
	-kegg:	kegg fasta
	-maptitle:	kegg map title file
	-output: output file, default is out.path
	-help: help information
e.g.:
	perl $0 -fg 1.ko -bg 2.ko -output out.path -kegg animal.fa -komap animal_komap.tab -maptitle map_title.tab
USAGE
}

if ( defined $help || !defined $fg ) {
    &usage();
    exit 1;
}

if ( defined $bg && !-f $bg && length($bg) == 3 ) {
    $bg =~ tr/[A-Z]/[a-z]/;
    open KO, "< $kegg"  || die $!;
    open BG, "> $bg.ko" || die $!;
    while (<KO>) {
        chomp;
        next unless (/^>$bg.*[\s;]\sK\d+/);
        $_ =~ s/^>$bg://;
        @tabs = split /\s/, $_, 2;
        $tabs[1] = " $tabs[1]";
        $tabs[1] =~ s/([ ;]) [^K][^;]*\s;/$1/g;
        $tabs[1] =~ s/; (K[\d]+)/\|$1/g;
        $tabs[1] =~ s/^ *//;
        @ids = ();

        for ( split /\|/, $tabs[1] ) {
            $_ =~ s/^\s*//;
            @tabs2 = split / /, $_, 2;
            $id = $tabs2[0];
            push @ids, $id if ( $id =~ /^K\d+/ );
        }
        print BG "$tabs[0]\t" . ( join "!", @ids ) . "\n";
    }
    close BG;
    close KO;
}

# check input files
push @inputs, $fg;
push @inputs, $bg if ( defined $bg );

my $exit = 0;
for $file ( @inputs, $koMap, $mapTitle ) {
    if ( !-f $file ) {
        print STDERR "file $file not exists\n";
        $exit = 1;
    }
}

exit 1 if ( $exit == 1 );

# main
local ($/);

open IN, "< $koMap" || die $!;
$all_in = <IN>;
$all_in =~ s/\n+$//;
close IN;
@all_ins = split /\n/, $all_in;
for $line (@all_ins) {
    @temp = split /\t/, $line;
    @{ $kos{ $temp[0] } } = split /\s/, $temp[1];
}

open IN, "< $mapTitle" || die $!;
$all_in = <IN>;
$all_in =~ s/\n+$//;
close IN;
@all_ins = split /\n/, $all_in;
for $line (@all_ins) {
    @temp = split /\t/, $line;
    $titles{ $temp[0] }{level3} = $temp[1];
    $titles{ $temp[0] }{level1} = $temp[2];
    $titles{ $temp[0] }{level2} = $temp[3];
}

undef($all_in);
undef(@all_ins);
local ($/) = "\n";

open FG, "< $fg" || die $!;
%genes1 = ();
%genes2 = ();
$sum1   = 0;
$sum2   = 0;
while (<FG>) {
    chomp;
    next if ( $_ eq "" or index( $_, "#" ) == 0 );
    @temp = split /\t/, $_;
    next if ( $#temp == 0 );
    $temp[1] =~ s/\|[^!]*!*/!/g;
    $temp[1] =~ s/!$//;
    @temp2 = split /!/, $temp[1];
    if ( !exists $genes1{ $temp[0] } ) {
        $sum1++;
        $genes1{ $temp[0] } = 1;
    }
    for $KO (@temp2) {
        if ( exists $kos{$KO} ) {
            for $ko ( @{ $kos{$KO} } ) {
                if ( exists $titles{$ko} ) {
                    if ( !exists $stats{$ko} ) {
                        $stats{$ko}{"pathway"} = $titles{$ko}{level3};
                        $stats{$ko}{"genes"}   = [];
                        $stats{$ko}{"kos"}     = [];
                        if ( defined $bg ) {
                            $stats{$ko}{"genes2"} = [];
                            $stats{$ko}{"kos2"}   = [];
                        }
                    }
                    push @{ $stats{$ko}{"genes"} },
                      $temp[0]
                      if (
                        index(
                            "," . ( join ",", @{ $stats{$ko}{"genes"} } ) . ",",
                            "," . $temp[0] . ","
                        ) == -1
                      );
                    push @{ $stats{$ko}{"kos"} },
                      $KO
                      if (
                        index(
                            "," . ( join ",", @{ $stats{$ko}{"kos"} } ) . ",",
                            "," . $KO . "," ) == -1
                      );
                }
            }
        }
    }
}
close FG;

if ( !defined $bg ) {    # case 1: without background
    $num     = 0;
    $content = "";
    for $pwID ( sort { $#{ $stats{$b}{"genes"} } <=> $#{ $stats{$a}{"genes"} } }
        keys %stats )
    {
        $num = @{ $stats{$pwID}{"genes"} };
        $content .=
            "$stats{$pwID}{'pathway'}\t"
          . $num
          . "\tko$pwID\t$titles{$pwID}{level1}\t$titles{$pwID}{level2}\t"
          . ( join ";", @{ $stats{$pwID}{"genes"} } ) . "\t"
          . ( join "+", @{ $stats{$pwID}{"kos"} } ) . "\n";
    }
    open OUT, "> $output" || die $!;

    #	print OUT "#Pathway\tCount (" . $sum1 . ")\tPathway ID\tGenes\tKOs\n";
    print OUT "#Pathway\tCount (" . $sum1
      . ")\tPathway ID\tLevel 1\tLevel 2\tGenes\tKOs\n";
    print OUT $content;
    close OUT;
}
else {    # case 2: with background
    open BG, "< $bg" || die $!;
    while (<BG>) {
        chomp;
        next if ( $_ eq "" or index( $_, "#" ) == 0 );
        @temp = split /\t/, $_;
        next if ( $#temp < 1 );
        $temp[1] =~ s/\|[^!]*!*/!/g;
        $temp[1] =~ s/!$//;
        @temp2 = split /!/, $temp[1];
        if ( !exists $genes2{ $temp[0] } ) {
            $sum2++;
            $genes2{ $temp[0] } = 1;
        }
        for $KO (@temp2) {
            if ( exists $kos{$KO} ) {
                for $ko ( @{ $kos{$KO} } ) {
                    if ( exists $titles{$ko} ) {
                        next if ( !exists $stats{$ko} );
                        push @{ $stats{$ko}{"genes2"} },
                          $temp[0]
                          if (
                            index(
                                ","
                                  . ( join ",", @{ $stats{$ko}{"genes2"} } )
                                  . ",",
                                "," . $temp[0] . ","
                            ) == -1
                          );
                        push @{ $stats{$ko}{"kos2"} },
                          $ko
                          if (
                            index(
                                ","
                                  . ( join ",", @{ $stats{$ko}{"kos2"} } )
                                  . ",",
                                "," . $ko . ","
                            ) == -1
                          );
                    }
                }
            }
        }
    }
    close BG;

    $num1    = 0;
    $num2    = 0;
    $content = "";

    open PT, "> $name.ptemp.R" || die $!;
    for $pwID ( sort keys %stats ) {
        $num1 = @{ $stats{$pwID}{"genes"} };
        $num2 = @{ $stats{$pwID}{"genes2"} };
        print PT
          "phyper($num1 - 1, $num2, $sum2 - $num2, $sum1, lower.tail=F)\n";
    }
    close PT;

#	@pValues = split /\n/, `/opt/blc/genome/biosoft/R/bin/Rscript ptemp.R | awk '{print \$2}' 2> /dev/null`;
#	@pValues = split /\n/, `$Bin/../software/Rscript ptemp.R | awk '{print \$2}' 2> /dev/null`;
    @pValues = split /\n/,
`/hwfssz4/BC_PUB/Software/03.Soft_ALL/R-3.5.1/bin/Rscript  $name.ptemp.R | awk '{print \$2}'`
      or die;
    $p = join( ", ", @pValues );
    open QT, "> $name.qtemp.R" || die $!;
    print QT <<QT;
library(qvalue)
p <- c($p)
q <- qvalue(p, lambda = 0)
q[3]
QT
    close QT;
    $Rscript = "Rscript";

#	$Rscript = "/opt/blc/genome/biosoft/R/bin/Rscript" if (-x "/opt/blc/genome/biosoft/R/bin/Rscript");
    $Rscript = "/hwfssz4/BC_PUB/Software/03.Soft_ALL/R-3.5.1/bin/Rscript";

#	@qValues = split /\n/, `$Rscript qtemp.R 2> /dev/null | awk 'NR > 1 {for (x = 2; x <= NF; x++) print \$x}'`;
    @qValues = split /\n/,
`$Rscript $name.qtemp.R | awk 'NR > 1 {for (x = 2; x <= NF; x++) print \$x}'`
      or die;
    unlink "$name.ptemp.R", "$name.qtemp.R";

    $i = 0;
    for $pwID ( sort keys %stats ) {
        $stats{$pwID}{"pvalue"} = $pValues[$i];
        $stats{$pwID}{"qvalue"} = $qValues[$i];
        $i++;
    }

    for $pwID ( sort { $stats{$a}{"pvalue"} <=> $stats{$b}{"pvalue"} }
        keys(%stats) )
    {
        $num1 = @{ $stats{$pwID}{"genes"} };
        $num2 = @{ $stats{$pwID}{"genes2"} };
        die "somewhere erro!\n" if ( !$stats{$pwID}{'pvalue'} );
        die "somewhere erro!\n" if ( !$stats{$pwID}{'qvalue'} );
        $content .=
            "$stats{$pwID}{'pathway'}\t"
          . $num1 . "\t"
          . $num2
          . "\t$stats{$pwID}{'pvalue'}\t$stats{$pwID}{'qvalue'}\tko$pwID\t$titles{$pwID}{level1}\t$titles{$pwID}{level2}\t"
          . ( join ";", @{ $stats{$pwID}{"genes"} } ) . "\t"
          . ( join "+", @{ $stats{$pwID}{"kos"} } ) . "\n";
    }
    open OUT, "> $output" || die $!;

#	print OUT "#Pathway\tSample1 (" . $sum1 . ")\tSample2 (" . $sum2 . ")\tPvalue\tQvalue\tPathway ID\tGenes\tKOs\n";
    print OUT "#Pathway\t$name ("
      . $sum1
      . ")\tAll-gene ("
      . $sum2
      . ")\tPvalue\tQvalue\tPathway ID\tLevel 1\tLevel 2\tGenes\tKOs\n";
    print OUT $content;
    close OUT;
}

exit 0;
