# Supplementary material for: Integrating genomic and multiomic data for Angelica sinensis provides insights into the evolution and biosynthesis of pharmaceutically bioactive compounds
Source: Commun Biol. 2023 Nov 24;6:1198. doi: 10.1038/s42003-023-05569-5 (PMC10674023; doi:10.1038/s42003-023-05569-5)
Supplement: Supplementary file 6 — Source Code [file 42003_2023_5569_MOESM6_ESM.zip › Script_for_enrichment/example/list.example]

ENSRNA050019894
ENSRNA050022781
ENSRNA050024567
TraesCS1A02G020300
TraesCS1A02G025700
TraesCS1A02G030500
TraesCS1A02G068400
TraesCS1A02G182600
TraesCS1A02G188900
TraesCS1A02G205700
TraesCS1A02G209800
TraesCS1A02G228200
TraesCS1A02G250000
TraesCS1A02G253000
TraesCS1A02G269200
TraesCS1A02G278600
TraesCS1A02G308700
TraesCS1A02G317100
TraesCS1A02G371200
TraesCS1B02G044800
TraesCS1B02G105100
TraesCS1B02G141100
TraesCS1B02G148600
TraesCS1B02G192100
TraesCS1B02G211200
TraesCS1B02G287500
TraesCS1B02G310100
TraesCS1B02G422200
TraesCS1D02G030200
TraesCS1D02G100900
TraesCS1D02G168900
TraesCS1D02G198600
TraesCS1D02G239000
TraesCS1D02G240300
TraesCS1D02G267100
TraesCS1D02G277900
TraesCS1D02G310300
TraesCS1D02G314800
TraesCS1D02G372800
TraesCS1D02G377400
TraesCS1D02G392100
TraesCS1D02G417300
TraesCS1D02G450900
TraesCS2A02G009700
TraesCS2A02G099200
TraesCS2A02G156800
TraesCS2A02G161700
TraesCS2A02G177000
TraesCS2A02G192500
TraesCS2A02G227200
TraesCS2A02G290100
TraesCS2A02G294400
TraesCS2A02G334000
TraesCS2A02G488000
TraesCS2A02G583400
TraesCS2A02G589200
TraesCS2B02G016000
TraesCS2B02G083000
TraesCS2B02G088600
TraesCS2B02G131900
TraesCS2B02G187800
TraesCS2B02G201700
TraesCS2B02G216800
TraesCS2B02G405300
TraesCS2B02G477900
TraesCS2B02G491700
TraesCS2B02G571600
TraesCS2D02G162600
TraesCS2D02G197200
TraesCS2D02G275000
TraesCS2D02G312600
TraesCS2D02G313200
TraesCS2D02G425000
TraesCS2D02G434600
TraesCS2D02G488300
TraesCS2D02G503400
TraesCS2D02G508400
TraesCS2D02G563200
TraesCS2D02G576000
TraesCS3A02G006400
TraesCS3A02G024900
TraesCS3A02G037600
TraesCS3A02G053300
TraesCS3A02G113500
TraesCS3A02G149000
TraesCS3A02G164300
TraesCS3A02G190200
TraesCS3A02G246700
TraesCS3A02G277200
TraesCS3A02G277300
TraesCS3A02G277500
TraesCS3A02G327000
TraesCS3A02G330400
TraesCS3A02G400000
TraesCS3A02G492500
TraesCS3A02G492600
TraesCS3B02G046100
TraesCS3B02G174400
TraesCS3B02G200600
TraesCS3B02G253000
TraesCS3B02G272600
TraesCS3B02G317500
TraesCS3B02G356400
TraesCS3B02G407700
TraesCS3B02G420500
TraesCS3B02G476000
TraesCS3B02G536200
TraesCS3B02G538300
TraesCS3B02G540300
TraesCS3B02G600900
TraesCS3D02G023800
TraesCS3D02G054200
TraesCS3D02G244800
TraesCS3D02G283700
TraesCS3D02G320400
TraesCS3D02G374300
TraesCS3D02G405900
TraesCS3D02G414200
TraesCS3D02G460800
TraesCS3D02G491300
TraesCS3D02G500100
TraesCS3D02G522500
TraesCS4A02G002600
TraesCS4A02G049500
TraesCS4A02G059900
TraesCS4A02G081600
TraesCS4A02G095800
TraesCS4A02G118200
TraesCS4A02G216400
TraesCS4A02G304400
TraesCS4A02G370400
TraesCS4A02G384100
TraesCS4A02G384200
TraesCS4A02G392800
TraesCS4A02G432300
TraesCS4B02G058200
TraesCS4B02G090100
TraesCS4B02G152900
TraesCS4B02G361300
TraesCS4B02G370200
TraesCS4B02G379300
TraesCS4B02G379800
TraesCS4B02G386000
TraesCS4D02G016800
TraesCS4D02G112800
TraesCS4D02G129700
TraesCS4D02G285600
TraesCS4D02G339600
TraesCS5A02G131200
TraesCS5A02G147700
TraesCS5A02G163000
TraesCS5A02G163600
TraesCS5A02G194100
TraesCS5A02G214500
TraesCS5A02G225300
TraesCS5A02G262500
TraesCS5A02G289600
TraesCS5A02G312000
TraesCS5A02G337000
TraesCS5A02G338200
TraesCS5A02G364200
TraesCS5A02G383800
TraesCS5A02G429300
TraesCS5A02G468300
TraesCS5A02G528900
TraesCS5A02G535600
TraesCS5A02G551100
TraesCS5B02G023800
TraesCS5B02G035000
TraesCS5B02G078200
TraesCS5B02G143600
TraesCS5B02G193100
TraesCS5B02G223900
TraesCS5B02G252200
TraesCS5B02G264700
TraesCS5B02G312700
TraesCS5B02G312800
TraesCS5B02G313000
TraesCS5B02G370700
TraesCS5B02G405500
TraesCS5B02G413600
TraesCS5B02G469200
TraesCS5B02G490500
TraesCS5B02G505400
TraesCS5D02G024600
TraesCS5D02G059900
TraesCS5D02G066500
TraesCS5D02G088900
TraesCS5D02G147500
TraesCS5D02G200800
TraesCS5D02G201300
TraesCS5D02G213700
TraesCS5D02G222500
TraesCS5D02G245300
TraesCS5D02G271000
TraesCS5D02G318799
TraesCS5D02G318800
TraesCS5D02G318900
TraesCS5D02G393200
TraesCS5D02G415700
TraesCS5D02G418800
TraesCS5D02G430500
TraesCS5D02G481200
TraesCS5D02G484000
TraesCS5D02G490900
TraesCS5D02G491100
TraesCS5D02G491200
TraesCS5D02G491600
TraesCS5D02G491700
TraesCS5D02G532200
TraesCS5D02G541900
TraesCS6A02G099000
TraesCS6A02G105900
TraesCS6A02G235100
TraesCS6A02G277700
TraesCS6A02G315900
TraesCS6A02G316600
TraesCS6A02G316700
TraesCS6A02G353200
TraesCS6A02G374100
TraesCS6A02G410600
TraesCS6B02G150000
TraesCS6B02G175100
TraesCS6B02G175500
TraesCS6B02G210900
TraesCS6B02G263800
TraesCS6B02G273500
TraesCS6B02G296200
TraesCS6B02G304400
TraesCS6B02G322700
TraesCS6B02G337500
TraesCS6B02G346300
TraesCS6B02G405200
TraesCS6D02G013100
TraesCS6D02G123100
TraesCS6D02G136200
TraesCS6D02G158000
TraesCS6D02G158100
TraesCS6D02G158200
TraesCS6D02G238200
TraesCS6D02G244000
TraesCS6D02G303600
TraesCS6D02G337500
TraesCS7A02G092800
TraesCS7A02G169300
TraesCS7A02G208000
TraesCS7A02G226300
TraesCS7A02G241800
TraesCS7A02G249400
TraesCS7A02G293700
TraesCS7A02G348900
TraesCS7A02G351800
TraesCS7A02G352300
TraesCS7A02G358200
TraesCS7A02G405900
TraesCS7A02G415100
TraesCS7A02G422400
TraesCS7A02G427600
TraesCS7A02G483200
TraesCS7A02G490300
TraesCS7A02G512400
TraesCS7A02G528000
TraesCS7B02G013000
TraesCS7B02G074500
TraesCS7B02G096900
TraesCS7B02G144300
TraesCS7B02G165800
TraesCS7B02G259300
TraesCS7B02G315000
TraesCS7B02G325400
TraesCS7B02G388300
TraesCS7B02G427300
TraesCS7B02G430000
TraesCS7B02G444900
TraesCS7B02G460000
TraesCS7B02G489800
TraesCS7D02G010100
TraesCS7D02G013900
TraesCS7D02G024300
TraesCS7D02G052400
TraesCS7D02G176000
TraesCS7D02G221900
TraesCS7D02G253100
TraesCS7D02G280900
TraesCS7D02G416800
TraesCS7D02G476700
TraesCS7D02G495100
TraesCS7D02G501800
TraesCS7D02G504000
TraesCSU02G008700
TraesCSU02G075000
TraesCSU02G129600
