# Supplementary material for: Integrating genomic and multiomic data for Angelica sinensis provides insights into the evolution and biosynthesis of pharmaceutically bioactive compounds
Source: Commun Biol. 2023 Nov 24;6:1198. doi: 10.1038/s42003-023-05569-5 (PMC10674023; doi:10.1038/s42003-023-05569-5)
Supplement: Supplementary file 6 — Source Code [file 42003_2023_5569_MOESM6_ESM.zip › Script_for_enrichment/example/all.pep.ko.example]

# Method: BLAST	Condition: expect <= 1e-05; rank <= 5
# Summary:	97819 succeed, 35527 fail

# query	ko_id:rank:evalue:score:identity:ko_definition
TraesCS1A02G000100
TraesCS1A02G000200
TraesCS1A02G000300
TraesCS1A02G000400	K22020|1|9e-06|47.0|han:110926720|mucin-19
TraesCS1A02G000500
TraesCS1A02G000600
TraesCS1A02G000700
TraesCS1A02G000800
TraesCS1A02G000900
TraesCS1A02G001000
TraesCS1A02G001100
TraesCS1A02G001200
TraesCS1A02G001300
TraesCS1A02G001400
TraesCS1A02G001500
TraesCS1A02G001600
TraesCS1A02G001700	K22020|1|2e-06|48.5|han:110926720|mucin-19
TraesCS1A02G001800	K02902|1|1e-74|223|ats:109734575|large subunit ribosomal protein L28
TraesCS1A02G001900	K13343|1|0.0|799|ats:109734573|peroxin-14
TraesCS1A02G002000	K16284|1|0.0|697|ats:109734572|E3 ubiquitin-protein ligase SIS3 [EC:2.3.2.27]
TraesCS1A02G002100	K04733|1|2e-52|199|ccav:112520514|interleukin-1 receptor-associated kinase 4 [EC:2.7.11.1]!K02738|3|1e-31|127|gsj:114417965|20S proteasome subunit beta 1 [EC:3.4.25.1]
TraesCS1A02G002200	K07466|1|1e-61|189|bdi:100842852|replication factor A1
TraesCS1A02G002300
TraesCS1A02G002400	K07424|1|9e-64|206|sbi:8084874|cytochrome P450 family 3 subfamily A [EC:1.14.14.1]!K07425|4|2e-58|194|sita:101762995|long-chain fatty acid omega-monooxygenase [EC:1.14.14.80]
TraesCS1A02G002500	K01530|1|0.0|2407|ats:109734564|phospholipid-translocating ATPase [EC:7.6.2.1]!K14802|3|0.0|1939|osa:4337521|phospholipid-transporting ATPase [EC:7.6.2.1]
TraesCS1A02G002700	K11644|1|0.0|2587|ats:109734562|paired amphipathic helix protein Sin3a
TraesCS1A02G002800	K20777|1|1e-08|58.2|ini:109174379|exonuclease 3'-5' domain-containing protein 2 [EC:3.1.11.1]!K22807|5|2e-07|55.1|oeu:111409988|werner syndrome-like exonuclease [EC:3.1.11.-]
TraesCS1A02G002900	K04733|1|7e-157|459|ats:109754232|interleukin-1 receptor-associated kinase 4 [EC:2.7.11.1]!K17302|5|1e-108|334|ats:109764070|coatomer subunit beta'
TraesCS1A02G003000	K04733|1|0.0|794|ats:109754232|interleukin-1 receptor-associated kinase 4 [EC:2.7.11.1]!K19613|3|1e-20|99.0|rcn:112175269|leucine-rich repeat protein SHOC2
TraesCS1A02G003100	K13457|1|1e-167|512|bdi:100829387|disease resistance protein RPM1
TraesCS1A02G003200	K22698|1|0.0|750|sita:101760441|protein SEY1 [EC:3.6.5.-]
TraesCS1A02G003300	K22698|1|2e-174|531|sita:101760441|protein SEY1 [EC:3.6.5.-]
TraesCS1A02G003400	K19861|1|4e-109|332|zma:103649373|benzyl alcohol O-benzoyltransferase [EC:2.3.1.196 2.3.1.232]
TraesCS1A02G003500
TraesCS1A02G003546	K13457|1|7e-111|343|sbi:8076343|disease resistance protein RPM1
TraesCS1A02G003600	K04733|1|0.0|764|ats:109773378|interleukin-1 receptor-associated kinase 4 [EC:2.7.11.1]
TraesCS1A02G003700	K22255|1|1e-16|72.8|hbr:110661224|ATPase inhibitor, mitochondrial
TraesCS1A02G003800	K08900|1|0.0|873|ats:109754240|mitochondrial chaperone BCS1
TraesCS1A02G003900	K04733|1|0.0|537|ats:109783670|interleukin-1 receptor-associated kinase 4 [EC:2.7.11.1]
TraesCS1A02G004000	K13457|1|0.0|578|ats:109734179|disease resistance protein RPM1
TraesCS1A02G004100	K13457|1|0.0|583|sita:101781987|disease resistance protein RPM1
TraesCS1A02G004126	K13457|1|2e-116|361|ats:109734179|disease resistance protein RPM1
TraesCS1A02G004200	K07199|1|1e-43|143|atr:18422729|5'-AMP-activated protein kinase, regulatory beta subunit
TraesCS1A02G004300
TraesCS1A02G004400
TraesCS1A02G004500	K10523|1|2e-06|53.1|psom:113305017|speckle-type POZ protein
TraesCS1A02G004600
TraesCS1A02G004700
TraesCS1A02G004800	K04733|1|0.0|594|pda:103697903|interleukin-1 receptor-associated kinase 4 [EC:2.7.11.1]
TraesCS1A02G004900	K10268|1|0.0|817|ats:109767517|F-box and leucine-rich repeat protein 2/20
TraesCS1A02G005000	K04733|1|0.0|599|ats:109767520|interleukin-1 receptor-associated kinase 4 [EC:2.7.11.1]
TraesCS1A02G005100	K12198|1|2e-107|310|ats:109750482|charged multivesicular body protein 5
TraesCS1A02G005200	K04733|1|0.0|937|ats:109767520|interleukin-1 receptor-associated kinase 4 [EC:2.7.11.1]
TraesCS1A02G005300	K10268|1|0.0|922|ats:109767517|F-box and leucine-rich repeat protein 2/20
TraesCS1A02G005400
TraesCS1A02G005500
TraesCS1A02G005600	K03131|1|0.0|1100|ats:109750478|transcription initiation factor TFIID subunit 6
TraesCS1A02G005700	K10638|1|0.0|1316|ats:109750476|E3 ubiquitin-protein ligase UHRF1 [EC:2.3.2.27]
TraesCS1A02G005800	K17579|1|5e-55|211|cre:CHLREDRAFT_152680|protein phosphatase 1 regulatory subunit 42!K16860|5|6e-13|76.6|zma:103634743|phospholipase D3/4 [EC:3.1.4.4]
TraesCS1A02G005900	K12198|1|1e-169|470|ats:109750482|charged multivesicular body protein 5
TraesCS1A02G006000	K04733|1|0.0|651|ats:109767520|interleukin-1 receptor-associated kinase 4 [EC:2.7.11.1]
TraesCS1A02G006100
TraesCS1A02G006200	K04733|1|0.0|949|ats:109767520|interleukin-1 receptor-associated kinase 4 [EC:2.7.11.1]
TraesCS1A02G006300	K04733|1|0.0|908|ats:109767520|interleukin-1 receptor-associated kinase 4 [EC:2.7.11.1]
TraesCS1A02G006400	K10268|1|0.0|824|ats:109767517|F-box and leucine-rich repeat protein 2/20
TraesCS1A02G006500	K04733|1|0.0|874|ats:109767520|interleukin-1 receptor-associated kinase 4 [EC:2.7.11.1]
TraesCS1A02G006700	K04733|1|0.0|603|ats:109754232|interleukin-1 receptor-associated kinase 4 [EC:2.7.11.1]!K15078|3|2e-63|238|vvi:100255136|structure-specific endonuclease subunit SLX1 [EC:3.6.1.-]
TraesCS1A02G006800	K04733|1|0.0|942|ats:109767520|interleukin-1 receptor-associated kinase 4 [EC:2.7.11.1]
TraesCS1A02G006900	K04733|1|0.0|894|ats:109767520|interleukin-1 receptor-associated kinase 4 [EC:2.7.11.1]
TraesCS1A02G007000	K04733|1|0.0|904|ats:109767520|interleukin-1 receptor-associated kinase 4 [EC:2.7.11.1]
TraesCS1A02G007100	K04733|1|0.0|875|ats:109767520|interleukin-1 receptor-associated kinase 4 [EC:2.7.11.1]
TraesCS1A02G007300
TraesCS1A02G007400
TraesCS1A02G007405
TraesCS1A02G007500	K03768|1|2e-167|466|ats:109765839|peptidyl-prolyl cis-trans isomerase B (cyclophilin B) [EC:5.2.1.8]
TraesCS1A02G007600
TraesCS1A02G007700
TraesCS1A02G007800	K11094|1|7e-19|81.6|peq:110018477|U2 small nuclear ribonucleoprotein B''
TraesCS1A02G007900	K11094|1|2e-27|103|peq:110018477|U2 small nuclear ribonucleoprotein B''
TraesCS1A02G008100	K15078|1|6e-132|440|vvi:100255136|structure-specific endonuclease subunit SLX1 [EC:3.6.1.-]!K14855|3|6e-105|370|mesc:110618666|ribosome assembly protein 4
TraesCS1A02G008200
TraesCS1A02G008300	K15078|1|7e-135|450|vvi:100255136|structure-specific endonuclease subunit SLX1 [EC:3.6.1.-]!K14855|3|4e-107|377|mesc:110618666|ribosome assembly protein 4
TraesCS1A02G008353	K13457|1|6e-110|362|bdi:100843275|disease resistance protein RPM1
TraesCS1A02G008400	K18054|1|2e-92|282|obr:102718661|2'-deoxymugineic-acid 2'-dioxygenase / mugineic-acid 3-dioxygenase [EC:1.14.11.24 1.14.11.25]
TraesCS1A02G008500	K22889|1|1e-64|220|soe:110787729|trichothecene 3-O-acetyltransferase [EC:2.3.1.-]!K19747|2|4e-58|202|sot:102581988|BAHD acyltransferase [EC:2.3.1.-]
TraesCS1A02G008600	K15803|1|0.0|676|ats:109736656|(-)-germacrene D synthase [EC:4.2.3.75]
TraesCS1A02G008700
TraesCS1A02G008800
TraesCS1A02G008900
TraesCS1A02G009000	K19626|1|2e-67|224|hbr:110659561|inversin!K09553|2|2e-31|122|mus:103975113|stress-induced-phosphoprotein 1!K06694|3|2e-21|96.3|rsz:108825572|26S proteasome non-ATPase regulatory subunit 10
TraesCS1A02G009100
TraesCS1A02G009200
TraesCS1A02G009300	K15078|1|6e-135|445|tcc:18614561|structure-specific endonuclease subunit SLX1 [EC:3.6.1.-]!K14855|4|1e-104|367|mesc:110618666|ribosome assembly protein 4
TraesCS1A02G009320	K15078|1|3e-125|407|vvi:100255136|structure-specific endonuclease subunit SLX1 [EC:3.6.1.-]!K14855|3|1e-93|325|mesc:110618666|ribosome assembly protein 4
TraesCS1A02G009400	K15078|1|5e-140|461|vvi:100255136|structure-specific endonuclease subunit SLX1 [EC:3.6.1.-]!K14855|3|3e-113|393|mesc:110618666|ribosome assembly protein 4
TraesCS1A02G009500	K13420|1|0.0|643|spen:107009475|LRR receptor-like serine/threonine-protein kinase FLS2 [EC:2.7.11.1]
