# Supplementary material for: Integrating genomic and multiomic data for Angelica sinensis provides insights into the evolution and biosynthesis of pharmaceutically bioactive compounds
Source: Commun Biol. 2023 Nov 24;6:1198. doi: 10.1038/s42003-023-05569-5 (PMC10674023; doi:10.1038/s42003-023-05569-5)
Supplement: Supplementary file 6 — Source Code [file 42003_2023_5569_MOESM6_ESM.zip › Script_for_enrichment/example/p4.pathfind.pl]

#!/usr/bin/perl -w

use strict;
use File::Basename;
use FindBin qw($Bin);
use Cwd 'abs_path';
my $BB = `pwd`;
chomp $BB;

my @fs = glob "$BB/*DEseq2_Method.ko";

my $bg = "$BB/all.pep.ko";

for my $fs (@fs) {
    my $nn = basename $fs;
    $nn =~ s/.list.DEseq2_Method.ko//;
`perl ../bin/pathfind.pl -kegg <kegg RNA 93.0 dir>/plant.fa -komap <kegg RNA 93.0 dir>/komap/plant_ko_map.tab -maptitle <kegg RNA 93.0 dir>/map_title.tab -fg $fs -bg $bg -output $BB/$nn.list.DEseq2_Method.path.xls`;
`perl ../bin/keggMap.pl -ko $fs -diff $BB/$nn.list.DEseq2_Method.glist -komap <kegg RNA 93.0 dir>/komap/plant_ko_map.tab -mapdir <kegg RNA 93.0 dir>/map -outdir $BB/$nn.list.DEseq2_Method_map`;
`perl ../bin/drawKEGG.pl -path $BB/$nn.list.DEseq2_Method.path.xls -outprefix $BB/$nn.list.DEseq2_Method  -idCol 6 -level1Col 7 -level2Col 8 -geneCol 9 -list $BB/$nn.list.DEseq2_Method.glist.temp`;
`perl ../bin/PathwayNetwork.pl -pathway $BB/$nn.list.DEseq2_Method.path.xls -list $BB/$nn.list.DEseq2_Method.glist.temp -outdir $BB`;
}
`perl ../bin/pathway_enrichFigure.pl ./`;
