# Supplementary material for: Integrating genomic and multiomic data for Angelica sinensis provides insights into the evolution and biosynthesis of pharmaceutically bioactive compounds
Source: Commun Biol. 2023 Nov 24;6:1198. doi: 10.1038/s42003-023-05569-5 (PMC10674023; doi:10.1038/s42003-023-05569-5)
Supplement: Supplementary file 6 — Source Code [file 42003_2023_5569_MOESM6_ESM.zip › Script_for_enrichment/example/p2.get.glist.sh]

for i in *list; do perl -ne 'next if /^\s*$/; chomp; print "$_\t5\n";' $i > $i.DEseq2_Method.glist; done
for i in *list; do perl -ne 'next if /^\s*$/; chomp; print "$_\t5\tup\n";' $i > $i.DEseq2_Method.glist.temp; done
